# Supplementary material for: Greenland Ice Core Record of Last Glacial Dust Sources and Atmospheric Circulation
Source: J Geophys Res Atmos. 2022 Aug 5;127(15):e2022JD036597. doi: 10.1029/2022JD036597 (PMC9542552; doi:10.1029/2022JD036597)
Supplement: Supplementary file 2 — Data Set S1 [file JGRD-127-e2022JD036597-s003.xlsx]

## Sheet: Info
	Supporting Dataset S1
	Clay mineralogy of GRIP and GISP2 ice core dust and potential source area samples (PSAs)
	Újvári et al. Greenland ice core record of last glacial dust sources and atmospheric circulation. Submitted to Journal of Geophysical Reserach: Atmospheres

## Sheet: Literature_data
Clay mineralogy, <2 micron fractions													squared Mahalanobis distance
Sample	Sample type	Location	Age (yr)	Smectite (%)	Illite (%)	Kaolinite (%)	Chlorite (%)	Chl/Kao	Kao/Ill	Sme/Kao	Reference		Sme-Ill-Kao-Chl	Chl/Kao-Kao/Ill-Sme/Kao
Greenland
G1	mineral dust	GISP2, Greenland	25430	0	53	21	26	1.2381	0.396226	0	Biscaye et al. (1997)		3.34186	1.71871		26
G2	mineral dust	GISP2, Greenland	26180	0	53	17	30	1.76471	0.320755	0	Biscaye et al. (1997)		3.31033	2.0781		30
G3	mineral dust	GISP2, Greenland	24520	0	58	14	28	2	0.241379	0	Biscaye et al. (1997)		3.22444	3.47626		28
G4	mineral dust	GISP2, Greenland	25370	0	62	10	28	2.8	0.16129	0	Biscaye et al. (1997)		6.01467	8.28602		28
G5	mineral dust	GISP2, Greenland	23930	2	60	13	25	1.92308	0.216667	0.153846	Biscaye et al. (1997)		2.13459	1.75907		25
G6	mineral dust	GISP2, Greenland	23940	0	61	15	24	1.6	0.245902	0	Biscaye et al. (1997)		4.98159	3.49049		24
GR05A	mineral dust	GRIP, Greenland	21800	3	54	19	24	1.26316	0.351852	0.157895	Svensson et al. (2000)		1.34353	0.980549		24
GR05B	mineral dust	GRIP, Greenland	21800	3	51	20	26	1.3	0.392157	0.15	Svensson et al. (2000)		1.01082	0.761776		26
GR06A	mineral dust	GRIP, Greenland	23300	2	48	23	27	1.17391	0.479167	0.0869565	Svensson et al. (2000)		2.48085	3.25962		27
GR06B	mineral dust	GRIP, Greenland	23300	5	46	21	28	1.33333	0.456522	0.238095	Svensson et al. (2000)		6.62444	4.50769		28
GR06B (<2 µm)	mineral dust	GRIP, Greenland	23300	3	46	24	27	1.125	0.521739	0.125	Svensson et al. (2000)		4.0384	5.66265		27
GR06B (>2 µm)	mineral dust	GRIP, Greenland	23300	2	53	12	33	2.75	0.226415	0.166667	Svensson et al. (2000)		4.38103	2.56062		33
																#DIV/0!
Central Asia																#DIV/0!
400	loess	NLK section, Ili Basin, China	~LGM	5	56	10	29	2.9	0.178571	0.5	Li et al. (2018)		6.84415	9.93185		29
420	loess	NLK section, Ili Basin, China	~LGM	4	59	10	27	2.7	0.169492	0.4	Li et al. (2018)		4.56564	5.86467		27
440	loess	NLK section, Ili Basin, China	~LGM	7	56	11	26	2.36364	0.196429	0.636364	Li et al. (2018)		14.195	22.316		26
460	loess	NLK section, Ili Basin, China	~LGM	5	58	10	27	2.7	0.172414	0.5	Li et al. (2018)		6.83649	10.5951		27
480	loess	NLK section, Ili Basin, China	~LGM	2	61	10	27	2.7	0.163934	0.2	Li et al. (2018)		3.32257	2.83812		27
																#DIV/0!
Southeast Asia																#DIV/0!
248-1	desert sand	Minkhen Teg, Gobi, Region A, Mongolia	~LGM	6	54	18	22	1.22222	0.333333	0.333333	Biscaye et al. (1997) and Svensson et al. (2000)		9.93077	6.81691		22
248-2	desert sand	Naran Bulak, Gobi, Region A, Mongolia	~LGM	8	43	19	29	1.52632	0.44186	0.421053	Biscaye et al. (1997) and Svensson et al. (2000)		27.0732	11.3858		29
248-3	desert sand	Ukhaa Tolgod, Gobi, Region A, Mongolia	~LGM	39	30	10	21	2.1	0.333333	3.9	Biscaye et al. (1997) and Svensson et al. (2000)		730.682	1427.32		21
270-1	loess	Lantian, Chinese Loess Plateau, China	recent	2	63	15	20	1.33333	0.238095	0.133333	Svensson et al. (2000)		7.5606	4.40348		20
270-2	loess	Lantian, Chinese Loess Plateau, China	glacial	2	52	17	29	1.70588	0.326923	0.117647	Svensson et al. (2000)		0.519419	0.0483426		29
248-4/277-1	loess	Lantian, Chinese Loess Plateau, China	~LGM	2	58	19	21	1.10526	0.327586	0.105263	Biscaye et al. (1997) and Svensson et al. (2000)		4.21184	1.73481		21
248-5/277-2	loess	Yulin Hotel, Chinese Loess Plateau, China	~LGM	5	54	18	23	1.27778	0.333333	0.277778	Biscaye et al. (1997) and Svensson et al. (2000)		5.65286	4.18272		23
248-6/277-3	loess	Luochuan, Chinese Loess Plateau, China	~LGM	6	58	16	20	1.25	0.275862	0.375	Biscaye et al. (1997) and Svensson et al. (2000)		12.9299	11.0868		20
Bei-L1	loess	Beiguoyuan, Chinese Loess Plateau, China	~LGM	5	65	13	17	1.30769	0.2	0.384615	Újvári et al. (2015)		18.5296	15.81		17
Lin-L1	loess	Lingtai, Chinese Loess Plateau, China	~LGM	4	71	3	22	7.33333	0.0422535	1.33333	Újvári et al. (2015)		21.0314	141.402		22
Xif-L1	loess	Xifeng, Chinese Loess Plateau, China	~LGM	4	68	5	23	4.6	0.0735294	0.8	Újvári et al. (2015)		15.2233	35.4932		23
																#DIV/0!
North America																#DIV/0!
251-3	loess	Moose Mt., Alaska	~LGM	4	44	19	33	1.73684	0.431818	0.210526	Biscaye et al. (1997) and Svensson et al. (2000)		8.50535	3.58438		33
251-4	loess	Moose Mt., Alaska	~LGM	4	45	20	31	1.55	0.444444	0.2	Biscaye et al. (1997) and Svensson et al. (2000)		6.09125	3.19265		31
251-5	loess	Coyote Trail, Alaska	~LGM	4	46	20	29	1.45	0.434783	0.2	Biscaye et al. (1997) and Svensson et al. (2000)		8.37478	2.47759		29
251-6	loess	Coyote Trail, Alaska	~LGM	7	46	20	27	1.35	0.434783	0.35	Biscaye et al. (1997) and Svensson et al. (2000)		14.1302	7.4358		27
245-6	lake silt	Scarborough, ON, Canada	~LGM	2	40	16	42	2.625	0.4	0.125	Biscaye et al. (1997) and Svensson et al. (2000)		28.1032	10.5417		42
271-8	till	St. Francis Lake, Michigan, USA	glacial	1	55	12	32	2.66667	0.218182	0.0833333	Svensson et al. (2000)		3.89214	3.81542		32
272-4	clay	St. Francis Lake, Michigan, USA	glacial	1	60	13	26	2	0.216667	0.0769231	Svensson et al. (2000)		2.44972	2.13535		26
245-5	loess	Pullman, WA, USA	~LGM	3	85	10	2	0.2	0.117647	0.3	Biscaye et al. (1997) and Svensson et al. (2000)		93.9285	49.1053		2
248-8	loess	Pancake Hollow, IL, USA	~LGM	17	35	30	19	0.633333	0.857143	0.566667	Biscaye et al. (1997) and Svensson et al. (2000)		132.312	74.9503		19
Jud	loess	Judkins, USA	~LGM	29	57	11	3	0.272727	0.192982	2.63636	Újvári et al. (2015)		431.61	740.955		3
Obe	loess	Obert, USA	~LGM	76	14	9	1	0.111111	0.642857	8.44444	Újvári et al. (2015)		2947.39	7312.35		1
Pra	loess	Prairie Lake, USA	~LGM	70	23	7	0	0	0.304348	10	Újvári et al. (2015)		2495.53	10324.7		0
																#DIV/0!
North Africa																#DIV/0!
3/7/2006	aeolian dust	Morocco	modern	35	26	30	9	0.3	1.15385	1.16667	Skonieczny et al. (2011)		609.53	252.173		9
1	fluvial sediment	Souss wadi, Morocco	modern	11	67	9	13	1.44444	0.134328	1.22222	Elmouden et al. (2005)		68.3154	140.884		13
2	fluvial sediment	Souss wadi, Morocco	modern	13	42	17	29	1.70588	0.404762	0.764706	Elmouden et al. (2005)		65.3645	40.8308		29
3	fluvial sediment	Souss wadi, Morocco	modern	18	38	19	25	1.31579	0.5	0.947368	Elmouden et al. (2005)		137.66	77.4087		25
4	fluvial sediment	Souss wadi, Morocco	modern	23	39	8	30	3.75	0.205128	2.875	Elmouden et al. (2005)		239.763	686.27		30
5	fluvial sediment	Anti-Atlas, Morocco	modern	20	42	12	26	2.16667	0.285714	1.66667	Elmouden et al. (2005)		172.003	229.183		26
8	fluvial sediment	High-Atlas, Morocco	modern	7	52	11	31	2.81818	0.211538	0.636364	Elmouden et al. (2005)		17.1017	19.5127		31
9	fluvial sediment	High-Atlas, Morocco	modern	7	78	5	9	1.8	0.0641026	1.4	Elmouden et al. (2005)		71.4802	181.555		9
10	fluvial sediment	High-Atlas, Morocco	modern	15	70	9	7	0.777778	0.128571	1.66667	Elmouden et al. (2005)		136.967	295.492		7
																#DIV/0!
West Africa																#DIV/0!
E1	aeolian dust	E Atlantic ocean (Arican coast)	modern	12	52	24	12	0.5	0.461538	0.5	Chester etal. (1972)		71.8443	25.4162		12
E2	aeolian dust	E Atlantic ocean (Arican coast)	modern	10	54	25	11	0.44	0.462963	0.4	Chester etal. (1972)		57.1926	17.6064		11
E3	aeolian dust	E Atlantic ocean (Arican coast)	modern	14	45	29	11	0.37931	0.644444	0.482759	Chester etal. (1972)		107.145	32.383		11
275-4	aeolian dust	Nouakchott, Mauritania	recent	15	35	35	15	0.428571	1	0.428571	Svensson et al. (2000)		116.941	94.0727		15
278-8	aeolian dust	Nouakchott, Mauritania	recent	11	15	55	19	0.345455	3.66667	0.2	Svensson et al. (2000)		139.712	2670.58		19
9/3/2006	aeolian dust	W Algeria	modern	53	18	21	7	0.333333	1.16667	2.52381	Skonieczny et al. (2011)		1428.85	756		7
10/3/2006	aeolian dust	Mali/Niger	modern	64	8	22	5	0.227273	2.75	2.90909	Skonieczny et al. (2011)		2105.17	2142.23		5
																#DIV/0!
East Central Europe																#DIV/0!
Pa-L1	loess	Paks, Hungary	~LGM	40	40	9	12	1.33333	0.225	4.44444	Újvári et al. (2012)		768.224	1940.52		12
Zm-L1	loess	Zmajevac, Croatia	~LGM	13	62	9	16	1.77778	0.145161	1.44444	Újvári et al. (2012)		78.3423	181.862		16
Dsz-Pr1	loess	Dunaszekcső, Hungary	~LGM	21	55	9	15	1.66667	0.163636	2.33333	Újvári et al. (2015)		202.392	506.099		15
Me-L1	loess	Mende, Hungary	~LGM	33	50	7	10	1.42857	0.14	4.71429	Újvári et al. (2015)		529.147	2191.37		10
Tit-L1	loess	Titel, Hungary	~LGM	23	44	3	29	9.66667	0.0681818	7.66667	Újvári et al. (2015)		251.699	5008.96		29
Lower Drava	river sediment	Beliste, Croatia	modern	3	56	8	33	4.125	0.142857	0.375	Martinez-Lamas et al. (2020)		7.01921	13.5327		33
Sava	river sediment	Ostruznica, Serbia	modern	11	53	17	19	1.11765	0.320755	0.647059	Martinez-Lamas et al. (2020)		46.4029	34.7841		19
Velika Morava	river sediment	Dragovac, Serbia	modern	40	35	17	9	0.529412	0.485714	2.35294	Martinez-Lamas et al. (2020)		774.215	551.866		9
Vag	river sediment	Guta, Slovakia	modern	0	62	20	18	0.9	0.322581	0	Martinez-Lamas et al. (2020)		12.9391	3.96475		18
Danube #2	river sediment	Krcedin, Serbia (upstream Tisza confluence)	modern	24	46	8	22	2.75	0.173913	3	Martinez-Lamas et al. (2020)		257.916	793.976		22
Danube #3	river sediment	Batajnica, Serbia (upstream Sava confluence)	modern	41	35	9	16	1.77778	0.257143	4.55556	Martinez-Lamas et al. (2020)		803.027	2006.44		16
Danube #4	river sediment	Ivanovo, Serbia (downstream Sava confluence)	modern	15	53	11	21	1.90909	0.207547	1.36364	Martinez-Lamas et al. (2020)		91.4402	152.54		21
																#DIV/0!
Eastern Europe																#DIV/0!
248-7	loess	Muzichi, Ukraine	~LGM	2	39	41	18	0.439024	1.05128	0.0487805	Biscaye et al. (1997) and Svensson et al. (2000)		35.8506	94.6388		18
Tisza	river sediment	south of Röszke, Hungary	modern	56	28	8	8	1	0.285714	7	Martinez-Lamas et al. (2020)		1566.72	4933.88		8
Siret	river sediment	south of Galac, Romania	modern	66	22	5	7	1.4	0.227273	13.2	Martinez-Lamas et al. (2020)		2198.21	17616.3		7
Prut	river sediment	east of Galac, Romania	modern	68	22	5	5	1	0.227273	13.6	Martinez-Lamas et al. (2020)		2340.57	18813.1		5
Danube #5	river sediment	Moldova Noua, Romania	modern	42	37	7	14	2	0.189189	6	Martinez-Lamas et al. (2020)		857.352	3508.85		14
Danube #6	river sediment	Braila, Romania	modern	54	27	8	11	1.375	0.296296	6.75	Martinez-Lamas et al. (2020)		1449.06	4533.85		11
																#DIV/0!
Ice marginal, Western and Central Europe																#DIV/0!
Nus-UPG	loess	Nussloch, Germany	~LGM	20	50	13	17	1.30769	0.26	1.53846	Újvári et al. (2015)		176.336	216.671		17
Iller	river sediment	south of Ulm, Germany	modern	40	34	5	21	4.2	0.147059	8	Martinez-Lamas et al. (2020)		771.273	6019.17		21
Inn	river sediment	Altenmarkt, Germany	modern	0	54	4	41	10.25	0.0740741	0	Martinez-Lamas et al. (2020)		30.4218	346.06		41
Enns	river sediment	Enns, Austria	modern	3	64	3	30	10	0.046875	1	Martinez-Lamas et al. (2020)		11.7039	241.057		30
Upper Drava	river sediment	east of Villach, Austria	modern	0	66	3	31	10.3333	0.0454545	0	Martinez-Lamas et al. (2020)		14.9399	346.197		31
Morava	river sediment	Markthof, Austria	modern	32	38	21	9	0.428571	0.552632	1.52381	Martinez-Lamas et al. (2020)		496.59	232.753		9
Danube #1	river sediment	Passau, Germany	modern	3	41	23	33	1.43478	0.560976	0.130435	Martinez-Lamas et al. (2020)		10.4485	11.3715		33
																#DIV/0!
Northeast Asia																#DIV/0!
Sib200	loess	Tumara valley, Russia	~LGM	2	58	7	33	4.71429	0.12069	0.285714	Újvári et al. (2015)		7.52948	23.2217		33
References
P. E. Biscaye et al., Asian provenance of glacial dust (stage 2) in the Greenland Ice Sheet Project 2 Ice Core, Summit, Greenland. J. Geophys. Res. 102, 26765–26781 (1997).
R. Chester, H. Elderfield, J. J. Griffin, L. R. Johnson, R. C. Padgham, Eolian dust along the Eastern margins of the Atlantic ocean. Mar. Geol. 13, 91‒105 (1972).
A. Elmouden, L. Bouchaou, M. Snoussi, Constraints on alluvial clay mineral assemblages in semiarid regions. The Souss Wadi Basin (Morocco, Northwestern Africa). Geol. Acta 3, 3‒13 (2005).
Y. Li et al., Evaluating the paleoclimatic significance of clay mineral records from a late Pleistocene loess-paleosol section of the Ili Basin, Central Asia. Quat. Res. 89, 660‒673 (2018).
R. Martinez-Lamas et al., Linking Danube River activity to Alpine Ice-Sheet fluctuations during the last glacial (ca. 33-17 ka BP): Insights into the continental signature of Heinrich Stadials. Quat. Sci. Rev. 229, 106136 (2020).
C. Skonieczny et al., The 7–13 March 2006 major Saharan outbreak: multiproxy characterization of mineral dust deposited on the West African margin. J. Geophys. Res. 116, D18210 (2011).
A. Svensson, P. E. Biscaye, F. E. Grousset, Characterization of late glacial continental dust in the Greenland Ice Core Project ice core. J. Geophys. Res. 105, 4637–4656 (2000).
G. Újvári et al., Evaluating the use of clay mineralogy, Sr–Nd isotopes and zircon U–Pb ages in tracking dust provenance: An example from loess of the Carpathian Basin. Chem. Geol. 304–305, 83‒96 (2012).
G. Újvári et al., Two possible source regions for Central Greenland last glacial dust. Geophys. Res. Lett. 42, 10399–10408 (2015).

## Sheet: New_data
Clay mineralogy, <2 micron fractions													squared Mahalanobis distance
Sample	Sample type	Location	Age	Smectite (%)	Illite (%)	Kaolinite (%)	Chlorite (%)	Chl/Kao	Kao/Ill	Sme/Kao	Reference		Sme-Ill-Kao-Chl	Chl/Kao-Kao/Ill-Sme/Kao
Central Asia
Cha-1	loess	Chasmanigar, Tajikistan	L1/~LGM	15	53	13	19	1.46154	0.245283	1.15385	this study		92.819	113.476
Cha-2	loess	Chasmanigar, Tajikistan	L1/~LGM	13	61	11	15	1.36364	0.180328	1.18182	this study		78.5934	128.716
Rem-1/1	loess	Remozivka, Kazakhstan	L1/~LGM	10	63	13	14	1.07692	0.206349	0.769231	this study		51.7341	58.8848
Rem-1/2	loess	Remozivka, Kazakhstan	L1/~LGM	18	59	11	12	1.09091	0.186441	1.63636	this study		154.994	262.623
Northeast Asia
Sib	loess	Tumara, Siberia, Russia	L1	4	68	12	16	1.33333	0.176471	0.333333	this study		20.8805	14.6929
Southeast Asia
OD	desert sediment	Otin Dag desert, Region A, China	modern	13	76	5	6	1.2	0.0657895	2.6	this study		126.449	677.701
TD	desert sediment	Tengger desert, Region, B, China	modern	0	76	11	13	1.18182	0.144737	0	this study		38.2379	16.2224
TD2	desert sediment	Tengger desert, Region, B, China	modern	0	77	11	12	1.09091	0.142857	0	this study		42.5144	17.537
Td06	overbank deposit	Taklimakan desert, Region B, China	modern	0	76	10	14	1.4	0.131579	0	this study		36.0231	14.5483
Td25	stream/fan deposit	Taklimakan desert, Region B, China	modern	11	67	9	13	1.44444	0.134328	1.22222	this study		68.3154	140.884
Td34	loess	Taklimakan desert, Region B, China	L1/~LGM	0	77	0	23		0		this study		30.6258
Fan	loess	Fanshan, China	L1/~LGM	33	46	10	11	1.1	0.217391	3.3	this study		523.755	1074.64
Luo	loess	Luochuan, China	L1/~LGM	3	74	10	13	1.3	0.135135	0.3	this study		34.1866	18.2008
North Africa
Mao	modern soil	N Sahara, Tunisia	modern	9	65	16	10	0.625	0.246154	0.5625	this study		55.9959	39.873
Mo-LC	lake deposit	Erg Chebbi, NW Sahara, Morocco	Holocene	5	82	7	6	0.857143	0.0853659	0.714286	this study		76.3206	73.5914
S107	modern soil	N slope of Ahaggar Mts., Algeria	modern	39	31	31	0	0	1	1.25806	this study		776.3	228.913
North America
Bro	loess	Broken Bow, Nebraska, USA	L1	73	23	4	0	0	0.173913	18.25	this study		2718.28	34334.6
WAN	loess	Wauneta, Nebraska, USA	L1	73	21	6	0	0	0.285714	12.1667	this study		2717.62	15276.2
SiC-B	loess	Silver Creek, Yukon, Canada	L1/post-LGM	16	43	16	25	1.5625	0.372093	1	this study		103.506	78.6792
SiC-C	loess	Silver Creek, Yukon, Canada	L1/post-LGM	15	45	15	25	1.66667	0.333333	1	this study		88.7912	76.9474
East Central Europe
Bh	loess	Basaharc, Hungary	L1/~LGM	42	34	10	13	1.3	0.294118	4.2	this study		873.977	1729.19
Crv	loess	Crvenka, Serbia	L1	35	36	13	15	1.15385	0.361111	2.69231	this study		597.283	695.694
Dsz	loess	Dunaszekcső, Hungary	L1/LGM (25.9 ka)	21	61	8	10	1.25	0.131148	2.625	this study		218.764	680.001
Me	loess	Mende, Hungary	L1/~LGM	38	39	11	12	1.09091	0.282051	3.45455	this study		697.797	1170.63
Pa	loess	Paks, Hungary	L1/~LGM	37	41	10	12	1.2	0.243902	3.7	this study		660.56	1345.74
Tic-1A	loess	Titel core, Serbia	L1/~LGM	35	39	12	14	1.16667	0.307692	2.91667	this study		584.6	825.489
Zm	loess	Zmajevac, Croatia	L1/~LGM	24	52	10	14	1.4	0.192308	2.4	this study		267.376	549.168
Ice marginal, Western and Central Europe
Bk	loess	Bialy Kosciol, Poland	L1LL1 (~24 ka)	41	35	24	0	0	0.685714	1.70833	this study		855.429	315.121
KW-GH9	loess	Krems-Wachtberg, Austria	L1/~LGM	23	46	14	16	1.14286	0.304348	1.64286	this study		248.381	250.857
LMJ	loess	Jersey, Channel Islands	L1	21	60	19	0	0	0.316667	1.10526	this study		253.288	145.613
Eastern Europe
URL-1	loess	Urluia, Romania	L1/~LGM	26	44	14	17	1.21429	0.318182	1.85714	this study		304.39	322.276
URL-2	loess	Urluia, Romania	L1/~LGM	34	38	13	15	1.15385	0.342105	2.61538	this study		548.723	659.642
RG	loess	Raigorod, Russia	L1/~LGM	9	70	11	10	0.909091	0.157143	0.818182	this study		62.3361	77.1363

## Sheet: MC_simulations_data
Ice core data used in MC simulations												MC simulated data (1000 iteration) used in calculating squared Mahalanobis distances (simulations done using MATLAB)
Sample	Sample type	Location	Age (yr)	Smectite (%)	Illite (%)	Kaolinite (%)	Chlorite (%)	Chl/Kao	Kao/Ill	Sme/Kao		Smectite (%)	Illite (%)	Kaolinite (%)	Chlorite (%)	Chl/Kao	Kao/Ill	Sme/Kao
G1	mineral dust	GISP2, Greenland	25430	0	53	21	26	1.2381	0.396226	0		3.79911	58.063	15.6064	22.5315	1.44373	0.268785	0.243432
G2	mineral dust	GISP2, Greenland	26180	0	53	17	30	1.76471	0.320755	0		0.42868	54.4432	12.3989	32.7292	2.63969	0.22774	0.034574
G3	mineral dust	GISP2, Greenland	24520	0	58	14	28	2	0.241379	0		4.94794	50.5444	19.7882	24.7195	1.2492	0.391502	0.250045
G4	mineral dust	GISP2, Greenland	25370	0	62	10	28	2.8	0.16129	0		3.0673	58.7792	14.2976	23.856	1.66853	0.243242	0.214533
G5	mineral dust	GISP2, Greenland	23930	2	60	13	25	1.92308	0.216667	0.153846		0.2364	53.6436	20.1501	25.9699	1.28882	0.37563	0.0117319
G6	mineral dust	GISP2, Greenland	23940	0	61	15	24	1.6	0.245902	0		3.24526	49.8193	19.7341	27.2013	1.37839	0.396114	0.164449
GR05A	mineral dust	GRIP, Greenland	21800	3	54	19	24	1.26316	0.351852	0.157895		2.12169	57.6393	12.3111	27.9279	2.26851	0.213588	0.17234
GR05B	mineral dust	GRIP, Greenland	21800	3	51	20	26	1.3	0.392157	0.15		1.22617	54.5634	17.96	26.2505	1.46161	0.329158	0.0682727
GR06A	mineral dust	GRIP, Greenland	23300	2	48	23	27	1.17391	0.479167	0.0869565		1.75549	57.2677	16.1947	24.7821	1.53026	0.282789	0.108399
GR06B	mineral dust	GRIP, Greenland	23300	5	46	21	28	1.33333	0.456522	0.238095		2.35072	57.6054	9.04851	30.9954	3.42547	0.157078	0.259791
GR06B (<2 µm)	mineral dust	GRIP, Greenland	23300	3	46	24	27	1.125	0.521739	0.125		2.44337	55.9417	15.0128	26.6021	1.77197	0.268365	0.162752
GR06B (>2 µm)	mineral dust	GRIP, Greenland	23300	2	53	12	33	2.75	0.226415	0.166667		1.0125	45.9777	21.196	31.8138	1.50093	0.461006	0.0477685
												2.69971	49.5726	22.3346	25.3931	1.13694	0.450542	0.120876
			mean	1.66667	53.75	17.4167	27.1667	1.68927	0.334173	0.0898716		2.93861	54.3388	11.9114	30.8112	2.58669	0.219207	0.246705
			SD	1.66969	5.56164	4.58175	2.55248	0.585514	0.117004	0.0862502		0.262274	57.2861	17.8194	24.6322	1.38232	0.31106	0.0147184
												0.969528	57.7658	14.2698	26.9949	1.89175	0.247028	0.0679428
												0.595652	50.0112	16.2453	33.1479	2.04046	0.324833	0.0366661
												1.44126	56.1511	8.86573	33.5419	3.78332	0.157891	0.162565
												3.59687	49.7627	20.4192	26.2212	1.28415	0.410331	0.176151
												0.115612	60.5217	10.7079	28.6548	2.67604	0.176927	0.0107969
												1.97569	56.0295	13.812	28.1828	2.04047	0.246512	0.143042
												1.6229	56.0197	14.6063	27.7511	1.89994	0.260736	0.11111
												5.28073	53.1229	21.178	20.4184	0.964134	0.39866	0.24935
												0.0314791	60.5085	13.5188	25.9412	1.9189	0.22342	0.00232854
												0.468313	47.7773	23.9743	27.78	1.15874	0.501793	0.0195339
												1.83747	59.5183	9.21264	29.4316	3.1947	0.154787	0.199451
												2.04248	53.746	17.1164	27.0951	1.58299	0.318468	0.119329
												0.913884	57.695	15.006	26.3851	1.7583	0.260092	0.0609011
												0.714257	53.2824	17.0223	28.981	1.70253	0.319473	0.04196
												1.58558	49.65	18.4234	30.341	1.64687	0.371066	0.0860633
												2.37781	49.405	21.938	26.2792	1.19788	0.444044	0.108387
												0.927138	54.9393	16.2703	27.8633	1.71253	0.29615	0.0569836
												5.15604	50.1286	18.1122	26.6032	1.4688	0.361315	0.284672
												1.7257	52.0946	20.8948	25.2849	1.2101	0.401094	0.0825899
												1.52917	47.0623	20.641	30.7675	1.4906	0.438589	0.0740842
												3.76371	47.8929	19.2128	29.1305	1.5162	0.401162	0.195896
												1.28845	53.51	16.7803	28.4212	1.69373	0.313592	0.0767834
												1.72441	60.7407	13.2694	24.2655	1.82868	0.21846	0.129954
												0.763082	54.9641	14.0727	30.2001	2.14601	0.256034	0.0542243
												3.1415	56.9476	19.9867	19.9242	0.996868	0.350967	0.157179
												1.83516	51.0905	21.4051	25.6692	1.19921	0.418963	0.0857351
												2.88632	44.421	21.7419	30.9507	1.42355	0.489452	0.132754
												1.52875	56.6553	12.7405	29.0754	2.28213	0.224877	0.119992
												1.65682	53.018	18.5799	26.7452	1.43947	0.350445	0.0891727
												1.41202	51.7939	17.0018	29.7923	1.75231	0.328259	0.0830512
												1.23034	53.1765	15.8893	29.7038	1.86942	0.298803	0.0774317
												1.28332	47.618	21.4392	29.6594	1.38342	0.450233	0.0598584
												2.61332	52.1284	18.6603	26.598	1.42538	0.357967	0.140047
												2.31943	56.5573	16.7811	24.3422	1.45058	0.296709	0.138217
												2.76425	52.0697	16.8462	28.3199	1.68108	0.323532	0.164087
												3.43151	51.1832	18.1133	27.272	1.50564	0.353891	0.189447
												3.48351	54.4938	14.1344	27.8883	1.97309	0.259375	0.246457
												1.98443	60.9456	14.1096	22.9603	1.62728	0.231512	0.140643
												3.47436	49.072	14.036	33.4176	2.38085	0.286029	0.247532
												2.70433	56.486	13.6128	27.1968	1.99789	0.240994	0.198661
												2.07378	52.2849	20.6399	25.0014	1.21132	0.394757	0.100475
												2.68828	50.6662	15.0024	31.643	2.10919	0.296103	0.179189
												2.97675	55.9942	14.3607	26.6684	1.85705	0.256467	0.207285
												2.12871	57.5451	12.5286	27.7975	2.21872	0.217719	0.169907
												1.39603	47.6497	18.8367	32.1176	1.70506	0.395316	0.0741125
												1.09253	56.5862	14.9265	27.3947	1.83531	0.263783	0.073194
												1.70741	51.8359	21.9789	24.4778	1.1137	0.424008	0.0776841
												4.01541	58.3853	11.9434	25.6559	2.14813	0.204561	0.336204
												2.19793	54.1676	18.2515	25.383	1.39073	0.336946	0.120425
												1.28317	45.8563	22.7462	30.1143	1.32393	0.496033	0.0564127
												0.727578	53.1832	17.0139	29.0754	1.70892	0.319911	0.0427638
												3.69419	47.2908	21.1229	27.892	1.32046	0.44666	0.17489
												5.50667	47.6012	23.3561	23.5361	1.00771	0.490661	0.23577
												0.492478	47.7305	21.5929	30.184	1.39787	0.452393	0.0228074
												1.06689	51.1269	25.2345	22.5718	0.894482	0.493566	0.0422789
												1.99967	49.6544	20.7297	27.6162	1.33221	0.417479	0.096464
												2.07094	49.6687	20.2296	28.0308	1.38563	0.407291	0.102372
												4.73896	48.7629	20.6817	25.8164	1.24827	0.424129	0.229137
												2.80092	53.2699	14.9725	28.9567	1.934	0.281068	0.187071
												2.51534	54.8254	19.3095	23.3497	1.20923	0.3522	0.130264
												0.481367	51.3159	23.4854	24.7173	1.05245	0.457664	0.0204964
												2.18628	58.2478	13.7484	25.8175	1.87786	0.236033	0.159021
												2.63841	54.6259	17.2364	25.4993	1.47939	0.315535	0.153072
												4.51991	52.8302	14.3531	28.2967	1.97147	0.271684	0.314908
												3.69496	57.3563	16.2197	22.7291	1.40133	0.282788	0.227808
												2.51042	51.8935	18.9805	26.6156	1.40226	0.365758	0.132263
												2.97775	55.2201	15.1034	26.6987	1.76773	0.273513	0.197157
												0.845285	49.6593	21.8685	27.6269	1.26332	0.440371	0.038653
												1.23168	60.7355	14.1289	23.904	1.69185	0.23263	0.087175
												1.07725	51.7116	16.6051	30.606	1.84317	0.32111	0.0648747
												5.03597	56.06	5.03861	33.8655	6.72119	0.0898789	0.999475
												2.1214	51.0408	16.7769	30.0609	1.79181	0.328695	0.126448
												4.44596	61.5022	10.3953	23.6566	2.2757	0.169023	0.42769
												3.39886	52.8396	15.2181	28.5435	1.87562	0.288006	0.223343
												1.76105	54.1841	16.636	27.4189	1.64817	0.307028	0.105858
												0.108788	58.9634	7.32666	33.6012	4.58615	0.124258	0.0148483
												5.82346	54.9508	14.9985	24.2272	1.6153	0.272945	0.388269
												2.35622	57.1535	16.1363	24.354	1.50927	0.282332	0.14602
												3.65585	54.4472	15.0964	26.8005	1.77529	0.277268	0.242167
												1.01014	58.2719	16.1869	24.531	1.51548	0.277783	0.0624048
												1.86865	55.9699	11.9508	30.2107	2.52792	0.213522	0.156362
												0.919193	55.4621	17.4446	26.174	1.5004	0.314533	0.052692
												2.19786	53.0061	19.4718	25.3243	1.30056	0.367351	0.112874
												3.95075	50.438	17.768	27.8433	1.56704	0.352275	0.222352
												0.756702	48.0606	20.3499	30.8328	1.51513	0.423423	0.0371845
												0.169149	53.1753	15.1169	31.5386	2.08631	0.284285	0.0111894
												5.73354	44.6698	19.4942	30.1025	1.54417	0.436408	0.294115
												0.291053	64.9947	8.25212	26.4621	3.2067	0.126966	0.03527
												2.52021	61.2196	15.3914	20.8688	1.35588	0.251412	0.163742
												1.09843	54.4395	13.8176	30.6445	2.21779	0.253815	0.079495
												2.34956	46.939	23.947	26.7645	1.11766	0.510173	0.0981152
												0.755695	48.6329	26.356	24.2555	0.920302	0.541938	0.0286726
												1.23247	47.9644	18.5221	32.281	1.74284	0.386163	0.0665405
												1.077	56.1616	13.5869	29.1745	2.14726	0.241924	0.079268
												1.91402	52.8399	19.6392	25.6068	1.30386	0.371674	0.0974591
												3.02368	47.3023	18.3346	31.3395	1.70931	0.387604	0.164917
												1.46505	50.1635	18.7845	29.587	1.57507	0.374467	0.0779921
												1.73946	47.6297	23.0266	27.6042	1.1988	0.48345	0.0755414
												3.68621	50.8515	18.3951	27.0672	1.47144	0.361741	0.200391
												0.661812	55.514	17.8528	25.9714	1.45475	0.321592	0.0370704
												4.18552	49.8801	22.533	23.4013	1.03854	0.451743	0.185751
												3.09522	49.4264	23.3822	24.0962	1.03054	0.47307	0.132375
												1.77521	55.7993	14.0276	28.3979	2.02443	0.251394	0.126551
												3.25204	62.382	16.4748	17.8912	1.08598	0.264095	0.197395
												3.38655	50.4074	18.2818	27.9242	1.52743	0.362681	0.185242
												0.631892	54.0854	16.824	28.4588	1.69156	0.311063	0.037559
												2.32951	50.7446	16.5563	30.3696	1.83432	0.326268	0.140702
												2.31847	57.792	15.174	24.7155	1.62881	0.262563	0.152792
												1.90894	54.2221	19.9878	23.8812	1.19479	0.368629	0.0955051
												1.67949	51.7671	22.6954	23.858	1.05123	0.438413	0.0740013
												0.949119	57.0562	13.4626	28.5321	2.11935	0.235954	0.0705002
												2.36918	53.391	11.7283	32.5116	2.77207	0.219667	0.202006
												2.31442	47.2525	19.5374	30.8957	1.58136	0.413468	0.118461
												4.22839	53.5251	11.7109	30.5356	2.60745	0.218793	0.361064
												2.00244	57.6602	16.5526	23.7847	1.43692	0.287071	0.120975
												4.51923	49.7362	21.8629	23.8817	1.09234	0.439577	0.206708
												1.80234	51.4579	20.3367	26.4031	1.2983	0.39521	0.0886253
												2.08469	51.1155	19.5261	27.2737	1.39678	0.382	0.106764
												0.452551	51.5345	23.4506	24.5624	1.04741	0.455046	0.0192981
												3.0482	53.5174	19.6412	23.7932	1.2114	0.367005	0.155194
												2.20968	55.4379	18.2645	24.088	1.31884	0.329459	0.120982
												2.95208	57.8754	15.7695	23.403	1.48407	0.272474	0.187201
												2.22812	56.1219	16.3672	25.2829	1.54473	0.291636	0.136133
												2.99801	54.1164	18.6632	24.2224	1.29787	0.344872	0.160637
												0.449518	62.1788	12.8857	24.486	1.90025	0.207236	0.034885
												2.59276	53.1558	22.1985	22.0529	0.993442	0.417612	0.116799
												2.5021	55.4674	17.8203	24.2101	1.35857	0.321275	0.140407
												0.509288	58.8925	17.4399	23.1584	1.3279	0.296131	0.0292025
												1.48355	59.4705	17.7698	21.2762	1.19732	0.2988	0.0834871
												2.32705	47.0489	21.853	28.7711	1.31657	0.464475	0.106486
												4.09156	54.8265	17.4517	23.6302	1.35403	0.318308	0.234451
												3.35108	51.3815	18.7191	26.5483	1.41824	0.364317	0.179019
												3.31358	51.6261	17.0754	27.9849	1.6389	0.330751	0.194056
												3.23665	55.5896	16.7395	24.4342	1.45967	0.301127	0.193354
												0.465861	57.229	20.5871	21.718	1.05493	0.359733	0.0226288
												2.43861	56.1483	17.2218	24.1912	1.40468	0.306721	0.1416
												1.73002	47.6852	20.3889	30.1959	1.481	0.427574	0.0848511
												0.443252	62.359	15.1685	22.0292	1.4523	0.243245	0.0292219
												1.08807	52.2373	20.3991	26.2755	1.28807	0.39051	0.053339
												0.221845	56.264	16.9146	26.5996	1.57258	0.300629	0.0131156
												4.85963	49.4726	16.7571	28.9107	1.72529	0.338714	0.290005
												1.90242	46.2006	19.2818	32.6152	1.6915	0.417351	0.0986639
												0.890737	50.1987	24.2179	24.6927	1.0196	0.48244	0.0367801
												1.89733	53.851	18.2809	25.9708	1.42065	0.339473	0.103787
												3.39253	59.1015	13.5654	23.9405	1.76482	0.229528	0.250086
												2.22557	57.5406	18.1068	22.127	1.22203	0.314679	0.122913
												1.92157	50.1386	22.4367	25.5032	1.13667	0.447494	0.0856439
												1.93937	56.7186	14.9791	26.3629	1.75998	0.264095	0.129472
												1.3941	49.9531	22.963	25.6898	1.11875	0.459692	0.0607107
												4.20969	49.1953	12.6858	33.9092	2.673	0.257867	0.331842
												6.4693	58.8164	7.34568	27.3686	3.72581	0.124892	0.880695
												0.976705	60.3649	14.0726	24.5858	1.74706	0.233126	0.0694046
												1.67468	50.8	19.319	28.2063	1.46003	0.380294	0.0866861
												5.90354	53.0268	12.4928	28.5768	2.28746	0.235595	0.472555
												0.794081	55.3818	15.9246	27.8994	1.75197	0.287543	0.0498649
												0.798311	50.4276	21.6458	27.1283	1.25328	0.429246	0.0368806
												0.90903	54.7021	19.4495	24.9394	1.28227	0.355553	0.046738
												0.037496	47.9362	20.8558	31.1705	1.49457	0.435075	0.00179787
												3.95121	47.8298	19.7978	28.4213	1.43558	0.413921	0.199579
												1.75567	50.8825	22.089	25.2728	1.14414	0.434119	0.0794815
												1.23547	51.7633	15.1981	31.8031	2.09258	0.293607	0.0812915
												4.3623	45.0783	25.1407	25.4187	1.01106	0.557712	0.173515
												3.0407	46.9329	25.2641	24.7623	0.980139	0.538303	0.120356
												4.08154	46.0346	22.3267	27.5571	1.23427	0.484998	0.18281
												0.354306	46.0169	28.1999	25.4288	0.901732	0.612817	0.0125641
												1.43959	46.9898	21.0131	30.5575	1.45421	0.447185	0.0685092
												0.224291	58.0434	12.6085	29.1238	2.30986	0.217225	0.0177889
												2.73156	54.0255	11.1542	32.0888	2.87683	0.206462	0.244891
												0.943472	55.2902	18.6556	25.1107	1.34601	0.337413	0.0505731
												4.44833	49.1704	23.7158	22.6655	0.95571	0.48232	0.187568
												1.04783	61.2533	10.0311	27.6678	2.7582	0.163764	0.104458
												0.0861143	59.5128	15.6291	24.772	1.58499	0.262618	0.00550985
												2.07643	57.3688	14.7578	25.797	1.74802	0.257244	0.140701
												0.279885	64.165	12.4153	23.1398	1.86381	0.19349	0.0225436
												2.88011	55.3055	19.2073	22.6071	1.17701	0.347295	0.149949
												2.46878	46.3439	24.717	26.4704	1.07094	0.533338	0.0998822
												0.973434	51.9097	16.0532	31.0637	1.93505	0.309252	0.0606381
												1.09591	56.7564	15.1718	26.9759	1.77803	0.267314	0.0722332
												4.63306	54.1862	16.1521	25.0287	1.54957	0.298085	0.286839
												1.95693	51.4469	20.7545	25.8417	1.24511	0.403416	0.0942897
												1.23802	62.3013	8.55231	27.9083	3.26325	0.137273	0.144759
												0.653936	56.1711	19.868	23.3069	1.17309	0.353706	0.032914
												2.53909	47.0098	19.9234	30.5278	1.53226	0.423813	0.127443
												3.33209	50.0087	20.8434	25.8158	1.23856	0.416796	0.159863
												3.52531	50.7567	15.4235	30.2945	1.96417	0.303872	0.228567
												2.84703	52.6578	14.9771	29.5181	1.97088	0.284423	0.190092
												1.79076	48.8842	18.9758	30.3492	1.59936	0.388179	0.0943708
												2.49931	53.9058	19.5501	24.0448	1.22991	0.362671	0.127841
												6.12523	50.0529	14.0835	29.7384	2.11158	0.281372	0.434923
												0.166835	50.6511	18.3968	30.7853	1.67341	0.363205	0.00906872
												3.33442	55.3348	16.7578	24.573	1.46636	0.302843	0.198978
												1.74177	63.7977	8.61082	25.8497	3.00201	0.134971	0.202277
												2.55409	50.8142	20.3418	26.29	1.29242	0.400317	0.125559
												1.57948	50.1715	20.3731	27.8759	1.36827	0.406069	0.0775281
												1.80515	53.7595	19.6573	24.7781	1.2605	0.365653	0.0918308
												5.35892	57.3572	10.952	26.3319	2.40431	0.190944	0.48931
												3.52292	50.4925	21.9512	24.0334	1.09486	0.434741	0.160489
												0.989641	51.3964	17.3217	30.2923	1.74881	0.337021	0.0571331
												0.566023	53.8817	22.271	23.2813	1.04537	0.413331	0.0254152
												0.663464	53.1124	19.7778	26.4464	1.33718	0.372376	0.0335459
												3.47689	49.8592	20.6526	26.0113	1.25947	0.414219	0.168351
												1.2852	51.7709	23.8506	23.0933	0.968247	0.460695	0.0538853
												2.29127	54.2499	14.2616	29.1973	2.04727	0.262887	0.16066
												0.303199	56.5606	13.771	29.3652	2.13239	0.243474	0.0220172
												5.88309	52.7148	17.9265	23.4756	1.30955	0.340066	0.328178
												3.4143	52.3069	17.4793	26.7995	1.53321	0.334169	0.195334
												2.11199	56.5623	17.7103	23.6154	1.33343	0.313112	0.119252
												1.10348	51.8575	14.6765	32.3625	2.20505	0.283016	0.075187
												0.926748	50.4006	21.0504	27.6222	1.3122	0.417661	0.0440252
												4.40525	47.5746	19.7681	28.252	1.42917	0.415519	0.222846
												3.27734	58.062	16.3237	22.337	1.36838	0.281142	0.200772
												3.28768	49.6515	20.0116	27.0492	1.35167	0.403041	0.164288
												6.66599	44.8896	17.9498	30.4946	1.69888	0.399866	0.371367
												3.07973	58.9608	13.8158	24.1437	1.74755	0.234321	0.222914
												1.46893	55.3757	16.8611	26.2943	1.55946	0.304486	0.0871193
												1.82165	51.3545	17.1928	29.631	1.72345	0.334787	0.105954
												1.0846	51.3189	18.3271	29.2694	1.59705	0.357122	0.0591803
												2.68214	51.8917	19.1199	26.3062	1.37586	0.368458	0.14028
												0.867677	51.4311	15.4034	32.2979	2.09681	0.299495	0.0563303
												2.80033	57.9335	11.7989	27.4673	2.32797	0.203662	0.237339
												1.89448	57.1745	16.9213	24.0097	1.41891	0.295958	0.111958
												1.86047	52.9881	12.528	32.6234	2.60404	0.236431	0.148505
												1.44717	50.5616	18.4968	29.4944	1.59456	0.365828	0.0782388
												1.13036	57.7731	17.3925	23.7041	1.36289	0.301049	0.064991
												1.83413	57.0198	15.4274	25.7187	1.66708	0.270562	0.118888
												1.34713	50.9447	18.943	28.7651	1.51851	0.371835	0.0711146
												3.81903	53.1251	18.3502	24.7057	1.34634	0.345415	0.208119
												6.74244	53.2265	16.2212	23.8099	1.46782	0.304758	0.415656
												2.06755	47.3051	22.3518	28.2755	1.26502	0.472503	0.0925003
												2.01057	50.2781	18.5587	29.1526	1.57083	0.369121	0.108336
												1.8724	44.7431	25.1029	28.2816	1.12663	0.561046	0.074589
												2.95004	55.8574	12.3143	28.8783	2.34511	0.220459	0.239563
												1.47224	49.9649	23.8922	24.6707	1.03258	0.478181	0.0616201
												1.5111	58.1681	12.0058	28.315	2.35846	0.206397	0.125864
												3.1411	54.3131	18.358	24.1878	1.31756	0.338004	0.171102
												3.55395	55.315	14.821	26.3101	1.7752	0.267938	0.239792
												3.88218	59.8927	10.3383	25.8869	2.50399	0.172613	0.375516
												0.154806	58.9881	15.8691	24.988	1.57463	0.269022	0.00975519
												1.61233	54.0823	17.1498	27.1556	1.58343	0.317107	0.0940143
												0.86453	52.0215	14.0421	33.0719	2.3552	0.269929	0.0615671
												3.29629	49.4882	22.3698	24.8457	1.11068	0.452023	0.147354
												2.31359	55.6708	15.5552	26.4605	1.70107	0.279413	0.148735
												2.30735	57.2829	14.0926	26.3171	1.86745	0.246017	0.163728
												2.05921	52.6333	21.9647	23.3428	1.06274	0.417315	0.0937511
												1.00384	55.1649	16.0536	27.7776	1.7303	0.291012	0.0625304
												1.56317	59.5023	17.247	21.6875	1.25746	0.289855	0.0906339
												1.96904	60.8777	10.7785	26.3748	2.44699	0.177051	0.182683
												6.03219	52.6626	17.0854	24.2198	1.41757	0.324431	0.353061
												1.87013	57.7942	13.1138	27.2218	2.07581	0.226906	0.142607
												1.79506	50.5144	14.5929	33.0977	2.26807	0.288885	0.123009
												4.03357	54.8288	13.1871	27.9505	2.11953	0.240514	0.305872
												2.58846	54.3755	15.3947	27.6414	1.79552	0.283118	0.16814
												3.0401	42.8359	24.2022	29.9217	1.23632	0.564999	0.125612
												1.34992	56.3851	17.5269	24.7381	1.41144	0.310842	0.0770201
												0.621111	53.4573	20.9715	24.95	1.18971	0.392304	0.0296168
												1.51599	49.9224	22.5601	26.0015	1.15254	0.451903	0.0671979
												1.17623	54.051	15.6164	29.1564	1.86704	0.288919	0.0753203
												0.932247	51.5038	21.144	26.4199	1.24952	0.410533	0.0440903
												1.31723	61.871	12.5386	24.2732	1.93588	0.202657	0.105054
												2.82466	59.611	7.02551	30.5388	4.34684	0.117856	0.402057
												1.55669	46.3226	22.4347	29.686	1.32322	0.484314	0.0693877
												3.32156	52.4576	18.7151	25.5057	1.36284	0.356766	0.17748
												1.48667	49.8459	20.7994	27.868	1.33985	0.417274	0.0714765
												1.23034	59.1057	12.1546	27.5094	2.26328	0.205642	0.101224
												2.716	53.2973	15.4622	28.5245	1.8448	0.290112	0.175654
												0.352741	53.7704	15.1401	30.7368	2.03016	0.281569	0.0232985
												2.65779	51.7121	20.1851	25.445	1.26059	0.390335	0.131671
												4.85122	57.0739	17.8568	20.2181	1.13223	0.312871	0.271674
												2.26144	57.4104	14.9228	25.4054	1.70246	0.259931	0.151543
												0.406331	60.6449	14.0672	24.8816	1.76877	0.23196	0.028885
												1.85643	50.6419	20.6279	26.8737	1.30279	0.407329	0.0899961
												0.121632	58.8668	16.727	24.2846	1.45182	0.28415	0.00727161
												3.96281	51.0151	12.002	33.0201	2.75123	0.235263	0.33018
												2.34116	57.954	10.1457	29.5591	2.91345	0.175066	0.230753
												0.157071	54.8998	16.6682	28.2749	1.69633	0.303612	0.00942338
												0.597258	60.6858	12.8483	25.8686	2.01338	0.211719	0.0464852
												0.416038	54.2952	15.0852	30.2036	2.0022	0.277837	0.0275792
												3.28804	57.2101	13.3457	26.1563	1.95991	0.233275	0.246375
												2.15922	57.5869	14.055	26.1989	1.86402	0.244067	0.153626
												2.44665	53.421	19.7588	24.3736	1.23355	0.36987	0.123826
												1.11158	53.6196	14.3843	30.8845	2.14711	0.268265	0.0772776
												6.68783	47.7257	18.0389	27.5476	1.52712	0.37797	0.370745
												3.66733	41.8009	23.7249	30.8069	1.2985	0.56757	0.154577
												0.323844	57.3765	14.6917	27.6079	1.87914	0.256059	0.0220426
												1.78266	56.0394	12.3023	29.8757	2.42846	0.21953	0.144905
												0.694571	47.3959	23.7219	28.1876	1.18825	0.500505	0.0292798
												3.28822	58.3798	12.2238	26.1082	2.13585	0.209384	0.269002
												2.4328	54.8299	18.4413	24.296	1.31748	0.336337	0.131921
												3.95619	51.2737	12.5549	32.2153	2.56596	0.24486	0.315112
												1.71462	54.1124	14.9078	29.2652	1.96307	0.275498	0.115014
												0.111093	63.6918	7.57337	28.6237	3.77952	0.118906	0.014669
												2.25857	44.0835	24.0927	29.5652	1.22715	0.546524	0.0937451
												1.46138	51.0693	15.1962	32.2731	2.12375	0.297561	0.0961672
												0.351823	52.9327	20.9532	25.7622	1.22951	0.395846	0.0167909
												1.10672	57.2156	15.54	26.1377	1.68196	0.271604	0.0712175
												4.25438	47.313	19.3303	29.1023	1.50552	0.408563	0.220088
												0.477358	55.2936	11.8816	32.3474	2.72248	0.214882	0.0401762
												1.27216	52.4374	12.6463	33.6442	2.6604	0.24117	0.100595
												0.228569	59.2948	12.5346	27.9421	2.22919	0.211395	0.018235
												3.20495	46.7874	24.468	25.5396	1.0438	0.522962	0.130985
												5.22456	48.4424	20.9423	25.3907	1.21241	0.432314	0.249474
												2.88309	55.4953	13.7993	27.8222	2.0162	0.248658	0.20893
												5.72024	52.5866	11.105	30.5882	2.75445	0.211176	0.515105
												4.18481	47.5529	19.9628	28.2994	1.41761	0.419802	0.209631
												3.03746	58.732	12.034	26.1965	2.17688	0.204896	0.252408
												0.550072	55.7662	14.2631	29.4206	2.06271	0.255767	0.038566
												3.8082	55.5714	12.794	27.8263	2.17495	0.230226	0.297655
												2.32509	59.92	11.841	25.9139	2.18849	0.197614	0.196359
												1.89156	56.0366	16.3015	25.7703	1.58085	0.290908	0.116036
												1.1464	60.4192	15.5388	22.8955	1.47344	0.257184	0.0737766
												3.3539	53.9681	20.0169	22.6611	1.1321	0.370902	0.167553
												2.962	51.973	19.9166	25.1484	1.26269	0.383209	0.148721
												5.44079	50.5481	13.8007	30.2104	2.18905	0.273021	0.39424
												0.92381	55.2109	20.7015	23.1638	1.11895	0.374952	0.0446254
												3.62691	51.3051	17.0674	28.0006	1.64059	0.332666	0.212505
												3.10935	52.4778	15.2585	29.1543	1.91069	0.290762	0.203778
												1.18963	62.1632	15.748	20.8992	1.3271	0.253333	0.0755417
												1.0366	50.5308	19.3602	29.0724	1.50165	0.383138	0.0535429
												0.66608	51.8448	13.7493	33.7399	2.45394	0.2652	0.0484448
												0.463253	54.3517	23.7164	21.4687	0.905227	0.43635	0.019533
												1.7868	50.1268	20.0439	28.0424	1.39905	0.399865	0.0891441
												1.13466	53.8828	20.0014	24.9812	1.24897	0.371202	0.0567293
												2.14081	52.6788	13.0407	32.1397	2.46456	0.247552	0.164163
												2.41741	57.5864	17.5658	22.4304	1.27694	0.305033	0.137621
												2.21594	51.2788	19.8444	26.6609	1.34349	0.386991	0.111666
												5.75164	60.2959	7.25194	26.7005	3.68185	0.120272	0.793118
												2.03466	53.2436	21.1253	23.5964	1.11697	0.396766	0.096314
												2.38817	58.0977	13.7168	25.7973	1.88071	0.236099	0.174106
												0.960017	50.1933	21.8795	26.9672	1.23253	0.435905	0.0438775
												0.0801733	52.7354	18.8188	28.3656	1.5073	0.356854	0.00426027
												0.57271	50.1674	15.7164	33.5435	2.13429	0.31328	0.0364402
												1.59646	61.7347	12.5111	24.1577	1.93089	0.20266	0.127603
												2.38541	53.5628	21.6017	22.45	1.03927	0.403296	0.110427
												1.61868	55.9612	14.5388	27.8814	1.91773	0.259801	0.111335
												2.07501	55.7934	19.0397	23.0919	1.21283	0.341253	0.108984
												0.772662	57.5461	14.4436	27.2376	1.88579	0.250992	0.0534951
												0.716581	52.7112	20.5583	26.014	1.26538	0.390017	0.0348561
												2.37397	54.4307	19.0306	24.1647	1.26979	0.349629	0.124745
												1.17099	54.9623	14.4394	29.4273	2.03799	0.262715	0.0810969
												0.813849	48.4938	25.1367	25.5556	1.01667	0.518348	0.032377
												0.196259	56.349	19.5184	23.9364	1.22635	0.346384	0.0100551
												1.79053	50.4853	21.6616	26.0626	1.20317	0.429068	0.082659
												3.87351	60.076	10.6106	25.4399	2.39759	0.17662	0.365061
												2.47727	59.4676	17.8099	20.2453	1.13674	0.299489	0.139095
												5.53008	55.5582	12.5695	26.3423	2.09573	0.22624	0.439961
												2.01904	55.6452	18.4395	23.8963	1.29593	0.331377	0.109495
												2.66365	53.7901	10.6483	32.898	3.08952	0.19796	0.250148
												2.29021	51.1793	20.2911	26.2394	1.29315	0.396471	0.112868
												3.49355	54.0252	12.1259	30.3553	2.50334	0.224449	0.288106
												2.78579	62.2274	4.70514	30.2817	6.43588	0.0756121	0.592075
												2.48073	54.0939	19.7987	23.6266	1.19334	0.366007	0.125298
												2.09853	54.341	15.1383	28.4222	1.87751	0.278579	0.138624
												3.87218	55.382	11.1963	29.5495	2.63922	0.202165	0.345844
												1.52073	48.4483	22.7733	27.2577	1.19691	0.470054	0.0667769
												4.14331	51.191	20.1177	24.548	1.22022	0.392994	0.205953
												3.82988	51.2455	16.7311	28.1936	1.6851	0.326489	0.228908
												0.262278	54.1957	15.068	30.4741	2.02244	0.278029	0.0174063
												3.8808	54.7169	16.2157	25.1866	1.55322	0.296357	0.239323
												0.582207	60.4139	10.4063	28.5977	2.74812	0.17225	0.0559478
												2.90614	56.0517	13.7825	27.2597	1.97786	0.245888	0.210858
												2.86102	50.0475	26.1315	20.96	0.802096	0.522134	0.109486
												1.17459	58.3836	10.9862	29.4556	2.68114	0.188173	0.106915
												3.41817	50.2474	21.5026	24.8319	1.15483	0.427934	0.158966
												2.06496	45.7605	23.9301	28.2444	1.18029	0.522943	0.0862914
												3.62547	53.5782	21.6693	21.127	0.974974	0.404443	0.167309
												1.50307	51.7312	17.8347	28.9311	1.62218	0.344756	0.0842781
												1.87393	52.4765	21.8341	23.8155	1.09075	0.416073	0.0858259
												0.40117	57.8231	13.9392	27.8366	1.997	0.241066	0.0287801
												1.89433	48.2181	22.3489	27.5387	1.23222	0.463495	0.0847618
												3.49052	47.9113	16.6522	31.9459	1.91842	0.347563	0.209613
												2.45404	54.7677	16.8519	25.9263	1.53848	0.307697	0.145624
												2.8413	60.6589	10.7722	25.7276	2.38834	0.177586	0.263763
												0.913558	55.6121	17.5476	25.9268	1.47751	0.315536	0.0520617
												0.947135	49.3769	16.4645	33.2115	2.01716	0.333445	0.057526
												1.7011	54.1934	15.9424	28.1631	1.76655	0.294177	0.106702
												0.392728	49.0641	23.4002	27.143	1.15995	0.47693	0.0167831
												2.33885	59.4003	12.8634	25.3975	1.9744	0.216555	0.181822
												0.685705	53.6556	14.3748	31.2839	2.1763	0.267909	0.0477018
												2.18218	55.6057	16.3014	25.9107	1.58947	0.293161	0.133865
												0.596601	53.209	17.4615	28.7328	1.64549	0.328169	0.0341666
												2.15598	53.7553	14.8867	29.202	1.96162	0.276934	0.144826
												0.785592	54.1788	20.3288	24.7068	1.21536	0.375217	0.0386443
												0.966489	62.2684	12.4614	24.3037	1.95031	0.200124	0.0775584
												4.71856	50.7677	18.2536	26.2601	1.43863	0.359552	0.2585
												0.331933	53.2334	16.823	29.6117	1.76019	0.316023	0.0197309
												5.22423	51.0659	14.2369	29.473	2.07019	0.278794	0.366951
												2.72068	54.2977	17.5796	25.402	1.44497	0.323763	0.154763
												2.83896	59.62	10.7191	26.822	2.50227	0.179789	0.264852
												1.25403	53.9406	23.958	20.8474	0.870165	0.444156	0.0523428
												2.56653	45.7259	17.0712	34.6364	2.02894	0.373338	0.150343
												0.912966	54.4643	18.3805	26.2422	1.42772	0.337479	0.0496702
												0.566259	60.7194	6.8236	31.8908	4.6736	0.112379	0.0829853
												0.419948	56.8464	14.8049	27.9287	1.88644	0.260438	0.0283654
												6.95052	48.9696	15.7707	28.3092	1.79505	0.322052	0.440723
												4.63156	53.9667	15.1789	26.2229	1.7276	0.281264	0.305132
												1.94264	59.9639	14.5845	23.509	1.61192	0.243221	0.133199
												0.934581	52.0323	20.2912	26.7419	1.31791	0.389972	0.0460585
												1.92917	51.5526	13.1939	33.3243	2.52573	0.255932	0.146217
												1.27142	60.8539	13.3531	24.5216	1.8364	0.219428	0.0952151
												3.19041	55.1809	17.1327	24.496	1.42978	0.310482	0.186218
												2.31604	45.7213	22.291	29.6716	1.3311	0.487541	0.1039
												1.49814	56.3208	19.3893	22.7917	1.17548	0.344266	0.0772663
												1.27397	54.721	23.2614	20.7436	0.891758	0.425092	0.0547675
												1.54461	50.479	20.054	27.9224	1.39236	0.397274	0.0770226
												0.221326	50.8748	23.4651	25.4387	1.08411	0.461233	0.00943212
												1.4373	50.2133	21.6956	26.6539	1.22854	0.432069	0.0662484
												1.57128	61.3789	15.013	22.0368	1.46784	0.244596	0.104661
												0.869574	58.2703	9.37694	31.4832	3.35751	0.160922	0.0927354
												3.94724	52.0399	21.0025	23.0103	1.0956	0.403585	0.187941
												1.94963	44.1112	25.9464	27.9928	1.07887	0.588205	0.0751405
												0.401149	50.1632	17.6442	31.7915	1.80181	0.351736	0.0227355
												0.766855	54.9963	12.0973	32.1395	2.65674	0.219966	0.0633904
												2.36486	56.8343	17.679	23.1218	1.30787	0.311062	0.133767
												2.43251	51.4354	23.6138	22.5183	0.953608	0.459096	0.103012
												1.93718	63.331	8.01532	26.7165	3.33318	0.126562	0.241684
												4.57372	52.2586	13.3906	29.7771	2.22374	0.256237	0.341563
												2.46226	53.0262	17.5184	26.9932	1.54085	0.330372	0.140553
												1.6688	56.1515	13.6193	28.5604	2.09706	0.242545	0.122532
												2.94937	53.2791	19.9549	23.8166	1.19352	0.374536	0.147802
												1.8044	49.0276	20.5279	28.6401	1.39518	0.418701	0.0878997
												4.68297	53.2145	13.5091	28.5934	2.1166	0.253861	0.346653
												1.39575	46.4563	23.0981	29.0498	1.25767	0.497201	0.0604271
												3.05561	51.4016	17.9363	27.6065	1.53914	0.348945	0.170359
												3.926	48.2652	19.2558	28.553	1.48282	0.398959	0.203887
												2.24128	59.5574	13.6693	24.532	1.79468	0.229514	0.163965
												1.11149	53.205	20.6966	24.9869	1.2073	0.388998	0.0537038
												0.41336	60.2017	9.36069	30.0243	3.20748	0.155489	0.0441592
												2.12189	62.0413	13.3008	22.536	1.69434	0.214385	0.159531
												2.03603	55.9524	16.5601	25.4515	1.53692	0.295967	0.122948
												0.234969	59.7215	13.8612	26.1824	1.8889	0.232097	0.0169516
												0.835114	51.5259	17.7487	29.8904	1.68409	0.344461	0.0470522
												2.16991	51.9771	18.066	27.787	1.53808	0.347576	0.12011
												1.9962	56.7448	9.47453	31.7845	3.35473	0.166967	0.210692
												1.64539	55.4298	18.4744	24.4504	1.32348	0.333293	0.0890634
												1.80571	52.1024	22.972	23.1199	1.00644	0.440901	0.0786049
												2.4557	56.7279	16.5844	24.232	1.46113	0.29235	0.148073
												1.80041	46.9625	21.917	29.3201	1.33778	0.46669	0.082147
												3.91935	54.9603	13.0979	28.0225	2.13945	0.238317	0.299234
												1.93143	47.4458	22.7974	27.8253	1.22055	0.480494	0.0847212
												3.71692	59.6493	13.187	23.4468	1.77802	0.221076	0.281862
												1.84006	62.2412	5.27705	30.6417	5.80659	0.0847838	0.34869
												2.70713	51.1716	17.8273	28.2939	1.58711	0.348382	0.151853
												1.07867	53.0849	20.0817	25.7547	1.2825	0.378295	0.0537141
												4.80088	46.2461	17.2213	31.7317	1.84259	0.372384	0.278776
												0.361437	51.9852	18.7151	28.9382	1.54625	0.360009	0.0193126
												2.36723	58.1923	11.7224	27.7181	2.36455	0.201442	0.201941
												0.560483	52.6153	19.9789	26.8453	1.34368	0.379717	0.0280537
												2.41729	55.8233	16.3019	25.4576	1.56163	0.292027	0.148283
												2.71047	53.134	12.8866	31.269	2.42648	0.24253	0.210333
												2.11047	58.4268	16.0384	23.4244	1.46052	0.274504	0.131589
												2.1981	49.691	20.9306	27.1803	1.29859	0.421215	0.105019
												1.94617	49.2795	24.1862	24.5881	1.01662	0.490796	0.0804662
												3.10332	46.7985	21.1273	28.9709	1.37126	0.451453	0.146887
												3.14921	56.1685	16.3429	24.3394	1.4893	0.290962	0.192696
												2.29496	55.4911	9.00934	33.2046	3.68558	0.162357	0.254732
												2.89472	56.0825	17.8733	23.1495	1.2952	0.318697	0.161958
												1.51847	46.8664	24.846	26.7691	1.0774	0.530146	0.0611151
												1.07732	60.9245	13.0695	24.9287	1.9074	0.214519	0.0824301
												1.13331	52.7395	15.683	30.4443	1.94123	0.297367	0.0722638
												0.350863	52.1298	16.986	30.5333	1.79755	0.325841	0.0206559
												2.14486	56.3911	15.6681	25.7959	1.64639	0.277848	0.136893
												3.01508	57.2873	18.0603	21.6374	1.19806	0.315258	0.166945
												0.357604	52.5976	18.8085	28.2363	1.50125	0.357592	0.0190129
												2.86969	53.5351	18.5781	25.0171	1.34659	0.347027	0.154466
												4.83961	53.6795	19.6199	21.861	1.11423	0.3655	0.246669
												0.614295	53.4334	19.8253	26.127	1.31786	0.371029	0.0309854
												0.0508139	51.541	21.092	27.3163	1.2951	0.409227	0.00240916
												3.19828	50.6166	19.0682	27.117	1.42211	0.376718	0.167729
												0.0653097	54.9393	18.2149	26.7805	1.47026	0.331545	0.00358551
												1.07508	50.4495	18.2467	30.2287	1.65667	0.361681	0.0589193
												0.293352	59.1707	16.1261	24.4098	1.51368	0.272535	0.0181911
												2.85446	60.8686	14.4663	21.8106	1.50769	0.237664	0.197319
												1.10444	55.4394	18.3606	25.0955	1.36681	0.331184	0.0601525
												1.2753	55.5871	18.5004	24.6372	1.33172	0.332818	0.0689336
												1.83989	53.5755	16.4819	28.1027	1.70507	0.307639	0.111631
												0.994756	59.3739	14.318	25.3134	1.76794	0.24115	0.0694759
												2.3641	56.0617	15.7571	25.8171	1.63845	0.281067	0.150034
												0.51235	54.8112	18.5978	26.0787	1.40225	0.339307	0.027549
												0.855572	62.1353	11.5521	25.457	2.20366	0.185919	0.0740617
												0.893283	43.8378	26.4805	28.7884	1.08716	0.604055	0.0337337
												2.82956	49.7936	17.6514	29.7254	1.68403	0.354491	0.160302
												1.23785	53.1848	25.525	20.0523	0.785594	0.479931	0.0484956
												4.12162	54.1332	13.0249	28.7203	2.20502	0.240609	0.316441
												0.110884	51.2966	20.374	28.2185	1.38502	0.39718	0.00544242
												6.11705	59.8026	3.82462	30.2557	7.91077	0.0639541	1.59939
												1.21273	56.6164	14.1981	27.9728	1.97018	0.250776	0.0854155
												1.70139	46.9676	20.8936	30.4374	1.45678	0.444852	0.0814311
												1.84331	50.1947	18.5855	29.3765	1.58062	0.370268	0.0991802
												1.57427	50.9455	18.0978	29.3824	1.62353	0.355239	0.0869867
												2.19355	58.3826	12.2679	27.1559	2.21357	0.21013	0.178803
												2.47865	47.1929	23.7634	26.565	1.11789	0.503538	0.104305
												0.514681	55.1347	18.2266	26.1239	1.43328	0.330584	0.0282378
												2.51711	53.0382	22.9917	21.453	0.933073	0.433493	0.109479
												0.76721	56.8707	11.8297	30.5325	2.58101	0.20801	0.0648547
												3.65787	55.7404	14.5019	26.0998	1.79975	0.260168	0.252234
												3.13749	47.4325	25.4964	23.9336	0.938702	0.537531	0.123056
												2.26738	52.3837	22.3156	23.0333	1.03216	0.426002	0.101605
												1.81112	56.547	9.91281	31.729	3.20081	0.175302	0.182705
												3.83218	46.825	21.5395	27.8033	1.29081	0.46	0.177914
												2.52336	56.3014	16.7426	24.4326	1.45931	0.297375	0.150715
												3.66669	55.2164	15.0913	26.0257	1.72455	0.273312	0.242968
												3.44731	57.2475	9.04961	30.2556	3.3433	0.158079	0.380935
												0.401538	51.7372	23.758	24.1033	1.01453	0.459205	0.0169012
												3.94132	50.6859	13.8342	31.5385	2.27975	0.27294	0.284896
												1.32951	50.8788	17.6728	30.1188	1.70424	0.347352	0.0752291
												0.546374	55.185	16.5509	27.7177	1.6747	0.299916	0.0330118
												5.30669	51.0272	18.9967	24.6694	1.29861	0.372287	0.279347
												2.59531	51.5596	19.2275	26.6176	1.38436	0.372917	0.134979
												2.03181	52.6635	19.893	25.4117	1.27742	0.377738	0.102137
												3.78504	49.3087	21.7086	25.1977	1.16072	0.440259	0.174357
												0.923362	52.955	14.1516	31.97	2.25911	0.267238	0.0652478
												5.1805	56.5125	14.4105	23.8965	1.65827	0.254997	0.359494
												2.3505	52.9459	16.9891	27.7145	1.63131	0.320876	0.138354
												2.54183	52.1966	22.2232	23.0384	1.03668	0.425759	0.114377
												3.44399	50.6783	22.4416	23.4362	1.04432	0.442825	0.153464
												2.59926	51.5348	19.4729	26.3931	1.35538	0.377859	0.133481
												0.9166	60.0234	12.4813	26.5787	2.12947	0.207941	0.0734376
												0.855686	62.6287	11.6236	24.892	2.14151	0.185595	0.0736163
												3.36523	51.3695	14.3872	30.878	2.14621	0.280074	0.233903
												2.96192	57.3131	9.62734	30.0976	3.12627	0.167978	0.307657
												2.06479	56.9347	14.7749	26.2256	1.775	0.259507	0.139749
												1.8825	44.7564	20.1962	33.1649	1.64214	0.451247	0.0932106
												2.34278	51.4842	21.4118	24.7612	1.15643	0.41589	0.109415
												2.8635	45.3989	22.9831	28.7544	1.25111	0.506248	0.124591
												2.60305	58.1991	13.8466	25.3513	1.83087	0.237918	0.187992
												4.68652	52.6155	15.0128	27.6852	1.84411	0.28533	0.312169
												2.88352	52.5141	14.1466	30.4558	2.15287	0.269386	0.203832
												1.28279	54.2682	13.7589	30.6901	2.23056	0.253535	0.0932334
												2.32632	45.7472	27.5896	24.3369	0.882101	0.603089	0.0843185
												1.92996	48.4525	20.7809	28.8367	1.38765	0.428893	0.0928715
												1.87515	50.5517	19.3209	28.2522	1.46226	0.3822	0.0970532
												0.264243	55.5434	20.8571	23.3353	1.11882	0.375509	0.0126692
												1.27786	55.7631	19.9926	22.9665	1.14875	0.358527	0.063917
												1.21413	52.8582	20.0879	25.8397	1.28633	0.380034	0.0604408
												4.55981	56.8242	12.692	25.9239	2.04254	0.223356	0.359266
												1.87465	48.8419	22.0846	27.1988	1.23157	0.452165	0.0848848
												1.44435	56.9423	17.8655	23.7479	1.32926	0.313747	0.0808461
												2.37211	47.8384	23.1062	26.6834	1.15482	0.483004	0.102661
												0.127218	56.1522	17.9784	25.7422	1.43184	0.320174	0.00707614
												0.803734	56.6019	11.227	31.3673	2.7939	0.198351	0.0715891
												0.389861	57.0966	12.0455	30.4681	2.52942	0.210967	0.0323657
												2.55928	48.6576	18.4779	30.3052	1.64008	0.379753	0.138505
												0.192048	52.7043	21.1658	25.9379	1.22546	0.401594	0.00907352
												2.46133	53.2901	12.6171	31.6314	2.50702	0.236763	0.195078
												4.57595	44.6216	22.4728	28.3296	1.26062	0.503632	0.203622
												1.58875	50.1259	24.7667	23.5186	0.949607	0.494089	0.0641486
												0.873407	55.3958	14.567	29.1638	2.00205	0.262962	0.059958
												4.24737	57.8161	14.9415	22.995	1.539	0.258431	0.284267
												1.33432	53.0995	18.8104	26.7558	1.42239	0.354249	0.0709354
												2.15587	56.8236	11.7985	29.222	2.47675	0.207635	0.182723
												1.7075	54.5502	17.3658	26.3765	1.51888	0.318345	0.0983253
												2.06572	61.5824	17.2686	19.0832	1.10508	0.280415	0.119623
												1.27983	51.4114	19.757	27.5518	1.39454	0.384292	0.0647786
												1.36887	60.9311	12.8695	24.8305	1.9294	0.211214	0.106365
												1.19787	59.5664	12.4769	26.7589	2.14468	0.209461	0.0960073
												2.52924	50.557	18.1982	28.7156	1.57794	0.359954	0.138983
												2.48683	55.9743	16.697	24.8419	1.4878	0.298298	0.148938
												0.459119	59.3247	13.896	26.3202	1.89409	0.234236	0.0330397
												0.812925	57.2103	16.8364	25.1405	1.49322	0.294289	0.0482839
												2.176	54.3106	16.3067	27.2068	1.66845	0.300248	0.133443
												4.77299	54.4253	15.4653	25.3364	1.63828	0.284157	0.308625
												3.40947	53.9198	14.6347	28.036	1.91572	0.271417	0.232971
												2.14139	47.1863	18.0175	32.6549	1.8124	0.381837	0.118851
												1.67453	56.0403	17.866	24.4192	1.3668	0.318807	0.093727
												0.500402	53.0062	16.6305	29.8629	1.79567	0.313747	0.0300894
												2.22519	55.5265	19.0432	23.2052	1.21856	0.342956	0.11685
												3.70456	60.0015	9.31859	26.9754	2.89479	0.155306	0.397544
												0.881397	52.0727	15.6284	31.4175	2.01028	0.300127	0.0563971
												4.22491	54.8063	17.8892	23.0795	1.29013	0.326408	0.236171
												2.87656	50.2735	18.4214	28.4286	1.54324	0.366423	0.156153
												2.41788	53.4628	16.7749	27.3444	1.63008	0.313767	0.144137
												1.74839	53.4169	13.0373	31.7974	2.43896	0.244067	0.134107
												1.89642	46.4844	20.8728	30.7464	1.47304	0.449027	0.0908562
												0.659093	55.8555	17.8931	25.5924	1.4303	0.320345	0.0368351
												0.82345	57.3704	8.42003	33.3861	3.96508	0.146766	0.0977965
												0.0713708	55.7524	12.9477	31.2284	2.41188	0.232236	0.00551222
												0.77247	55.6696	21.2635	22.2944	1.04848	0.38196	0.0363284
												2.31248	58.1939	12.1748	27.3189	2.2439	0.20921	0.18994
												1.43886	59.1658	13.8773	25.5181	1.83884	0.234549	0.103685
												1.77204	47.4436	23.3744	27.4099	1.17265	0.492678	0.0758109
												3.62428	57.9877	14.4387	23.9493	1.65869	0.248995	0.251012
												2.22131	49.862	18.9093	29.0074	1.53403	0.379233	0.117472
												1.9546	58.8781	15.571	23.5963	1.5154	0.264462	0.125528
												1.5443	44.6724	25.6751	28.1082	1.09477	0.574741	0.0601479
												1.89757	53.9326	23.7127	20.457	0.862702	0.439673	0.0800232
												0.626351	55.1871	18.333	25.8535	1.41021	0.332198	0.0341651
												1.58793	56.0116	18.0592	24.3412	1.34786	0.322419	0.0879291
												2.41027	63.4298	10.3986	23.7613	2.28505	0.163939	0.231788
												0.643319	56.3012	15.1512	27.9043	1.84172	0.269109	0.04246
												2.54153	62.8932	12.082	22.4833	1.8609	0.192103	0.210358
												3.3531	49.6494	20.8272	26.1703	1.25654	0.419486	0.160996
												2.63869	54.636	12.1499	30.5754	2.51651	0.22238	0.217177
												0.940041	57.623	14.65	26.7869	1.82846	0.254239	0.0641666
												2.97986	51.9161	16.3868	28.7173	1.75247	0.315639	0.181846
												1.03458	61.2071	7.69244	30.0659	3.9085	0.125679	0.134494
												1.25682	53.1635	15.0029	30.5767	2.03805	0.282204	0.0837718
												1.4411	52.901	18.0512	27.6066	1.52935	0.341226	0.0798338
												5.77895	50.7699	11.3636	32.0876	2.82372	0.223825	0.50855
												1.07302	49.1792	19.7071	30.0406	1.52435	0.400721	0.0544485
												0.767148	58.9443	15.8259	24.4626	1.54573	0.26849	0.0484741
												4.53152	55.6989	12.7657	27.0039	2.11535	0.229191	0.354976
												2.63827	58.6264	16.3113	22.424	1.37475	0.278225	0.161745
												0.712432	51.5142	20.5631	27.2103	1.32326	0.399173	0.0346461
												2.78766	56.7597	12.2678	28.1849	2.29747	0.216136	0.227234
												4.26289	56.3187	14.9051	24.5133	1.64462	0.264657	0.286001
												4.02181	53.5852	17.3944	24.9985	1.43716	0.324612	0.231213
												2.07286	49.7304	24.9603	23.2364	0.930935	0.501912	0.0830461
												4.18437	46.8046	20.1356	28.8754	1.43404	0.430206	0.207809
												2.62191	53.8674	15.8388	27.6719	1.7471	0.294033	0.165537
												0.211024	59.3142	14.385	26.0897	1.81367	0.242523	0.0146697
												3.1122	56.3394	17.0889	23.4595	1.37279	0.303322	0.182118
												0.869682	53.9052	22.6523	22.5729	0.996495	0.420224	0.0383927
												2.81871	60.8484	12.1286	24.2043	1.99564	0.199325	0.232402
												2.59578	55.8666	13.1837	28.3539	2.15068	0.235986	0.196892
												0.0842729	54.65	14.7204	30.5454	2.07504	0.269358	0.0057249
												2.97171	51.5905	20.3831	25.0547	1.22919	0.395094	0.145793
												2.64353	50.7145	18.5708	28.0712	1.51158	0.366182	0.142349
												1.92914	52.5309	14.8486	30.6914	2.06696	0.282664	0.129921
												3.02684	50.4401	20.1631	26.37	1.30784	0.399742	0.150118
												2.72152	53.7362	14.321	29.2213	2.04045	0.266507	0.190036
												2.70385	50.2999	18.9558	28.0404	1.47926	0.376855	0.14264
												4.72737	54.1138	9.56465	31.5942	3.30323	0.176751	0.494254
												1.90809	58.4753	15.9116	23.705	1.4898	0.272107	0.119919
												3.1795	53.6551	20.5013	22.664	1.10549	0.382095	0.155087
												1.67969	57.2511	9.73082	31.3384	3.22052	0.169967	0.172615
												0.295912	50.3653	18.1461	31.1927	1.71897	0.360291	0.0163071
												4.89189	53.5701	15.0124	26.5256	1.76691	0.280238	0.325857
												0.204217	60.9358	10.205	28.655	2.80794	0.167471	0.0200115
												2.63415	54.2194	14.7265	28.4199	1.92985	0.271609	0.178871
												2.81777	49.5748	20.0044	27.603	1.37984	0.40352	0.140857
												1.48591	48.4455	22.3711	27.6975	1.23809	0.461778	0.0664212
												1.04891	55.6399	18.1495	25.1617	1.38636	0.326196	0.0577929
												3.75114	54.909	16.9314	24.4085	1.44161	0.308353	0.22155
												2.3997	51.5565	14.5619	31.4818	2.16192	0.282446	0.164792
												0.870103	56.7784	17.5171	24.8344	1.41772	0.308516	0.0496717
												3.89602	49.1708	20.9646	25.9686	1.23869	0.426362	0.185839
												0.349752	56.0865	19.7769	23.7868	1.20276	0.352615	0.0176848
												5.01771	48.3697	23.0838	23.5288	1.01928	0.477238	0.217369
												0.106691	52.3782	20.2819	27.2332	1.34273	0.387221	0.0052604
												2.70772	63.5764	7.61329	26.1026	3.42855	0.11975	0.355657
												2.75872	54.5209	15.2567	27.4637	1.80011	0.279832	0.18082
												1.0387	58.0533	17.3546	23.5535	1.35719	0.298942	0.0598519
												2.28149	68.0644	8.23891	21.4152	2.59927	0.121046	0.276917
												1.27751	50.9998	22.7533	24.9694	1.0974	0.446145	0.0561462
												1.03254	60.1858	9.53115	29.2505	3.06893	0.158362	0.108334
												3.10403	54.2459	16.786	25.864	1.54081	0.309443	0.184918
												2.40034	61.44	8.48854	27.6712	3.25983	0.13816	0.282774
												2.93009	47.6589	18.8397	30.5713	1.62271	0.395302	0.155528
												3.03721	56.1138	14.4195	26.4296	1.83291	0.256968	0.210633
												1.502	59.5119	15.0252	23.9609	1.59471	0.252474	0.0999657
												2.83089	54.3445	14.875	27.9496	1.87897	0.273717	0.190312
												1.21665	55.4027	14.6318	28.7489	1.96482	0.264099	0.0831509
												0.415172	57.7804	14.4921	27.3123	1.88463	0.250813	0.0286482
												4.35901	47.3595	21.5459	26.7355	1.24086	0.454944	0.202312
												3.00918	61.8858	6.1981	28.9069	4.66384	0.100154	0.485501
												0.942966	60.1244	10.7451	28.1876	2.6233	0.178714	0.0877581
												3.14887	55.3307	16.4898	25.0306	1.51794	0.298023	0.190959
												1.79984	54.3049	14.9872	28.9081	1.92886	0.275982	0.120092
												4.85994	52.0431	14.3499	28.7471	2.0033	0.275731	0.338674
												0.614077	47.645	18.7836	32.9574	1.75459	0.39424	0.0326923
												1.5448	56.8043	15.7684	25.8825	1.64141	0.277592	0.097968
												3.05344	50.7408	19.195	27.0107	1.40718	0.378295	0.159075
												3.52185	51.8799	19.3027	25.2956	1.31047	0.372065	0.182454
												0.090502	56.8528	20.9129	22.1438	1.05886	0.367842	0.00432757
												4.42622	45.8676	19.4249	30.2813	1.55889	0.4235	0.227863
												1.8535	51.377	20.9277	25.8417	1.23481	0.407337	0.0885666
												0.535443	44.8793	22.2496	32.3356	1.45331	0.495766	0.0240652
												3.60155	60.6441	8.42675	27.3276	3.24296	0.138954	0.427394
												1.20657	51.3847	21.953	25.4558	1.15956	0.427228	0.0549613
												3.72434	55.9221	15.3666	24.987	1.62606	0.274785	0.242366
												2.47691	49.3578	23.4105	24.7549	1.05743	0.474301	0.105804
												1.73995	52.5949	21.5353	24.1298	1.12048	0.409457	0.0807953
												0.919926	53.6162	17.8523	27.6115	1.54666	0.332965	0.0515297
												0.954855	51.6072	21.6331	25.8048	1.19284	0.419187	0.0441386
												4.32566	53.7581	18.6558	23.2604	1.24682	0.347033	0.231866
												3.76821	59.7957	9.56619	26.8699	2.80883	0.159981	0.393909
												2.541	48.019	21.1858	28.2543	1.33364	0.441196	0.119939
												0.592696	55.2852	13.1027	31.0195	2.36741	0.237002	0.0452347
												0.502261	57.5052	17.8891	24.1034	1.34738	0.311086	0.0280764
												1.01801	52.4085	16.6256	29.9478	1.8013	0.317232	0.0612316
												2.27438	56.7879	7.4864	33.4513	4.46828	0.131831	0.303801
												2.35181	50.6028	17.2716	29.7738	1.72386	0.341318	0.136166
												4.41034	50.8137	19.0999	25.676	1.3443	0.375881	0.230909
												4.09055	54.783	18.8045	22.322	1.18706	0.343254	0.217531
												1.94893	57.9581	16.0264	24.0665	1.50168	0.276517	0.121607
												3.05561	54.1108	17.0549	25.7787	1.51151	0.315185	0.179163
												1.72004	54.3586	18.7864	25.135	1.33793	0.345602	0.0915575
												2.81926	54.9189	17.3259	24.9359	1.43922	0.315482	0.162719
												0.761929	63.1234	11.2488	24.8658	2.21052	0.178204	0.067734
												0.754305	59.151	12.5998	27.4949	2.18217	0.213011	0.0598664
												4.39353	51.5144	21.1497	22.9423	1.08476	0.410559	0.207735
												0.0688795	61.629	12.8286	25.4735	1.98568	0.208158	0.00536922
												3.8573	49.5339	20.1796	26.4293	1.30971	0.407389	0.191149
												2.5469	58.2442	15.1974	24.0115	1.57998	0.260925	0.167589
												2.53813	53.6497	19.199	24.6132	1.282	0.357858	0.132201
												2.0343	56.7322	12.7402	28.4933	2.23649	0.224568	0.159676
												1.60685	53.3749	16.4349	28.5833	1.73918	0.307915	0.0977702
												0.896647	58.5099	15.5883	25.0051	1.60409	0.266422	0.0575204
												0.228885	52.808	21.7853	25.1778	1.15572	0.412538	0.0105064
												2.27066	52.6923	13.4234	31.6137	2.35512	0.254751	0.169157
												1.79379	60.0174	15.7389	22.4499	1.4264	0.262239	0.113972
												3.74848	49.2307	15.4094	31.6114	2.05143	0.313004	0.243259
												2.85647	46.5727	21.056	29.5149	1.40173	0.452111	0.135661
												0.473441	57.6515	18.6623	23.2128	1.24384	0.323708	0.0253689
												2.03551	54.8634	9.46084	33.6403	3.55574	0.172444	0.215151
												4.36196	50.1396	15.5776	29.9208	1.92075	0.310685	0.280014
												3.41975	52.2508	13.7168	30.6127	2.23177	0.262517	0.249312
												3.73889	59.5381	11.9046	24.8184	2.08478	0.199949	0.314071
												1.83189	42.9663	24.8653	30.3365	1.22003	0.578716	0.0736724
												2.66822	44.5115	26.6308	26.1895	0.98343	0.59829	0.100193
												3.35341	50.0425	20.7222	25.8818	1.24899	0.414093	0.161827
												2.03905	53.6907	17.9177	26.3525	1.47075	0.333721	0.113801
												1.37424	52.0321	21.1005	25.4931	1.20818	0.405529	0.0651283
												0.900387	58.8877	12.3397	27.8722	2.25874	0.209546	0.0729667
												2.68928	48.5998	21.6448	27.0662	1.25047	0.445368	0.124246
												1.12683	52.7553	13.8533	32.2645	2.32901	0.262596	0.0813402
												2.46148	52.1787	15.0022	30.3576	2.02354	0.287516	0.164075
												0.996016	58.2808	13.6477	27.0755	1.98388	0.234172	0.0729803
												2.71823	53.9069	15.0615	28.3133	1.87985	0.279399	0.180475
												2.33937	53.4164	16.0088	28.2354	1.76374	0.299699	0.14613
												3.53273	45.6244	15.9975	34.8454	2.17818	0.350633	0.220831
												0.093658	54.9179	21.1584	23.83	1.12627	0.385273	0.00442652
												0.747922	48.2955	18.0537	32.9029	1.8225	0.373817	0.0414276
												3.41015	51.922	20.655	24.0129	1.16257	0.397808	0.165101
												1.63682	62.2493	11.8357	24.2782	2.05127	0.190134	0.138295
												3.01394	52.101	19.0035	25.8816	1.36194	0.364743	0.158599
												1.96553	50.271	17.8061	29.9574	1.68243	0.354202	0.110385
												2.80419	54.3722	17.9872	24.8364	1.38078	0.330816	0.155899
												2.55181	56.1566	12.3143	28.9773	2.35313	0.219286	0.207222
												0.258173	51.2632	18.8891	29.5895	1.56648	0.368473	0.0136678
												2.13516	55.8785	14.995	26.9914	1.80003	0.26835	0.142391
												1.71082	58.3653	12.7851	27.1387	2.12268	0.219054	0.133814
												3.61036	57.6529	13.8693	24.8675	1.79299	0.240565	0.260314
												2.91336	57.1308	13.9126	26.0433	1.87193	0.243521	0.209405
												1.85048	56.4077	22.1499	19.5919	0.884516	0.392674	0.0835436
												0.266828	60.8191	10.6858	28.2283	2.64167	0.175698	0.0249704
												3.32665	46.7166	25.1947	24.7621	0.982827	0.53931	0.132038
												2.20417	52.0289	17.5884	28.1785	1.6021	0.338051	0.125319
												3.17001	58.392	11.6026	26.8354	2.31289	0.198702	0.273216
												2.63322	55.0888	16.3777	25.9003	1.58143	0.297297	0.160781
												1.4685	50.5717	22.9351	25.0247	1.09111	0.453516	0.0640285
												3.7193	52.4148	14.2787	29.5872	2.07212	0.272417	0.260479
												0.503882	55.7517	14.8339	28.9106	1.94895	0.266071	0.0339683
												2.61431	52.8874	18.2314	26.2669	1.44075	0.344722	0.143396
												2.59997	49.9104	19.7837	27.706	1.40045	0.396384	0.13142
												2.57222	50.1809	13.1968	34.0501	2.58018	0.262984	0.194913
												4.82241	48.1876	21.6194	25.3705	1.17351	0.448651	0.223059
												0.465056	56.873	18.5403	24.1216	1.30103	0.325995	0.0250835
												0.765683	55.4039	19.1584	24.6721	1.2878	0.345795	0.039966
												0.965157	54.633	21.6266	22.7752	1.05311	0.395853	0.0446281
												4.53228	49.3279	15.6514	30.4884	1.94797	0.317293	0.289577
												0.31585	53.923	20.2569	25.5043	1.25904	0.375663	0.0155922
												0.237999	54.4957	17.5458	27.7205	1.57989	0.321968	0.0135644
												2.30467	54.2244	19.695	23.7759	1.20721	0.363212	0.117018
												0.0854579	56.1017	19.705	24.1079	1.22344	0.351237	0.00433686
												4.43826	49.7985	21.6185	24.1448	1.11686	0.43412	0.205299
												2.30336	55.7891	13.689	28.2185	2.06139	0.245371	0.168263
												3.49785	51.4335	14.6241	30.4445	2.0818	0.28433	0.239184
												4.45404	59.51	17.1619	18.874	1.09976	0.288387	0.25953
												3.83347	51.9719	19.2017	24.9928	1.30159	0.369464	0.199642
												3.82342	53.353	17.8685	24.9551	1.39659	0.334911	0.213975
												2.56504	52.5886	16.8296	28.0167	1.66473	0.320023	0.152413
												2.96357	59.145	14.6159	23.2756	1.59249	0.247119	0.202764
												3.23137	52.2892	15.6328	28.8466	1.84526	0.298969	0.206704
												0.808908	44.2583	18.9976	35.9352	1.89156	0.429245	0.0425794
												3.44393	56.1101	15.1053	25.3406	1.67759	0.269209	0.227994
												3.05177	58.9596	11.5102	26.4785	2.30044	0.195221	0.265137
												2.93286	51.8184	18.1355	27.1133	1.49504	0.349981	0.16172
												1.42952	55.6743	16.4579	26.4383	1.60642	0.295611	0.0868589
												2.15373	52.2735	12.1237	33.4491	2.75899	0.231928	0.177646
												1.45366	55.2354	19.2479	24.063	1.25017	0.34847	0.0755229
												2.3126	53.1914	16.9227	27.5733	1.62937	0.318148	0.136657
												1.35848	55.9752	14.2174	28.449	2.001	0.253994	0.0955508
												2.94074	54.8251	13.7404	28.4937	2.07371	0.250623	0.214021
												1.39079	60.4049	16.5638	21.6406	1.3065	0.274212	0.0839659
												2.52172	43.3548	24.9906	29.1329	1.16576	0.57642	0.100907
												1.28143	55.2284	19.5698	23.9203	1.22231	0.354343	0.0654801
												3.98583	53.4824	16.1152	26.4165	1.63922	0.301319	0.247333
												1.72748	56.2979	15.3795	26.5951	1.72926	0.27318	0.112324
												0.275166	56.2562	13.8568	29.6119	2.13699	0.246316	0.0198578
												1.84275	49.0171	21.8385	27.3017	1.25016	0.445529	0.0843805
												0.699483	53.4539	16.6429	29.2037	1.75472	0.311351	0.0420288
												0.596738	57.3082	13.524	28.571	2.11262	0.235987	0.0441244
												4.1506	60.5887	13.6988	21.562	1.57401	0.226094	0.302991
												2.7842	50.3874	17.0849	29.7435	1.74093	0.339071	0.162963
												2.3463	60.7378	8.96576	27.9502	3.11744	0.147614	0.261695
												0.0962205	59.3355	13.557	27.0112	1.99242	0.22848	0.00709748
												1.48626	58.028	17.372	23.1138	1.33052	0.299372	0.0855551
												0.878328	50.3074	22.2062	26.6081	1.19823	0.441411	0.0395532
												1.58408	47.7539	24.3633	26.2987	1.07944	0.510185	0.0650191
												3.17998	49.5451	20.6844	26.5906	1.28554	0.417486	0.153738
												1.57733	54.4715	17.3328	26.6184	1.53572	0.3182	0.0910028
												1.49656	59.112	15.3163	24.0752	1.57186	0.259107	0.0977103
												1.18708	55.5302	16.1388	27.1439	1.6819	0.290631	0.0735543
												0.858882	52.3157	20.6301	26.1953	1.26976	0.394339	0.0416324
												3.1404	58.5864	10.6498	27.6234	2.5938	0.181779	0.294879
												3.44342	55.291	16.1513	25.1143	1.55494	0.292114	0.213198
												1.46615	54.4396	16.4518	27.6424	1.68021	0.302202	0.0891179
												0.832493	54.1374	17.3938	27.6363	1.58887	0.321289	0.0478616
												1.72003	59.1393	14.6523	24.4883	1.67129	0.24776	0.117389
												1.66016	55.4243	18.2474	24.6682	1.35188	0.32923	0.0909808
												1.50101	54.297	23.5324	20.6696	0.878347	0.433401	0.0637847
												3.55663	49.6705	26.3625	20.4103	0.774217	0.530748	0.134912
												1.64798	54.5564	17.4537	26.342	1.50925	0.31992	0.0944202
												3.59333	55.2888	19.8361	21.2818	1.07288	0.358772	0.181151
												1.09237	53.7343	18.2312	26.9421	1.47781	0.339284	0.0599176
												0.770501	51.8224	23.0414	24.3657	1.05747	0.444623	0.0334398
												1.86148	56.7742	11.2307	30.1336	2.68315	0.197813	0.165749
												0.400908	54.297	18.7798	26.5224	1.41228	0.345871	0.0213479
												2.80282	58.7069	17.2646	21.2257	1.22944	0.294081	0.162345
												2.42972	45.7428	23.3324	28.4951	1.22126	0.510079	0.104135
												3.67346	53.9783	16.0475	26.3008	1.63894	0.297294	0.228912
												0.147313	53.9575	14.0887	31.8064	2.25758	0.261108	0.0104561
												1.8803	55.0634	18.8099	24.2464	1.28903	0.341604	0.0999636
												2.07378	40.0092	24.0396	33.8775	1.40924	0.600852	0.0862653
												3.76294	59.2157	11.0173	26.0041	2.36029	0.186054	0.341547
												0.878159	55.5497	11.6815	31.8906	2.73	0.21029	0.075175
												4.94371	48.359	16.8714	29.8259	1.76784	0.348878	0.293023
												0.943165	52.2882	18.8412	27.9274	1.48225	0.360334	0.0500586
												4.71902	56.1368	12.3108	26.8334	2.17966	0.2193	0.383324
												3.45046	51.6719	19.3054	25.5722	1.32461	0.373615	0.17873
												3.11118	51.7671	14.1958	30.9259	2.17853	0.274224	0.219162
												2.76369	56.9212	12.1491	28.166	2.31836	0.213437	0.227481
												1.88156	55.5831	16.155	26.3803	1.63295	0.290645	0.116469
												0.994462	59.0254	12.3397	27.6405	2.23997	0.209057	0.0805905
												0.569541	53.4627	16.52	29.4478	1.78256	0.309	0.0344759
												1.16846	54.9945	12.5361	31.3009	2.49686	0.227952	0.0932077
												4.65295	52.2439	19.3003	23.8028	1.23328	0.369428	0.241081
												2.62006	56.1843	10.8846	30.3111	2.78476	0.193731	0.240712
												2.4194	53.369	18.5184	25.6932	1.38744	0.346987	0.130648
												1.06318	58.4069	16.4522	24.0777	1.4635	0.281682	0.0646222
												3.99517	48.37	11.0637	36.5712	3.30552	0.22873	0.361107
												4.19812	63.0993	7.26754	25.435	3.49981	0.115176	0.577654
												0.143461	53.8404	18.2005	27.8157	1.5283	0.338045	0.00788226
												0.848191	50.5813	18.0523	30.5182	1.69054	0.356898	0.0469851
												1.33163	53.7165	15.2995	29.6523	1.93812	0.284819	0.0870375
												3.46295	54.5445	14.4137	27.5789	1.91337	0.264257	0.240253
												2.56387	61.3505	11.957	24.1286	2.01794	0.194897	0.214424
												0.948967	57.0553	15.4413	26.5544	1.7197	0.270638	0.0614563
												3.88556	51.5771	18.5924	25.9449	1.39545	0.360479	0.208986
												2.3976	57.4106	15.3633	24.8285	1.6161	0.267603	0.156061
												1.24309	54.0775	17.7507	26.9288	1.51705	0.328246	0.0700306
												0.415285	55.1873	15.3965	29.0009	1.88361	0.278986	0.0269727
												1.02866	52.6315	23.7115	22.6283	0.954318	0.45052	0.0433821
												0.384564	57.6513	15.7129	26.2513	1.67069	0.27255	0.0244745
												1.37733	57.7224	16.164	24.7363	1.53033	0.280029	0.0852099
												1.37924	59.177	19.1685	20.2752	1.05773	0.323919	0.0719531
												2.0178	49.835	18.3176	29.8296	1.62847	0.367565	0.110156
												1.54769	53.9996	19.1419	25.3108	1.32227	0.354482	0.0808534
												4.4924	56.5368	13.0826	25.8882	1.97884	0.231399	0.343388
												4.47471	47.895	19.7072	27.9231	1.4169	0.411467	0.22706
												2.705	53.4888	19.792	24.0142	1.21333	0.37002	0.136672
												1.54694	55.6415	15.1516	27.66	1.82555	0.272307	0.102098
												1.69194	59.9204	9.04913	29.3386	3.24214	0.151019	0.186973
												2.34144	56.2536	15.642	25.7629	1.64703	0.278063	0.149689
												4.40565	52.7214	19.8919	22.981	1.15529	0.377303	0.221479
												2.56317	52.7043	15.7459	28.9866	1.84089	0.29876	0.162783
												0.881794	59.2127	9.99898	29.9065	2.99096	0.168865	0.0881884
												2.1084	50.4721	20.0945	27.325	1.35983	0.398131	0.104924
												2.39501	58.7613	14.1134	24.7303	1.75226	0.240181	0.169698
												1.92593	64.9216	8.94736	24.2051	2.70528	0.137818	0.215251
												1.76231	58.917	7.46935	31.8514	4.26427	0.126778	0.235939
												1.21427	62.2732	5.18523	31.3273	6.04164	0.0832659	0.234178
												3.22403	50.6546	16.7544	29.367	1.7528	0.330757	0.192429
												2.63954	55.8177	19.9056	21.6372	1.08699	0.356618	0.132603
												1.698	58.3141	11.6642	28.3237	2.42827	0.200023	0.145574
												4.81713	44.0974	24.2134	26.8721	1.1098	0.549089	0.198945
												2.42099	47.0361	25.0734	25.4695	1.0158	0.533067	0.0965562
												3.91517	58.0461	12.2166	25.8222	2.1137	0.210463	0.32048
												2.09424	52.1801	18.6793	27.0463	1.44793	0.357978	0.112116
												0.806006	54.9908	16.9557	27.2474	1.60697	0.308338	0.0475359
												2.24331	55.4262	18.9323	23.3982	1.23589	0.341577	0.118491
												3.37557	60.7964	6.62241	29.2056	4.41011	0.108928	0.50972
												1.47536	52.065	21.1506	25.309	1.19661	0.406235	0.0697551
												1.56285	54.1027	17.0822	27.2522	1.59536	0.315736	0.0914904
												0.20863	61.6942	10.4715	27.6257	2.63818	0.169732	0.0199237
												2.95099	60.3929	15.0204	21.6357	1.44042	0.248711	0.196466
												4.62801	50.2565	19.2279	25.8876	1.34636	0.382595	0.240693
												2.54971	54.4405	16.1747	26.8351	1.65908	0.297108	0.157636
												3.04831	55.2514	18.0413	23.6589	1.31137	0.326532	0.168963
												1.88757	51.4398	16.5446	30.1279	1.82101	0.321631	0.11409
												4.31763	57.2238	9.7367	28.7219	2.94986	0.170151	0.443439
												2.91009	55.2835	18.0459	23.7606	1.31668	0.326424	0.161261
												2.2108	51.261	20.438	26.0902	1.27656	0.398704	0.108171
												1.70012	52.9883	20.2949	25.0167	1.23266	0.383007	0.0837711
												0.6473	57.023	20.2517	22.078	1.09018	0.35515	0.0319627
												1.46966	56.0451	16.4227	26.0626	1.58699	0.293026	0.0894895
												2.0371	53.8929	17.0757	26.9943	1.58086	0.316846	0.119298
												3.26931	47.98	22.5956	26.1551	1.15753	0.470938	0.144688
												2.43517	61.4708	11.7693	24.3247	2.06678	0.191462	0.206908
												1.7642	52.4671	18.5802	27.1884	1.4633	0.354131	0.0949505
												1.00835	50.5409	17.6204	30.8303	1.74969	0.348637	0.0572264
												1.66036	56.6833	11.6596	29.9968	2.57271	0.205697	0.142403
												0.80307	50.4239	21.9339	26.8391	1.22364	0.434989	0.0366132
												2.56238	49.4466	19.1403	28.8506	1.50732	0.38709	0.133874
												1.26391	51.0714	23.1724	24.4923	1.05696	0.453726	0.0545438
												1.18178	57.161	13.3013	28.356	2.13182	0.232699	0.0888472
												2.72891	56.7376	10.0472	30.4863	3.03431	0.177082	0.271609
												0.38961	64.9988	11.0774	23.5342	2.12451	0.170425	0.0351715
												2.96329	56.6644	14.8535	25.5188	1.71803	0.262131	0.199501
												2.58345	51.1474	19.9937	26.2754	1.31418	0.390903	0.129213
												3.66991	55.5543	13.0028	27.773	2.13591	0.234057	0.282239
												1.539	58.9423	15.6447	23.8741	1.52602	0.265424	0.098372
												1.03851	56.2655	15.8647	26.8313	1.69126	0.281961	0.0654608
												2.89955	50.9191	18.0442	28.1371	1.55934	0.35437	0.160691
												2.68532	56.5576	10.4779	30.2792	2.88981	0.185261	0.256284
												0.67455	52.95	14.9139	31.4615	2.10954	0.28166	0.0452295
												3.7313	54.6315	7.70763	33.9296	4.40208	0.141084	0.484105
												0.153612	53.2418	18.5609	28.0437	1.5109	0.348616	0.00827609
												3.55364	52.4921	18.5961	25.3581	1.36363	0.354265	0.191096
												2.62151	52.8417	18.5755	25.9613	1.39761	0.35153	0.141128
												1.20399	59.6962	9.44907	29.6507	3.13795	0.158286	0.127419
												0.714034	59.5362	13.8902	25.8596	1.86171	0.233307	0.0514055
												1.20346	56.7504	19.9149	22.1312	1.11129	0.35092	0.0604301
												3.17025	59.1162	11.7641	25.9495	2.20583	0.198999	0.269486
												3.09373	53.7828	17.0552	26.0683	1.52846	0.317113	0.181395
												2.18587	51.3228	18.5523	27.939	1.50596	0.361482	0.117822
												1.64075	53.1397	16.2068	29.0128	1.79016	0.304985	0.101238
												3.54205	49.7188	14.8382	31.9009	2.14991	0.298443	0.238711
												1.23714	63.7726	6.69721	28.293	4.22461	0.105017	0.184725
												1.16899	48.9632	16.2612	33.6066	2.06667	0.332111	0.0718881
												0.35528	60.0204	15.5467	24.0776	1.54873	0.259024	0.0228524
												1.62642	57.9249	16.1636	24.285	1.50245	0.279045	0.100622
												2.81423	56.0666	17.4838	23.6353	1.35184	0.31184	0.160962
												2.13074	50.8437	14.9876	32.038	2.13764	0.294778	0.142167
												0.581861	53.9987	16.6334	28.786	1.73061	0.308034	0.0349814
												0.00918418	55.232	15.7862	28.9727	1.83532	0.285816	0.000581787
												2.12159	49.4869	23.7043	24.6872	1.04147	0.479001	0.0895026
												1.40687	54.3966	16.1436	28.0529	1.73771	0.296776	0.0871472
												1.56825	49.9658	19.3696	29.0963	1.50216	0.387658	0.0809645
												3.06618	50.3824	15.1611	31.3904	2.07046	0.30092	0.20224
												2.59684	50.9466	14.5282	31.9284	2.19768	0.285165	0.178745
												3.05112	48.2748	20.9028	27.7713	1.3286	0.432995	0.145968
												1.50702	54.8572	16.929	26.7068	1.57758	0.3086	0.0890201
												1.09214	48.3645	20.8964	29.6469	1.41876	0.432061	0.0522646
												0.454216	54.1799	18.1554	27.2105	1.49875	0.335095	0.0250182
												0.333026	50.2046	15.3352	34.1271	2.22541	0.305455	0.0217164
												2.63224	47.1738	17.1208	33.0731	1.93175	0.36293	0.153745
												3.41226	54.3568	17.2209	25.01	1.45231	0.316811	0.198147
												0.647601	55.1132	14.4364	29.8028	2.06442	0.261941	0.0448589
												0.770898	55.6315	12.729	30.8686	2.42506	0.228809	0.0605624
												4.32978	58.3596	11.2133	26.0973	2.32736	0.192141	0.38613
												4.40283	58.0886	10.7433	26.7652	2.49133	0.184947	0.40982
												1.93706	55.2272	14.9319	27.9039	1.86875	0.270372	0.129726
												2.69284	50.6564	23.5503	23.1005	0.980902	0.464902	0.114344
												1.35573	45.2253	22.5802	30.8388	1.36575	0.499281	0.0600409
												1.58999	50.7742	23.8872	23.7486	0.994199	0.470459	0.0665624
												1.3342	56.3332	16.8325	25.5001	1.51493	0.298804	0.0792633
												0.230953	57.2374	14.8452	27.6865	1.86502	0.259362	0.0155574
												2.50843	54.1925	15.4011	27.8979	1.81142	0.284193	0.162873
												2.29561	60.77	13.535	23.3994	1.72881	0.222725	0.169605
												0.876456	53.0744	20.4127	25.6364	1.2559	0.384606	0.0429368
												3.40814	52.4303	19.5711	24.5905	1.25647	0.373278	0.174142
												3.38046	52.2303	14.3362	30.053	2.0963	0.27448	0.235799
												2.52509	56.4923	13.3335	27.6492	2.07367	0.236023	0.18938
												0.470025	53.6708	15.6077	30.2515	1.93825	0.290804	0.030115
												4.11817	54.159	21.6412	20.0816	0.927934	0.399587	0.190293
												0.816017	45.8892	23.8301	29.4647	1.23645	0.519297	0.0342431
												2.20741	56.7202	16.338	24.7344	1.51392	0.288045	0.135109
												1.58878	54.5326	13.6141	30.2645	2.22302	0.249651	0.1167
												1.10769	49.3377	22.3979	27.1567	1.21247	0.45397	0.0494552
												4.34612	61.2795	12.2876	22.0868	1.79748	0.200518	0.353699
												4.52217	50.8603	21.7049	22.9126	1.05564	0.426755	0.208348
												4.19627	48.7962	20.7181	26.2895	1.26891	0.424584	0.202541
												2.82194	49.8487	18.2475	29.0818	1.59374	0.366058	0.154648
												2.43448	53.4739	13.0665	31.0251	2.37441	0.244352	0.186315
												2.9551	59.3692	8.00936	29.6663	3.70395	0.134908	0.368955
												1.54911	61.7967	10.9389	25.7152	2.3508	0.177015	0.141615
												2.1964	56.504	19.0054	22.2942	1.17304	0.336356	0.115567
												4.23269	56.7748	12.2314	26.7611	2.18791	0.215436	0.346052
												2.0063	52.8641	16.4516	28.678	1.74318	0.311206	0.121952
												1.59569	55.9555	17.0923	25.3566	1.48351	0.305463	0.0933575
												1.92918	57.5903	16.6207	23.8599	1.43555	0.288602	0.116071
												0.768287	52.0494	17.702	29.4803	1.66536	0.340101	0.0434011
												1.74284	51.1029	19.9484	27.2059	1.36381	0.390356	0.0873677
												2.87647	52.3008	11.9006	32.9221	2.76642	0.227542	0.241708
												0.0165039	53.4607	18.4264	28.0964	1.52479	0.344673	0.000895663
												0.859492	54.1994	21.3725	23.5686	1.10275	0.39433	0.0402149
												0.313123	46.2951	24.475	28.9167	1.18148	0.528673	0.0127936
												1.26849	59.7263	13.4567	25.5485	1.89857	0.225306	0.0942649
												0.40084	52.735	18.9277	27.9365	1.47595	0.358922	0.0211774
												2.13041	49.612	19.8465	28.4111	1.43154	0.400034	0.107344
												1.52214	54.8171	19.3202	24.3406	1.25985	0.352449	0.0787849
												4.10703	53.405	18.1524	24.3356	1.34063	0.3399	0.226253
												1.93961	55.2975	16.4127	26.3502	1.60547	0.296807	0.118177
