# Supplementary material for: Greenland Ice Core Record of Last Glacial Dust Sources and Atmospheric Circulation
Source: J Geophys Res Atmos. 2022 Aug 5;127(15):e2022JD036597. doi: 10.1029/2022JD036597 (PMC9542552; doi:10.1029/2022JD036597)
Supplement: Supplementary file 3 — Data Set S2 [file JGRD-127-e2022JD036597-s001.xlsx]

## Sheet: Info
	Supporting Dataset S2
	Hf-Sr-Nd-dD isotope data of NGRIP ice core dust and potential source area (PSA) samples with literature data of Sr-Nd isotope ratios of GRIP, GISP2 ice core dust and PSAs
	Mixing calculations
	Monte Carlo simulation outputs used in squared Mahalanobis distance calculations
	Újvári et al. Greenland ice core record of last glacial dust sources and atmospheric circulation. Submitted to Journal of Geophysical Research: Atmospheres

## Sheet: Literature Sr-Nd-Hf isotopes
GISP2/GRIP ice core dust and PSA samples
																					squared Mahalanobis distance
Sample ID	Material	Fraction	Age	Site	Region	Country	Longitude	Latitude	87Sr/86Sr	2SE	143Nd/144Nd	2SE	εNd(0)	2SE	176Hf/177Hf	2SE	εHf(0)	2SE	Reference		Sr-Nd	Nd-Hf
Greenland
G1	mineral dust	bulk aluminosilicate	25430	GISP2	central Greenland	Denmark	38.46°W	72.58°N	0.719334	4e-05	0.512101	3.4e-05	-10.3193	0.697026					Biscaye et al. (1997)		0.638156
G2	mineral dust	bulk aluminosilicate	26180	GISP2	central Greenland	Denmark	38.46°W	72.58°N	0.711828	9e-06	0.512245	3e-05	-7.51029	0.623261					Biscaye et al. (1997)		79.1158
G3	mineral dust	bulk aluminosilicate	24520	GISP2	central Greenland	Denmark	38.46°W	72.58°N	0.719012	2.3e-05	0.51217	6e-05	-8.97333	1.18991					Biscaye et al. (1997)		2.05232
G4	mineral dust	bulk aluminosilicate	25370	GISP2	central Greenland	Denmark	38.46°W	72.58°N	0.718953	2.5e-05	0.512132	3.4e-05	-9.71461	0.69703					Biscaye et al. (1997)		0.105413
G6	mineral dust	bulk aluminosilicate	23940	GISP2	central Greenland	Denmark	38.46°W	72.58°N	0.718034	1.6e-05	0.512134	6.4e-05	-9.67559	1.26673					Biscaye et al. (1997)		1.59648
GR05A	mineral dust	bulk aluminosilicate	21800	GRIP	central Greenland	Denmark	37.64°W	72.59°N	0.718597	5.4e-05	0.512163	2e-05	-9.10988	0.445167					Svensson et a. (2000)		1.87721
GR05B	mineral dust	bulk aluminosilicate	21800	GRIP	central Greenland	Denmark	37.64°W	72.59°N	0.718241	5.3e-05	0.512163	2e-05	-9.10988	0.445167					Svensson et a. (2000)		2.53924
GR06A	mineral dust	bulk aluminosilicate	23300	GRIP	central Greenland	Denmark	37.64°W	72.59°N	0.719615	5.4e-05	0.51212	2e-05	-9.9487	0.445158					Svensson et a. (2000)		0.258672
GR06B (<2 µm)	mineral dust	aluminosilicate, <2 µm	23300	GRIP	central Greenland	Denmark	37.64°W	72.59°N	0.720233	5.3e-05	0.512157	3e-05	-9.22693	0.623249					Svensson et a. (2000)		2.16479
GR06B (>2 µm)	mineral dust	aluminosilicate, >2 µm	23300	GRIP	central Greenland	Denmark	37.64°W	72.59°N	0.717358	5.3e-05	0.512101	2.2e-05	-10.3193	0.479716					Svensson et a. (2000)		4.21222
Southeast Asia
BT-73	loess	aluminosilicate, <2 µm		road site	Hulun Buir sandy land, Region A	China	119.21°E	49.28°N	0.714313	6e-06	0.51239	1.8e-05	-4.68174	0.411453	0.282799	2e-06	0.495076	0.395384	Zhao et al. (2015)		101.734	116.805
BT-76	loess	aluminosilicate, <2 µm		road site	Hulun Buir sandy land, Region A	China	119.73°E	49.27°N	0.714569	1.2e-05	0.512434	3.6e-05	-3.82342	0.734289	0.282805	2e-06	0.707251	0.395392	Zhao et al. (2015)		124.725	145.797
BT-77	loess	aluminosilicate, <2 µm		road site	Hulun Buir sandy land, Region A	China	119.73°E	49.27°N	0.715249	8e-06	0.512303	1.8e-05	-6.37887	0.411434	0.282822	2e-06	1.30841	0.395415	Zhao et al. (2015)		51.6922	88.9504
BT-77	desert sand	aluminosilicate, <5 µm	modern	road site	Hulun Buir sandy land, Region A	China	119.73°E	49.27°N	0.716068	2e-06	0.512403	2e-06	-4.42815	0.218004					Chen et al. (2007)		91.33
G-13	desert sand	aluminosilicate, <5 µm	modern	off-road site	Gurbantunggut desert, Region A	China	88.28°E	45.51°N	0.716561	3e-06	0.512432	2e-06	-3.86243	0.218016					Chen et al. (2007)		104.878
BT-28	desert sand	aluminosilicate, <5 µm	modern	road site	Otin Dag desert, Region A	China	115.9°E	42.75°N	0.716586	4e-06	0.512296	6e-06	-6.51542	0.244302					Chen et al. (2007)		38.3969
BT-48	desert sand	aluminosilicate, <5 µm	modern	road site	Horqin sandy land, Region A	China	121.18°E	43.27°N	0.717102	2e-06	0.512295	3e-06	-6.53493	0.222282					Chen et al. (2007)		34.9904
TK-02	desert sand	aluminosilicate, <5 µm	modern	off-road site	Taklimakan desert, Region B	China	84.25°E	40.43°N	0.726818	3e-06	0.512111	4e-06	-10.1243	0.228122					Chen et al. (2007)		67.352
AKS-03	desert sand	aluminosilicate, <5 µm	modern	road site	Taklimakan desert, Region B	China	94.35°E	39.69°N	0.730178	4e-06	0.51209	3e-06	-10.5339	0.222199					Chen et al. (2007)		140.978
ZZH-02	desert sand	aluminosilicate, <5 µm	modern	road site	Qaidam desert, Region B	China	93.79°E	36.68°N	0.726597	2e-06	0.512156	5e-06	-9.24644	0.235526					Chen et al. (2007)		63.0961
NMH-02	desert sand	aluminosilicate, <5 µm	modern	road site	Qaidam desert, Region B	China	96.42°E	36.38°N	0.733062	4.5e-05	0.512171	4e-06	-8.95383	0.228146					Chen et al. (2007)		220.251
DLHD-03	desert sand	aluminosilicate, <5 µm	modern	road site	Qaidam desert, Region B	China	97.69°E	36.8°N	0.73142	3e-06	0.512113	3e-06	-10.0852	0.222208					Chen et al. (2007)		172.039
BDJL-01	desert sand	aluminosilicate, <5 µm	modern	road site	Badain Jaran desert, Region B	China	100.74°E	39.6°N	0.729186	3e-06	0.512213	7e-06	-8.13452	0.254196					Chen et al. (2007)		119.15
MQ-01	desert sand	aluminosilicate, <5 µm	modern	road site	Tengger desert, Region B	China	103.11°E	38.64°N	0.732184	2e-06	0.512027	9e-06	-11.7629	0.277055					Chen et al. (2007)		207.599
Surf-24	desert sand	aluminosilicate, <5 µm	modern	road site	Mu Us desert, Region C	China	110.35°E	40.33°N	0.721137	3e-06	0.511732	6e-06	-17.5175	0.244095					Chen et al. (2007)		162.243
Surf-29	desert sand	aluminosilicate, <5 µm	modern	road site	Hobq desert, Region C	China	109.35°E	40.08°N	0.722849	2e-06	0.512022	5e-06	-11.8604	0.235475					Chen et al. (2007)		27.474
Surf-34	desert sand	aluminosilicate, <5 µm	modern	off-road site	Hobq desert, Region C	China	108.65°E	41.45°N	0.724194	3e-06	0.512048	4e-06	-11.3532	0.228098					Chen et al. (2007)		36.1547
Surf-40	desert sand	aluminosilicate, <5 µm	modern	road site	Hobq desert, Region C	China	106.77°E	40.05°N	0.722069	2e-06	0.511872	5e-06	-14.7865	0.235418					Chen et al. (2007)		76.5074
248-1	desert sand	aluminosilicate, <5 µm	~LGM	Minkhen-Teg	Gobi desert, Region A	Mongolia			0.714903	2.3e-05	0.512191	9e-06	-8.56368	0.277108					Biscaye et al. (1997)		26.1563
248-2	desert sand	aluminosilicate, <5 µm	~LGM	Naran Bulag	Gobi desert, Region A	Mongolia			0.714087	1.8e-05	0.51234	7e-06	-5.6571	0.254241					Biscaye et al. (1997)		79.5975
248-3	desert sand	aluminosilicate, <5 µm	~LGM	Ukhaa Tolgod	Gobi desert, Region A	Mongolia			0.714147	1.6e-05	0.512336	6e-06	-5.73513	0.244317					Biscaye et al. (1997)		77.0827
mg09005	surface sediment	aluminosilicate, <2 µm	modern	road site	Southern Mongolia Gobi, Region A	Mongolia	110.03°E	44.48°N	0.714667	6e-06	0.512408	6e-06	-4.33061	0.244344	0.282774	5e-06	-0.388988	0.427274	Zhao et al. (2015)		107.775	115.267
mg09010	surface sediment	aluminosilicate, <2 µm	modern	off-road site	Southern Mongolia Gobi, Region A	Mongolia	108.57°E	43.18°N	0.718662	2.3e-05	0.512323	6e-06	-5.98872	0.244312	0.282843	8e-06	2.05103	0.481047	Zhao et al. (2015)		39.8108	109.034
mg09014	surface sediment	aluminosilicate, <2 µm	modern	road site	Southern Mongolia Gobi, Region A	Mongolia	105.87°E	43.31°N	0.715614	7e-06	0.512493	1e-05	-2.67249	0.289954	0.282889	3e-06	3.67771	0.403333	Zhao et al. (2015)		154.576	240.035
mg09018	surface sediment	aluminosilicate, <2 µm	modern	road site	Southern Mongolia Gobi, Region A	Mongolia	103.64°E	43.51°N	0.710113	1e-05	0.512451	1e-06	-3.4918	0.21539	0.282871	4e-06	3.04118	0.414019	Zhao et al. (2015)		210.504	196.967
mg09025	surface sediment	aluminosilicate, <2 µm	modern	off-road site	Southern Mongolia Gobi, Region A	Mongolia	102.38°E	44.62°N	0.725681	1e-05	0.512437	2e-05	-3.7649	0.445222	0.282764	9e-06	-0.742614	0.502574	Zhao et al. (2015)		138.608	128.673
mg09026	surface sediment	aluminosilicate, <2 µm	modern	stream site	Southern Mongolia Gobi, Region A	Mongolia	102.26°E	44.96°N	0.71446	4.1e-05	0.51233	4e-06	-5.85217	0.228208	0.282712	9e-06	-2.58147	0.502519	Zhao et al. (2015)		70.7692	54.8106
mg09027	surface sediment	aluminosilicate, <2 µm	modern	road site	Southern Mongolia Gobi, Region A	Mongolia	102.41°E	45.35°N	0.713306	7e-06	0.512333	6e-06	-5.79365	0.244316	0.28278	5e-06	-0.176813	0.427281	Zhao et al. (2015)		86.8577	80.0756
mg09028	surface sediment	aluminosilicate, <2 µm	modern	stream site	Southern Mongolia Gobi, Region A	Mongolia	102.98°E	45.54°N	0.711442	1e-05	0.512393	1.1e-05	-4.62322	0.303391	0.282752	4e-06	-1.16696	0.413865	Zhao et al. (2015)		147.407	97.932
MS1	surface sediment	aluminosilicate, <2 µm	modern	off-road site	Northern Mongolia Plateau	Mongolia	111.07°E	43.91°N	0.720379	1.7e-05	0.512186	1.8e-05	-8.66122	0.411409	0.282843	4e-06	2.05103	0.413983	Zhao et al. (2015)		5.08542	70.9915
MS2	surface sediment	aluminosilicate, <2 µm	modern	off-road site	Northern Mongolia Plateau	Mongolia	105.36°E	49.61°N	0.717271	1.4e-05	0.512196	2.2e-05	-8.46615	0.479734	0.282829	9e-06	1.55595	0.502643	Zhao et al. (2015)		9.61493	64.3701
MS4	surface sediment	aluminosilicate, <2 µm	modern	road site	Northern Mongolia Plateau	Mongolia	107.23°E	47.75°N	0.717859	1.1e-05	0.512368	7.2e-05	-5.1109	1.4208	0.282803	6e-06	0.636526	0.443113	Zhao et al. (2015)		62.1153	107.303
MS5	surface sediment	aluminosilicate, <2 µm	modern	road site	Northern Mongolia Plateau	Mongolia	105.95°E	49.31°N	0.716074	1.3e-05	0.512043	6e-05	-11.4508	1.1899	0.282772	9e-06	-0.459713	0.502582	Zhao et al. (2015)		16.8934	36.4664
MS6	surface sediment	aluminosilicate, <2 µm	modern	road site	Northern Mongolia Plateau	Mongolia	108.76°E	46.06°N	0.720603	4.3e-05	0.512172	2.6e-05	-8.93432	0.550638	0.282816	3e-06	1.09624	0.403236	Zhao et al. (2015)		4.27648	54.0695
MS7	surface sediment	aluminosilicate, <2 µm	modern	road site	Northern Mongolia Plateau	Mongolia	99.00°E	45.79°N	0.713554	1.4e-05	0.512184	1.7e-05	-8.70023	0.39489	0.282819	5e-06	1.20233	0.42733	Zhao et al. (2015)		40.7077	57.1266
MS8	surface sediment	aluminosilicate, <2 µm	modern	off-road site	Northern Mongolia Plateau	Mongolia	99.23°E	49.89°N	0.722216	1.2e-05	0.51215	1.6e-05	-9.36348	0.378648	0.282832	5e-06	1.66204	0.427346	Zhao et al. (2015)		10.9142	60.8445
MS9	surface sediment	aluminosilicate, <2 µm	modern	off-road site	Northern Mongolia Plateau	Mongolia	99.23°E	46.90°N	0.721004	1.7e-05	0.51214	2.4e-05	-9.55855	0.514921	0.282802	4e-06	0.601163	0.41393	Zhao et al. (2015)		3.94408	44.5145
248-4/277-1	loess	aluminosilicate, <5 µm	~LGM	Lantian	Chinese Loess Plateau	China			0.72642	1.8e-05	0.512158	8e-06	-9.20742	0.265167					Biscaye et al. (1997)		60.2243
248-5/277-2	loess	aluminosilicate, <5 µm	~LGM	Yulin Hotel	Chinese Loess Plateau	China			0.727639	1.2e-05	0.512048	7e-06	-11.3532	0.254138					Biscaye et al. (1997)		90.1732
248-6/277-3	loess	aluminosilicate, <5 µm	~LGM	Luochuan	Chinese Loess Plateau	China			0.726795	1.4e-05	0.512109	8e-06	-10.1633	0.265151					Biscaye et al. (1997)		67.0648
Bei-L1	loess	aluminosilicate, <10 µm	~LGM	Beiguoyuan	Chinese Loess Plateau	China	107.2825°E	36.6266°N	0.721676	6e-06	0.5121	4e-06	-10.3388	0.228118	0.282733	1.6e-05	-1.83885	0.686576	Újvári et al. (2015)		8.01742	17.3991
Lin-L1	loess	aluminosilicate, <10 µm	L1	Lingtai	Chinese Loess Plateau	China	107.5091°E	35.0091°N	0.72156	4e-06	0.51216	2e-06	-9.16763	0.217904					Újvári et al. (2015)		7.41323
Xif-L1	loess	aluminosilicate, <10 µm	~LGM	Xifeng	Chinese Loess Plateau	China	107.8166°E	34.7500°N	0.722854	4e-06	0.512117	3e-06	-10.0057	0.22221					Újvári et al. (2015)		15.6475
LT-25	loess	aluminosilicate, <2 µm		Lantian	Chinese Loess Plateau	China			0.726454	1.2e-05	0.512017	1.3e-05	-11.9579	0.332031					Feng et al. (2009)		75.0968
NYZQ320	loess	aluminosilicate, <2 µm		NYZQ, Chifeng	Chinese Loess Plateau	China	109.20°E	34.20°N			0.512231	1.1e-05	-7.78339	0.303343	0.28277	6e-06	-0.530438	0.443073	Zhao et al. (2015)			42.4726
NYZQ280	loess	aluminosilicate, <2 µm		NYZQ, Chifeng	Chinese Loess Plateau	China	109.20°E	34.20°N			0.512253	1.5e-05	-7.35423	0.362762	0.282776	3e-06	-0.318263	0.403183	Zhao et al. (2015)			50.4007
NYZQ10	loess	aluminosilicate, <2 µm		NYZQ, Chifeng	Chinese Loess Plateau	China	109.20°E	34.20°N			0.512231	1e-05	-7.78339	0.289873	0.282765	4e-06	-0.707251	0.413882	Zhao et al. (2015)			40.4656
ZT-2	loess	aluminosilicate, <2 µm		Zhaitang	W of Beijing	China			0.726694	1.5e-05	0.512075	1.3e-05	-10.8265	0.332046					Feng et al. (2009)		68.4847
BT-55	loess	aluminosilicate, <2 µm		road site	around Beijing	China	117.80°E	41.98°N	0.718634	9e-06	0.512284	1.1e-05	-6.74951	0.303359	0.282767	3e-06	-0.636526	0.403171	Zhao et al. (2015)		25.8611	55.9508
BT-57	loess	aluminosilicate, <2 µm		road site	around Beijing	China	117.18°E	41.85°N	0.718329	6e-06	0.512256	6e-06	-7.29571	0.244288	0.282755	3e-06	-1.06088	0.403155	Zhao et al. (2015)		18.3117	42.8539
BT-58	loess	aluminosilicate, <2 µm		road site	around Beijing	China	116.60°E	41.32°N	0.719624	4e-06	0.512223	1.5e-05	-7.93945	0.362755	0.28275	2e-06	-1.23769	0.395318	Zhao et al. (2015)		9.63137	33.1262
BT-61	loess	aluminosilicate, <2 µm		road site	around Beijing	China	115.78°E	40.98°N	0.721487	1e-05	0.512184	1.4e-05	-8.70023	0.347201	0.282765	2e-06	-0.707251	0.395338	Zhao et al. (2015)		9.07902	32.152
BT-62	loess	aluminosilicate, <2 µm		road site	around Beijing	China	116.09°E	40.78°N	0.72022	5e-06	0.512282	5e-05	-6.78852	0.998656	0.282731	2e-06	-1.90958	0.395292	Zhao et al. (2015)		25.2668	42.4571
BT-66	loess	aluminosilicate, <2 µm		road site	around Beijing	China	115.49°E	40.05°N	0.720027	9e-06	0.512189	1.6e-05	-8.6027	0.378658	0.282765	2e-06	-0.707251	0.395338	Zhao et al. (2015)		4.69791	32.8262
BT-68	loess	aluminosilicate, <2 µm		road site	around Beijing	China	116.66°E	40.69°N	0.725251	9e-06	0.51241	4.9e-05	-4.29159	0.979624	0.28276	2e-06	-0.884064	0.395332	Zhao et al. (2015)		117.333	110.613
BT-69	loess	aluminosilicate, <2 µm		road site	around Beijing	China	117.25°E	40.64°N	0.721786	9e-06	0.51223	4.4e-05	-7.8029	0.884694	0.282762	2e-06	-0.813339	0.395334	Zhao et al. (2015)		17.8063	39.0706
BT-70	loess	aluminosilicate, <2 µm		road site	around Beijing	China	117.25°E	40.64°N	0.722411	7e-06	0.511946	6e-06	-13.343	0.244174	0.282768	2e-06	-0.601163	0.395342	Zhao et al. (2015)		46.2627	59.0873
North America
251-3	loess	aluminosilicate, <5 µm	~LGM	Moose Mt.	Alaska	USA			0.71256	1.9e-05	0.511752	1.2e-05	-17.1274	0.317307					Biscaye et al. (1997)		181.087
251-4	loess	aluminosilicate, <5 µm	~LGM	Moose Mt.	Alaska	USA			0.717731	1.3e-05	0.511547	1.4e-05	-21.1263	0.347037					Biscaye et al. (1997)		334.806
251-5	loess	aluminosilicate, <5 µm	~LGM	Coyote Trail	Alaska	USA			0.716344	1.1e-05	0.511677	2.2e-05	-18.5904	0.479637					Biscaye et al. (1997)		206.244
251-6	loess	aluminosilicate, <5 µm	~LGM	Coyote Trail	Alaska	USA			0.716875	2.4e-05	0.511748	1.1e-05	-17.2054	0.303201					Biscaye et al. (1997)		145.765
245-6	lake silt	aluminosilicate, <5 µm	~LGM	Scarborough	Ontario	Canada			0.71811	2.1e-05	0.511956	5e-06	-13.1479	0.23545					Biscaye et al. (1997)		29.4219
245-5	loess	aluminosilicate, <5 µm	~LGM	Pullman	Washington	USA			0.726278	2.9e-05	0.51183	9e-06	-15.6058	0.276991					Biscaye et al. (1997)		152.493
248-8	loess	aluminosilicate, <5 µm	~LGM	Pancake Hollow	Illinois	USA			0.730225	1.6e-05	0.511871	5e-06	-14.806	0.235418					Biscaye et al. (1997)		214.282
Jud	loess	aluminosilicate, <10 µm	~LGM	Judkins	Nebraska	USA	100.1833°W	41.4833°N	0.718125	1e-05	0.512044	2.2e-05	-11.4312	0.479705	0.282646	1.3e-05	-4.9154	0.602079	Újvári et al. (2015)		7.59781	7.3528
Obe	loess	aluminosilicate, <10 µm	~LGM	Obert	Nebraska	USA	97.0166°W	42.6833°N	0.717305	1.2e-05	0.512137	3e-06	-9.6198	0.222218					Újvári et al. (2015)		4.20732
Pra	loess	aluminosilicate, <10 µm	~LGM	Prairie Lake	Nebraska	USA	98.5000°W	40.5333°N	0.715178	4e-06	0.512105	3e-06	-10.2347	0.222205					Újvári et al. (2015)		18.3857
GRB-060514	surface sediment	0.2-10 µm	modern	road site (alluvium)	Green River Basin, Utah	USA	109.8366°W	40.9798°N			0.511977	4.61519e-06	-12.7397	0.232449	0.282246	3.46359e-06	-19.0732	0.407108	Aarons et al. (2017)			212.609
CHI-061114	surface sediment	0.2-10 µm	modern	road site (sand dune)	Chilchinbito Region, Arizona	USA	110.0611°W	36.5836°N			0.512149	4.43075e-06	-9.3736	0.231146	0.282209	5.39801e-05	-20.3854	1.94795	Aarons et al. (2017)			224.133
CL-061414	surface sediment	0.2-10 µm	modern	road site (dry playa)	Cadiz Lake, Nevada	USA	115.2533°W	37.8584°N			0.512157	5.01814e-06	-9.22632	0.235673	0.282602	5.78075e-06	-6.46198	0.439209	Aarons et al. (2017)			1.37887
CS-061414	surface sediment	0.2-10 µm	modern	road site (sand dune)	Coyote Springs, Nevada	USA	114.9783°W	36.9886°N			0.512192	1.6e-05	-8.54999	0.378658	0.282614	4.66159e-06	-6.05631	0.422259	Aarons et al. (2017)			4.45696
DR-060614	surface sediment	0.2-10 µm	modern	off-road site (alluvium)	Dugout Ranch, Utah	USA	109.2526°W	38.0559°N			0.512189	1.39e-05	-8.605	0.34567	0.282621	5.31736e-06	-5.78609	0.431849	Aarons et al. (2017)			4.06072
MLD-060214	surface sediment	0.2-10 µm	modern	off-road site (sand dune)	Moses Lake, Washington	USA	119.2875°W	47.0669°N			0.512382	5.63429e-06	-4.83979	0.240998	0.282767	2.55331e-05	-0.642499	0.983132	Aarons et al. (2017)			97.9299
TC-061614	surface sediment	0.2-10 µm	modern	off-road site (alluvium)	Trail Canyon, Nevada	USA	118.1828°W	37.9019°N			0.512351	5.54227e-06	-5.43653	0.240173	0.282745	4.64357e-06	-1.41812	0.422177	Aarons et al. (2017)			74.1868
WM-061614	surface sediment	0.2-10 µm	modern	road site (alluvium)	White Mountains, California	USA	118.1828°W	37.3516°N			0.512275	4.33272e-06	-6.92986	0.230487	0.282783	7.28781e-06	-0.0656437	0.466612	Aarons et al. (2017)			59.8614
North Africa
EGP2A	surface sediment	aluminosilicate, <2 µm	modern		Sahara	Egypt			0.70935	1.8e-05	0.512394	3e-06	-4.60371	0.222322	0.282691	5e-06	-3.32408	0.42717	Zhao et al. (2018)		191.92	80.6017
EGP13A	surface sediment	aluminosilicate, <2 µm	modern		Sahara	Egypt			0.709838	8e-06	0.512151	4e-06	-9.34397	0.228138	0.282828	5e-06	1.52059	0.427341	Zhao et al. (2018)		101.122	58.6703
EGP14A	surface sediment	aluminosilicate, <2 µm	modern		Sahara	Egypt			0.709205	5e-06	0.512042	4e-06	-11.4703	0.228095	0.282644	3e-06	-4.98612	0.403008	Zhao et al. (2018)		117.639	7.55908
EGP15A	surface sediment	aluminosilicate, <2 µm	modern		Sahara	Egypt			0.709669	9e-06	0.512077	5e-06	-10.7875	0.235496	0.282677	4e-06	-3.81916	0.413768	Zhao et al. (2018)		103.993	6.43905
EGP16A	surface sediment	aluminosilicate, <2 µm	modern		Sahara	Egypt			0.708752	1.1e-05	0.512079	7e-06	-10.7485	0.254149	0.282803	7e-06	0.636526	0.461092	Zhao et al. (2018)		124.605	45.9827
EGP18A	surface sediment	aluminosilicate, <2 µm	modern		Sahara	Egypt			0.710761	1.5e-05	0.512129	3e-06	-9.77313	0.222215	0.282779	6e-06	-0.212175	0.443084	Zhao et al. (2018)		81.0207	33.7046
EGP20A	surface sediment	aluminosilicate, <2 µm	modern		Sahara	Egypt			0.710761	7e-06	0.512407	4e-06	-4.35012	0.228239	0.282778	2e-06	-0.247538	0.395356	Zhao et al. (2018)		168.735	116.445
EGP21A	surface sediment	aluminosilicate, <2 µm	modern		Sahara	Egypt			0.709163	1.3e-05	0.512161	4e-06	-9.1489	0.228142	0.282743	1.3e-05	-1.48523	0.602165	Zhao et al. (2018)		117.074	21.7863
EGP27A	surface sediment	aluminosilicate, <2 µm	modern		Sahara	Egypt			0.709436	1e-05	0.512265	4e-06	-7.12015	0.228183	0.28282	1.2e-05	1.23769	0.575693	Zhao et al. (2018)		132.707	75.1291
EGP28A	surface sediment	aluminosilicate, <2 µm	modern		Sahara	Egypt			0.708007	9e-06	0.512289	4e-06	-6.65197	0.228192	0.282883	4e-06	3.46553	0.414035	Zhao et al. (2018)		175.787	122.496
EGP29A	surface sediment	aluminosilicate, <2 µm	modern		Sahara	Egypt			0.707924	5e-06	0.512278	1.3e-05	-6.86655	0.332101	0.282875	6e-06	3.18263	0.4432	Zhao et al. (2018)		174.039	113.15
MORO1A	surface sediment	aluminosilicate, <2 µm	modern		Meseta/Atlas Mts.	Morocco			0.739502	3.6e-05	0.511989	3e-06	-12.5041	0.222158	0.282603	7e-06	-6.43598	0.46086	Zhao et al. (2018)		500.571	19.1974
MORO3A	surface sediment	aluminosilicate, <2 µm	modern		Meseta/Atlas Mts.	Morocco			0.720846	1.5e-05	0.512028	4e-06	-11.7434	0.22809	0.282616	6e-06	-5.97627	0.442887	Zhao et al. (2018)		13.2686	9.54584
MORO5A	surface sediment	aluminosilicate, <2 µm	modern		Meseta/Atlas Mts.	Morocco			0.729987	1e-05	0.511973	7e-06	-12.8163	0.254111	0.282622	5e-06	-5.7641	0.427083	Zhao et al. (2018)		162.657	23.224
MORO6A	surface sediment	aluminosilicate, <2 µm	modern		Meseta/Atlas Mts.	Morocco			0.723443	1.1e-05	0.512024	9e-06	-11.8214	0.277054	0.282637	6e-06	-5.23366	0.442913	Zhao et al. (2018)		32.6405	10.5289
MORO7A	surface sediment	aluminosilicate, <2 µm	modern		Meseta/Atlas Mts.	Morocco			0.721681	2.3e-05	0.51207	7e-06	-10.9241	0.254146	0.282666	5e-06	-4.20814	0.427138	Zhao et al. (2018)		10.7391	5.6754
MORO8A	surface sediment	aluminosilicate, <2 µm	modern		Meseta/Atlas Mts.	Morocco			0.720538	1.1e-05	0.512063	6e-06	-11.0606	0.244217	0.282603	8e-06	-6.43598	0.48078	Zhao et al. (2018)		6.32246	4.36526
MORO10A	surface sediment	aluminosilicate, <2 µm	modern		Meseta/Atlas Mts.	Morocco			0.721162	1.2e-05	0.512077	5e-06	-10.7875	0.235496	0.282673	4e-06	-3.96061	0.413763	Zhao et al. (2018)		7.19619	5.8698
MORO14A	surface sediment	aluminosilicate, <2 µm	modern		Meseta/Atlas Mts.	Morocco			0.718664	1.5e-05	0.512019	7e-06	-11.9189	0.254128	0.282676	5e-06	-3.85452	0.427151	Zhao et al. (2018)		11.4512	15
MORO15A	surface sediment	aluminosilicate, <2 µm	modern		Meseta/Atlas Mts.	Morocco			0.717708	2.3e-05	0.512043	6e-06	-11.4508	0.244209	0.282697	7e-06	-3.1119	0.460969	Zhao et al. (2018)		8.83693	14.1493
MORO16A	surface sediment	aluminosilicate, <2 µm	modern		Meseta/Atlas Mts.	Morocco			0.722316	2.9e-05	0.512099	3e-06	-10.3583	0.222202	0.282669	7e-06	-4.10206	0.460937	Zhao et al. (2018)		12.2641	3.78925
MORO18A	surface sediment	aluminosilicate, <2 µm	modern		Meseta/Atlas Mts.	Morocco			0.722277	1.8e-05	0.511957	5e-06	-13.1284	0.235451	0.282685	5e-06	-3.53626	0.427162	Zhao et al. (2018)		41.253	33.0764
MORO20A	surface sediment	aluminosilicate, <2 µm	modern		Meseta/Atlas Mts.	Morocco			0.724528	2e-05	0.511993	7e-05	-12.4261	1.38222	0.282691	6e-06	-3.32408	0.442978	Zhao et al. (2018)		52.8037	23.4554
MORO21A	surface sediment	aluminosilicate, <2 µm	modern		Meseta/Atlas Mts.	Morocco			0.730514	1.2e-05	0.511973	5e-06	-12.8163	0.235457	0.282652	8e-06	-4.70322	0.480835	Zhao et al. (2018)		176.28	24.1956
MORO22A	surface sediment	aluminosilicate, <2 µm	modern		Meseta/Atlas Mts.	Morocco			0.730514	8e-06	0.512038	5e-05	-11.5483	0.998634	0.282682	6e-06	-3.64234	0.442967	Zhao et al. (2018)		158.068	12.3033
MORO23A	surface sediment	aluminosilicate, <2 µm	modern		Meseta/Atlas Mts.	Morocco			0.725401	7e-06	0.511977	4e-06	-12.7382	0.22807	0.282679	7e-06	-3.74843	0.460948	Zhao et al. (2018)		69.6148	25.9314
MORO25B	surface sediment	aluminosilicate, <2 µm	modern		Meseta/Atlas Mts.	Morocco			0.732074	8e-06	0.511992	6e-06	-12.4456	0.244191	0.282632	6e-06	-5.41047	0.442907	Zhao et al. (2018)		214.021	17.8661
MORO26A	surface sediment	aluminosilicate, <2 µm	modern		Meseta/Atlas Mts.	Morocco			0.727908	1.2e-05	0.511958	7e-06	-13.1089	0.254106	0.282607	6e-06	-6.29453	0.442877	Zhao et al. (2018)		120.376	28.4539
MORO27A	surface sediment	aluminosilicate, <2 µm	modern		Meseta/Atlas Mts.	Morocco			0.728832	8e-06	0.511918	9e-06	-13.8892	0.277019	0.282731	7e-06	-1.90958	0.461009	Zhao et al. (2018)		156.723	57.4851
MORO28A	surface sediment	aluminosilicate, <2 µm	modern		Meseta/Atlas Mts.	Morocco			0.728856	6e-06	0.511964	6e-06	-12.9918	0.24418	0.282651	7e-06	-4.73858	0.460916	Zhao et al. (2018)		138.701	26.9278
3/7/2006	aeolian dust	aluminosilicate, 14.3 µm	modern		Atlas	Morocco			0.720475	6e-06	0.511942	2e-06	-13.421	0.217814					Skonieczny et al. (2011)		36.4797
West Africa
SAHEL1A	surface sediment	aluminosilicate, <2 µm	modern		Sahara/Sahel	Mali			0.739651	1.6e-05	0.5119	3e-06	-14.2403	0.222122	0.282509	7e-06	-9.76007	0.460751	Zhao et al. (2018)		546.267	69.3437
SAHEL2A	surface sediment	aluminosilicate, <2 µm	modern		Sahara/Sahel	Mali			0.732505	6e-06	0.512006	4e-06	-12.1725	0.228081	0.282451	4e-06	-11.8111	0.413476	Zhao et al. (2018)		222.939	53.9121
SAHEL3A	surface sediment	aluminosilicate, <2 µm	modern		Sahara/Sahel	Mali			0.717262	8e-06	0.511751	5e-06	-17.1469	0.235372	0.282398	4e-06	-13.6853	0.413408	Zhao et al. (2018)		142.174	212.89
SAHEL4A	surface sediment	aluminosilicate, <2 µm	modern		Sahara/Sahel	Mali			0.724049	1.2e-05	0.511902	3e-06	-14.2013	0.222123	0.282588	4e-06	-6.96642	0.413653	Zhao et al. (2018)		80.9949	51.9192
SAHEL6A	surface sediment	aluminosilicate, <2 µm	modern		Sahara/Sahel	Mali			0.721836	1.6e-05	0.511936	4e-06	-13.538	0.228053	0.282603	9e-06	-6.43598	0.502403	Zhao et al. (2018)		45.8156	36.5595
SAHEL7A	surface sediment	aluminosilicate, <2 µm	modern		Sahara/Sahel	Mali			0.726948	2e-05	0.511822	5e-06	-15.7619	0.235399	0.282532	9e-06	-8.94673	0.502327	Zhao et al. (2018)		169.599	104.701
SAHEL8A	surface sediment	aluminosilicate, <2 µm	modern		Sahara/Sahel	Mali			0.727979	7e-06	0.511679	3e-06	-18.5514	0.222033	0.282572	1e-05	-7.53222	0.525485	Zhao et al. (2018)		302.134	204.371
SAHEL9A	surface sediment	aluminosilicate, <2 µm	modern		Sahara/Sahel	Mali			0.733472	1.2e-05	0.511727	6e-06	-17.615	0.244093	0.282499	7e-06	-10.1137	0.460739	Zhao et al. (2018)		412.7	182.448
SAHEL10A	surface sediment	aluminosilicate, <2 µm	modern		Sahara/Sahel	Mali			0.734447	1.5e-05	0.511703	3e-06	-18.0832	0.222043	0.282509	7e-06	-9.76007	0.460751	Zhao et al. (2018)		468.045	198.975
SAHEL11A	surface sediment	aluminosilicate, <2 µm	modern		Sahara/Sahel	Mali			0.730217	1.2e-05	0.511686	3e-06	-18.4148	0.222036	0.282509	7e-06	-9.76007	0.460751	Zhao et al. (2018)		349.913	213.804
SAHEL12A	surface sediment	aluminosilicate, <2 µm	modern		Sahara/Sahel	Mali			0.729842	1e-05	0.511697	7e-06	-18.2003	0.254014	0.282564	8e-06	-7.81512	0.480737	Zhao et al. (2018)		330.05	189.93
SAHEL13A	surface sediment	aluminosilicate, <2 µm	modern		Sahara/Sahel	Mali			0.724027	1e-05	0.511881	7e-06	-14.6109	0.254079	0.28247	7e-06	-11.1392	0.460706	Zhao et al. (2018)		90.9384	92.796
SAHEL15A	surface sediment	aluminosilicate, <2 µm	modern		Sahara/Sahel	Mali			0.730637	1e-05	0.511762	6e-06	-16.9323	0.244106	0.282524	8e-06	-9.22963	0.480692	Zhao et al. (2018)		297.141	147.41
SAHEL17A	surface sediment	aluminosilicate, <2 µm	modern		Sahara/Sahel	Mali			0.725025	1.2e-05	0.511762	6e-06	-16.9323	0.244106	0.282532	9e-06	-8.94673	0.502327	Zhao et al. (2018)		178.95	145.206
LOME1A	surface sediment	aluminosilicate, <2 µm	modern		Sahara/Sahel	Niger, Benin, Togo			0.712862	2.9e-05	0.51213	3e-06	-9.75362	0.222215	0.282682	4e-06	-3.64234	0.413775	Zhao et al. (2018)		45.6659	5.17112
LOME2A	surface sediment	aluminosilicate, <2 µm	modern		Sahara/Sahel	Niger, Benin, Togo			0.713828	1e-05	0.512118	3e-06	-9.98771	0.22221	0.282695	3e-06	-3.18263	0.403076	Zhao et al. (2018)		32.5865	7.50252
LOME4A	surface sediment	aluminosilicate, <2 µm	modern		Sahara/Sahel	Niger, Benin, Togo			0.721752	1.9e-05	0.512141	3e-06	-9.53904	0.222219	0.28273	3e-06	-1.94494	0.403122	Zhao et al. (2018)		7.69347	16.5024
LOME5A	surface sediment	aluminosilicate, <2 µm	modern		Sahara/Sahel	Niger, Benin, Togo			0.724751	1.7e-05	0.512124	3e-06	-9.87067	0.222213	0.282722	4e-06	-2.22784	0.413827	Zhao et al. (2018)		35.562	13.8441
LOME8A	surface sediment	aluminosilicate, <2 µm	modern		Sahara/Sahel	Niger, Benin, Togo			0.712931	1.7e-05	0.511954	4e-06	-13.1869	0.228061	0.282677	6e-06	-3.81916	0.442961	Zhao et al. (2018)		70.2364	32.8984
LOME14A	surface sediment	aluminosilicate, <2 µm	modern		Sahara/Sahel	Niger, Benin, Togo			0.711288	6e-06	0.511896	4e-06	-14.3183	0.228038	0.282774	6e-06	-0.388988	0.443078	Zhao et al. (2018)		117.474	81.2063
LOME18A	surface sediment	aluminosilicate, <2 µm	modern		Sahara/Sahel	Niger, Benin, Togo			0.714175	1.2e-05	0.512013	3e-06	-12.036	0.222168	0.282576	4e-06	-7.39077	0.413638	Zhao et al. (2018)		39.2539	15.6277
LOME24A	surface sediment	aluminosilicate, <2 µm	modern		Sahara/Sahel	Niger, Benin, Togo			0.713887	1e-05	0.512034	3e-06	-11.6263	0.222176	0.282519	3e-06	-9.40644	0.402842	Zhao et al. (2018)		38.6266	22.6815
10/3/2006	aeolian dust	aluminosilicate, 14.3 µm	modern		Sahara/Sahel	Mali/Niger			0.717348	7e-06	0.511973	4e-06	-12.8163	0.228068					Skonieczny et al. (2011)		26.1123
East Central Europe
Dsz-Pr1	loess	aluminosilicate, <10 µm	~LGM	Dunaszekcső	Middle Danube valley	Hungary	18.7622°E	46.0902°N	0.720549	4e-06	0.512147	3e-06	-9.43117	0.222222					Újvári et al. (2015)		2.52245
Me-L1	loess	aluminosilicate, <10 µm	~LGM	Mende	Middle Danube valley	Hungary	19.4475°E	45.4255°N	0.720515	4e-06	0.512116	3e-06	-10.0318	0.222209					Újvári et al. (2015)		2.18471
Tit-L1	loess	aluminosilicate, <10 µm	~LGM	Titel	Middle Danube valley	Serbia	20.3166°E	45.2333°N	0.72151	4e-06	0.512141	3e-06	-9.53046	0.22222					Újvári et al. (2015)		6.34823
Eastern Europe
248-7	loess	aluminosilicate, <5 µm	~LGM	Muzichi		Ukraine			0.732562	1.4e-05	0.511969	5e-06	-12.8943	0.235455					Biscaye et al. (1997)		236.672
Ice marginal, Western and Central Europe
Nus-UPG	loess	aluminosilicate, <10 µm	~LGM	Nussloch	Rhine valley	Germany	8.7316°E	49.3163°N	0.720862	6e-06	0.512115	4e-06	-10.0462	0.228124	0.282602	1.2e-05	-6.47135	0.575491	Újvári et al. (2015)		3.42233	0.549657
Northeast Asia
Sib200	loess	aluminosilicate, <5 µm	~LGM	Tumara valley	NE Siberia	Russia	129.9666°E	63.6000°N	0.717621	3e-06	0.512058	4e-06	-11.1546	0.228102							6.94208
References
S. M. Aarons et al., Geochemical characterization of critical dust source regions in the American West. Geochim. Cosmochim. Ac. 215, 141‒161 (2017).
P. E. Biscaye et al., Asian provenance of glacial dust (stage 2) in the Greenland Ice Sheet Project 2 Ice Core, Summit, Greenland. J. Geophys. Res. 102, 26765–26781 (1997).
J. Chen et al., Nd and Sr isotopic characteristics of Chinese deserts: Implications for the provenances of Asian dust. Geochim. Cosmochim. Ac. 71, 3904–3914 (2007).
J.-L. Feng, L.-P. Zhu, X.-L. Zhen, Z.-G. Hu, Grain size effect on Sr and Nd isotopic compositions in eolian dust: Implications for tracing dust provenance and Nd model age. Geochem. J. 43, 123‒131 (2009).
C. Skonieczny et al., The 7–13 March 2006 major Saharan outbreak: multiproxy characterization of mineral dust deposited on the West African margin. J. Geophys. Res. 116, D18210 (2011).
A. Svensson, P. E. Biscaye, F. E. Grousset, Characterization of late glacial continental dust in the Greenland Ice Core Project ice core. J. Geophys. Res. 105, 4637–4656 (2000).
G. Újvári et al., Two possible source regions for Central Greenland last glacial dust. Geophys. Res. Lett. 42, 10399–10408 (2015).
W. Zhao et al., Clay-sized Hf-Nd-Sr isotopic composition of Mongolian dust as a fingerprint for regional to hemispherical transport. Geophys. Res. Lett. 42, 5661‒5669 (2015).
W. Zhao, W. Balsam, E. Williams, X. Long, J. Ji, Sr–Nd–Hf isotopic fingerprinting of transatlantic dust derived from North Africa. Earth Planet. Sci. Lett. 486, 23‒31 (2018).

## Sheet: New Hf-Sr-Nd-dD isotope data
NorthGRIP dust and PSA samples
																							squared Mahalanobis distance
Sample ID	Material	Fraction	Age	Site	Region	Country	Longitude	Latitude	87Sr/86Sr	2SE	143Nd/144Nd	2SE	εNd(0)	2SE	176Hf/177Hf	2SE	εHf(0)	2SE	Water contentcsw (wt%)	δDcsw (‰, V-SMOW)			Sr-Nd	Nd-Hf	Nd-Hf-dD
Greenland
NG 3306-3307	dust	bulk aluminosilicate	24.924-24.859 ka	NorthGRIP	central Greenland	Denmark	42.32°W	75.10°N	0.720359	4.1972e-06	0.512079	3.76553e-06	-10.7404	0.226586	0.282617	7.25398e-06	-5.94877	0.465762	6.28376	-72.188			3.95128	2.17585	2.76603
NG 3323	dust	bulk aluminosilicate	25.491-25.453 ka	NorthGRIP	central Greenland	Denmark	42.32°W	75.10°N	0.720095	3.94095e-06	0.512085	5.75539e-06	-10.6247	0.241974	0.282629	9.88287e-06	-5.53069	0.522765					2.73223	1.71051
NG 3326	dust	bulk aluminosilicate	25.604-25.567 ka	NorthGRIP	central Greenland	Denmark	42.32°W	75.10°N	0.719557	4.17596e-06	0.512097	4.93458e-06	-10.4039	0.234978	0.282585	8.80605e-05	-7.0561	3.13821					1.01209	2.51005
NG 3327	dust	bulk aluminosilicate	25.640-25.604 ka	NorthGRIP	central Greenland	Denmark	42.32°W	75.10°N	0.71977	4.21522e-06	0.512118	4.22036e-06	-9.99641	0.229631	0.282653	1.11555e-05	-4.67289	0.553886	6.64594	-70.4255			0.474728	1.48944	1.96945
NG 3306-3307 L	dust	acetic acid leachate	24.924-24.859 ka	NorthGRIP	central Greenland	Denmark	42.32°W	75.10°N	0.711781	4.28262e-06	0.512214	4.88889e-06	-8.10557	0.234659
NG 3323 L	dust	acetic acid leachate	25.491-25.453 ka	NorthGRIP	central Greenland	Denmark	42.32°W	75.10°N	0.711551	4.21275e-06	0.512233	3.6971e-06	-7.74364	0.226218	0.281485	0.017903
NG 3326 L	dust	acetic acid leachate	25.604-25.567 ka	NorthGRIP	central Greenland	Denmark	42.32°W	75.10°N	0.712138	5.05585e-06	0.512248	8.93999e-06	-7.45532	0.276386
NG 3327 L	dust	acetic acid leachate	25.640-25.604 ka	NorthGRIP	central Greenland	Denmark	42.32°W	75.10°N	0.712046	4.35619e-06	0.512241	1.07577e-05	-7.58895	0.300021
Central Asia
Cha-1	loess	<5 μm (ws.), aluminosilicate	L1	Chasmanigar	Tajik Depression	Tajikistan	69.8333°E	38.3847°N	0.720588	3.8055e-06	0.512191	3.99967e-06	-8.57178	0.228151	0.282699	5.82172e-06	-3.02949	0.440003	5.56259	-91.5966			6.27408	13.0722	301.813
Cha-2	loess	<5 μm (ws.), aluminosilicate	L1	Chasmanigar	Tajik Depression	Tajikistan	69.8333°E	38.3847°N	0.721322	4.12041e-06	0.512208	2.99493e-06	-8.22378	0.222221	0.282729	5.02832e-06	-1.98923	0.427632	6.49942	-85.4103			11.4897	23.4271	164.162
Cha-2 repeat	loess	<5 μm (ws.), aluminosilicate	L1	Chasmanigar	Tajik Depression	Tajikistan	69.8333°E	38.3847°N											7.59692	-88.1334					222.498
Rem-1/1	loess	<5 μm (Mitex filter), aluminosilicate	L1	Remizovka	Tien Shan loess piedmont	Kazakhstan	76.9280°E	43.2055°N											6.23714	-87.7479					207.512
Rem-1/1	loess	<5 μm (ws.), aluminosilicate	L1	Remizovka	Tien Shan loess piedmont	Kazakhstan	76.9280°E	43.2055°N	0.719162	3.84572e-06	0.51222	3.84427e-06	-8.00591	0.227144	0.282701	1.1337e-05	-2.98	0.558522	6.53874	-90.2047			8.98107	18.3637	269.043
Rem-1/1 repeat	loess	<5 μm (ws.), aluminosilicate	L1	Remizovka	Tien Shan loess piedmont	Kazakhstan	76.9280°E	43.2055°N											6.01575	-88.4422					223.869
Rem-1/2	loess	<5 μm (Mitex filter), aluminosilicate	L1	Remizovka	Tien Shan loess piedmont	Kazakhstan	76.9280°E	43.2055°N	0.716907	4.00466e-06	0.512216	3.7289e-06	-8.07775	0.22641	0.282693	7.30899e-06	-3.24914	0.466923	6.9096	-89.9598			14.833	15.8924	261.095
Rem-1/2 repeat	loess	<5 μm (Mitex filter), aluminosilicate	L1	Remizovka	Tien Shan loess piedmont	Kazakhstan	76.9280°E	43.2055°N											6.90091	-88.6201					225.977
Rem-1/2	loess	<5 μm (ws.), aluminosilicate	L1	Remizovka	Tien Shan loess piedmont	Kazakhstan	76.9280°E	43.2055°N	0.716856	4.04106e-06	0.512212	2.93268e-06	-8.14962	0.221906	0.282727	7.79671e-06	-2.06235	0.476725	5.83901	-85.5956			14.3732	23.5527	168.231
Rem-1/2 repeat	loess	<5 μm (ws.), aluminosilicate	L1	Remizovka	Tien Shan loess piedmont	Kazakhstan	76.9280°E	43.2055°N											8.16355	-91.8969					321.776
Northeast Asia
Sib	loess	<5 μm (ws.), aluminosilicate	L1	Tumara	NE Siberia	Russia	129.9666°E	63.6000°N	0.722443	4.14097e-06	0.512079	3.08268e-06	-10.7458	0.222625	0.282663	6.0363e-06	-4.31306	0.443561	6.6624	-115.536			14.8942	4.45041	1360.89
Sib repeat	loess	<5 μm (ws.), aluminosilicate	L1	Tumara	NE Siberia	Russia	129.9666°E	63.6000°N											6.50807	-115.891					1385.51
Southeast Asia
Jb54	dune sand	<5 μm (Mitex filter), aluminosilicate	modern	dune site	Junggar basin, Region A	China	84.7018°E	45.0669°N	0.721165	4.22866e-06	0.512405	3.41996e-06	-4.3856	0.224622	0.2828	1.74117e-05	0.523449	0.728313					80.9591	125.71
OD	desert sediment	<5 μm (Mitex filter), aluminosilicate	modern	road site	Otin Dag desert, Region A	China	116.1333°E	43.2508°N	0.714111	6.32025e-06	0.512269	4.36046e-06	-7.04992	0.230683	0.282693	1.78063e-05	-3.27047	0.740072					52.5384	28.6547
BD	desert sand	<5 μm (ws.), aluminosilicate	modern	road site	Badain Jaran desert, Region B	China	103.7796°E	41.3400°N	0.720576	4.23474e-06	0.512189	4.22669e-06	-8.59382	0.229703	0.282678	2.17137e-05	-3.77978	0.860695					5.98894	8.85605
TD	desert sediment	<5 μm (Mitex filter), aluminosilicate	modern	road site	Tengger desert, Region B	China	103.1138°E	37.6389°N	0.727086	3.78053e-06	0.511889	3.09728e-06	-14.4558	0.222625	0.282647	6.35602e-06	-4.87728	0.449092					134.104	56.3664
TD repeat	desert sediment	<5 μm (Mitex filter), aluminosilicate	modern	road site	Tengger desert, Region B	China	103.1138°E	37.6389°N							0.282639	7.12199e-06	-5.17007	0.463233						56.0373
TD	desert sediment	<2 μm (ws.), aluminosilicate	modern	road site	Tengger desert, Region B	China	103.1138°E	37.6389°N											8.25823	-84.863					184.913
TD2	desert sediment	<5 μm (Mitex filter), aluminosilicate	modern	road site	Tengger desert, Region B	China	105.4778°E	38.5891°N	0.726495	4.07782e-06	0.512101	4.13132e-06	-10.3105	0.229007	0.282656	2.42106e-05	-4.56726	0.940301					62.458	2.2512
Td06	overbank deposit	<5 μm (ws.), aluminosilicate	modern	overbank site	Taklimakan desert, Region B	China	88.1281°E	40.4247°N	0.727257	4.25334e-06	0.512118	2.79697e-06	-9.98018	0.2212	0.282714	6.15037e-06	-2.50208	0.445577	7.02088	-78.5468			74.9119	11.7631	48.9664
Td06 repeat	overbank deposit	<5 μm (ws.), aluminosilicate	modern	overbank site	Taklimakan desert, Region B	China	88.1281°E	40.4247°N											7.07168	-82.2368					95.9886
Td25	stream/fan deposit	<5 μm (Mitex filter), aluminosilicate	modern	stream/fan site	Taklimakan desert, Region B	China	83.5044°E	41.7826°N	0.719585	4.33134e-06	0.512151	3.18695e-06	-9.34111	0.223212	0.28268	5.97154e-06	-3.70782	0.442484					0.813693	5.58974
Td25	stream/fan deposit	<2 μm (ws.), aluminosilicate	modern	stream/fan site	Taklimakan desert, Region B	China	83.5044°E	41.7826°N											7.19341	-67.3424					16.1133
Td34	loess	<5 μm (Mitex filter), aluminosilicate	L1	loess site	Taklimakan desert, Region B	China	81.2755°E	36.2061°N	0.717614	4.13165e-06	0.512151	3.60688e-06	-9.35216	0.22563	0.282734	1.131e-05	-1.78942	0.55787					3.58286	18.2105
Td34	loess	<2 μm (ws.), aluminosilicate	L1	loess site	Taklimakan desert, Region B	China	81.2755°E	36.2061°N											6.31242	-63.2807					60.7706
Bei	loess	<5 μm (ws.), aluminosilicate	L1	Beiguoyuan	Chinese Loess Plateau	China	107.2825°E	36.6266°N	0.724988	4.02766e-06	0.512129	3.07324e-06	-9.76702	0.222595	0.2827	5.30224e-06	-2.99957	0.431715					38.5571	8.56495
Lin	loess	<5 μm (ws.), aluminosilicate	L1	Lingtai	Chinese Loess Plateau	China	107.5091°E	35.0091°N	0.727476	3.9892e-06	0.51215	3.70457e-06	-9.36701	0.226231	0.282712	1.16115e-05	-2.56391	0.56554	7.97646	-90.0918			78.6383	12.0748	260.179
Lin repeat	loess	<5 μm (ws.), aluminosilicate	L1	Lingtai	Chinese Loess Plateau	China	107.5091°E	35.0091°N											7.34733	-89.2601					239.656
Lin	loess	<2 μm (ws.), aluminosilicate	L1	Lingtai	Chinese Loess Plateau	China	107.5091°E	35.0091°N											8.91937	-101.305					640.504
Lin L1/6	loess	<2 μm (ws.), aluminosilicate	L1	Lingtai	Chinese Loess Plateau	China	107.5091°E	35.0091°N											9.6326	-72.2902
Lin L1/6 repeat	loess	<2 μm (ws.), aluminosilicate	L1	Lingtai	Chinese Loess Plateau	China	107.5091°E	35.0091°N											9.84336	-76.1667
Luo	loess	<5 μm (ws.), aluminosilicate	L1	Luochuan	Chinese Loess Plateau	China	109.4436°E	35.7261°N	0.727571	4.05292e-06	0.512126	3.17262e-06	-9.8337	0.223124	0.282704	4.40663e-06	-2.88161	0.418936					80.543	9.40471
Luo repeat	loess	<5 μm (ws.), aluminosilicate	L1	Luochuan	Chinese Loess Plateau	China	109.4436°E	35.7261°N							0.28271	5.17545e-06	-2.64759	0.429799						10.7942
Luo	loess	<2 μm (ws.), aluminosilicate	L1	Luochuan	Chinese Loess Plateau	China	109.4436°E	35.7261°N											10.9064	-112.093					1168.34
Luo repeat	loess	<2 μm (ws.), aluminosilicate	L1	Luochuan	Chinese Loess Plateau	China	109.4436°E	35.7261°N											11.3982	-110.425					1081.64
Luo 220 °C	loess	<2 μm (ws.), aluminosilicate	L1	Luochuan	Chinese Loess Plateau	China	109.4436°E	35.7261°N			0.512146	2.90892e-06	-9.44099	0.22176	0.282726	7.01175e-06	-2.07626	0.461226						15.5746
Fan	loess	<5 μm (Mitex filter), aluminosilicate	L1	Fanshan	NW Beijing	China	115.4463°E	40.2197°N	0.721683	4.0727e-06	0.512146	5.75825e-06	-9.43794	0.242023	0.282699	6.56036e-06	-3.03336	0.452813	8.35101	-92.2622			7.43394	8.88109	317.569
Fan repeat	loess	<5 μm (Mitex filter), aluminosilicate	L1	Fanshan	NW Beijing	China	115.4463°E	40.2197°N											8.01452	-90.5391					267.194
Fan	loess	<2 μm (ws.), aluminosilicate	L1	Fanshan	NW Beijing	China	115.4463°E	40.2197°N											6.32434	-88.7883					223.735
Fan repeat	loess	<2 μm (ws.), aluminosilicate	L1	Fanshan	NW Beijing	China	115.4463°E	40.2197°N											4.53842	-88.2282					209.352
North Africa
Mao	modern soil	<5 μm (ws.), aluminosilicate	modern	Maouna	N Sahara	Tunisia	10.6666°E	33.0166°N	0.719424	4.16363e-06	0.512016	4.30291e-06	-11.9838	0.230173	0.282594	1.43743e-05	-6.74778	0.639914	11.4348	-63.891			12.1594	13.1116	51.1075
Mo-LC	lake deposit	<5 μm (ws.), aluminosilicate	Holocene	off-road site	Erg Chebbi, NW Sahara	Morocco	3.9997°W	31.2111°N	0.728705	4.40121e-06	0.511971	4.52023e-06	-12.8483	0.231736	0.282563	1.15386e-05	-7.84613	0.56353	7.99259	-62.4171			132.85	28.9163	84.3374
S107	modern soil	<5 μm (ws.), aluminosilicate	modern	Idles, off-road site	N slope of Ahaggar Mts.	Algeria	7.2500°E	24.4200°N	0.725073	4.2901e-06	0.511891	2.96782e-06	-14.4196	0.221954	0.282618	6.35274e-06	-5.90644	0.448999	9.74909	-77.0675			99.6799	55.0399	78.3077
S107 repeat	modern soil	<5 μm (ws.), aluminosilicate	modern	Idles, off-road site	N slope of Ahaggar Mts.	Algeria	7.2500°E	24.4200°N							0.282597	4.82195e-06	-6.63138	0.424484	9.83289	-79.8407				56.1541	105.874
North America
Bro	loess	<5 μm (ws.), aluminosilicate	L1	Broken Bow	Great Plains, Nebraska	United States	99.6413°W	41.4022°N			0.512143	7.25197e-06	-9.50331	0.256846
Obe	loess	<5 μm (ws.), aluminosilicate	L1	Obert	Great Plains, Nebraska	United States	97.0166°W	42.6833°N											7.33489	-94.1141
Pra	loess	<5 μm (ws.), aluminosilicate	L1	Prairie Lake	Great Plains, Nebraska	United States	98.5000°W	40.5333°N											8.00919	-96.2717
Pra repeat	loess	<5 μm (ws.), aluminosilicate	L1	Prairie Lake	Great Plains, Nebraska	United States	98.5000°W	40.5333°N											7.6767	-93.2973
WAN	loess	<5 μm (ws.), aluminosilicate	L1	Wauneta	Great Plains, Nebraska	United States	101.3666°W	40.4166°N	0.721383	4.03498e-06	0.512068	5.2281e-06	-10.9669	0.23737	0.282621	5.46849e-06	-5.80905	0.434202	8.71068	-90.5306			9.31721	3.2919	259.104
WAN repeat	loess	<5 μm (ws.), aluminosilicate	L1	Wauneta	Great Plains, Nebraska	United States	101.3666°W	40.4166°N							0.282618	7.52728e-06	-5.89127	0.471155	7.63807	-91.8682				3.30987	297.642
WAN	loess	<2 μm (ws.), aluminosilicate	L1	Wauneta	Great Plains, Nebraska	United States	101.3666°W	40.4166°N											8.81902	-80.5414					62.1779
SiC-B	loess	<5 μm (ws.), aluminosilicate	L1/post-LGM	Silver Creek	Yukon	Canada	138.3466°W	61.0191°N	0.70979	3.75756e-06	0.512602	4.27747e-06	-0.540673	0.230222	0.282893	9.55186e-06	3.82303	0.515288	6.56156	-101.012			344.104	337.728	964.29
SiC-B repeat	loess	<5 μm (ws.), aluminosilicate	L1/post-LGM	Silver Creek	Yukon	Canada	138.3466°W	61.0191°N											6.6421	-105.57					1170.51
SiC-B	loess	<2 μm (ws.), aluminosilicate	L1/post-LGM	Silver Creek	Yukon	Canada	138.3466°W	61.0191°N											7.21374	-108.35					1310.37
SiC-B repeat	loess	<2 μm (ws.), aluminosilicate	L1/post-LGM	Silver Creek	Yukon	Canada	138.3466°W	61.0191°N											8.20744	-110.436					1416.92
SiC-C	loess	<5 μm (ws.), aluminosilicate	L1/post-LGM	Silver Creek	Yukon	Canada	138.3466°W	61.0191°N	0.710354	3.80303e-06	0.512602	9.06412e-06	-0.542963	0.278035	0.282897	6.56301e-06	3.95623	0.453095	6.89169	-101.88			331.426	340.817	1005.6
SiC-C repeat	loess	<5 μm (ws.), aluminosilicate	L1/post-LGM	Silver Creek	Yukon	Canada	138.3466°W	61.0191°N											6.91697	-102.947					1049.19
East Central Europe
Bh	loess	<5 μm (ws.), aluminosilicate	L1/LGM	Basaharc	Middle Danube valley	Hungary	18.8450°E	47.8041°N	0.722319	4.04617e-06	0.512156	4.67848e-06	-9.25452	0.232999	0.282633	7.5807e-06	-5.35903	0.472242					11.8994	1.20145
Bh repeat	loess	<5 μm (ws.), aluminosilicate	L1/LGM	Basaharc	Middle Danube valley	Hungary	18.8450°E	47.8041°N							0.282651	7.2457e-06	-4.72633	0.46564						2.306
Crv	loess	<5 μm (ws.), aluminosilicate	L1	Crvenka	Middle Danube valley	Serbia	19.4783°E	45.6625°N	0.723581	4.11762e-06	0.512141	4.41304e-06	-9.53946	0.231014	0.28257	8.09549e-06	-7.59516	0.482739					22.1893	3.48748
Dsz	loess	<5 μm (ws.), aluminosilicate	L1/LGM (25.9 ka)	Dunaszekcső	Middle Danube valley	Hungary	18.7622°E	46.0908°N	0.72383	3.53459e-06	0.512131	3.26126e-06	-9.73286	0.223612	0.282603	7.71077e-06	-6.43772	0.474834	7.51584	-83.306			24.7045	0.403273	100.32
Dsz repeat	loess	<5 μm (ws.), aluminosilicate	L1/LGM (25.9 ka)	Dunaszekcső	Middle Danube valley	Hungary	18.7622°E	46.0908°N											6.81487	-77.6266					28.0086
Dsz 200 °C	loess	<5 μm (Mitex filter), aluminosilicate	L1/LGM (25.9 ka)	Dunaszekcső	Middle Danube valley	Hungary	18.7622°E	46.0908°N							0.282618	3.96714e-06	-5.912	0.413296
Dsz 220 °C	loess	<5 μm (ws.), aluminosilicate	L1/LGM (25.9 ka)	Dunaszekcső	Middle Danube valley	Hungary	18.7622°E	46.0908°N			0.512136	3.68364e-06	-9.63459	0.226096	0.282612	9e-06	-6.11772	0.502412						0.188861
Dsz 220 °C	loess	<2 μm (ws.), aluminosilicate	L1/LGM (25.9 ka)	Dunaszekcső	Middle Danube valley	Hungary	18.7622°E	46.0908°N			0.512133	3.23609e-06	-9.69318	0.223473
Me	loess	<5 μm (ws.), aluminosilicate	L1/LGM	Mende	Middle Danube valley	Hungary	19.4469°E	47.4261°N	0.723773	4.0023e-06	0.512142	6.09328e-06	-9.51522	0.245123	0.28254	1.37625e-05	-8.67298	0.622818					24.1706	8.64847
Pa	loess	<5 μm (ws.), aluminosilicate	L1/LGM	Paks	Middle Danube valley	Hungary	18.8758°E	46.6400°N	0.723424	3.90134e-06	0.51214	6.6089e-06	-9.56432	0.250154	0.282553	8.63352e-06	-8.20085	0.494241					20.6296	6.07934
Tic-1A	loess	<5 μm (ws.), aluminosilicate	L1/LGM	Titel core	Titel Plateau	Serbia	20.2166°E	45.2833°N	0.725785	3.96163e-06	0.512132	5.83483e-06	-9.70553	0.242715	0.282529	8.06336e-06	-9.04403	0.48202					49.8232	10.9751
Zm	loess	<5 μm (ws.), aluminosilicate	L1/LGM	Zmajevac	Middle Danube valley	Croatia	18.8187°E	45.8110°N	0.721632	4.06364e-06	0.512125	4.53685e-06	-9.84628	0.231919	0.282617	1.02324e-05	-5.93702	0.531097	8.16403	-80.3934			6.90311	0.0114328	57.6963
Zm repeat	loess	<5 μm (ws.), aluminosilicate	L1/LGM	Zmajevac	Middle Danube valley	Croatia	18.8187°E	45.8110°N											8.23957	-79.7895					50.3636
Zm	loess	<2 μm (ws.), aluminosilicate	L1/LGM	Zmajevac	Middle Danube valley	Croatia	18.8187°E	45.8110°N											5.95139	-76.3146					17.5198
Zm repeat	loess	<2 μm (ws.), aluminosilicate	L1/LGM	Zmajevac	Middle Danube valley	Croatia	18.8187°E	45.8110°N											6.36381	-77.2209					24.346
Ice marginal, Western and Central Europe
Bk	loess	<5 μm (ws.), aluminosilicate	L1LL1 (~24 ka)	Bialy Kosciol	Oława river valley	Poland	17.0248°E	50.7274°N	0.731525	3.31467e-06	0.512066	3.17308e-06	-11.001	0.223102	0.282379	9.26235e-06	-14.3435	0.508095					180.414	81.8885
KW-GH9	loess	<5 μm (Mitex filter), aluminosilicate	L1/LGM	Krems-Wachtberg	Middle Danube valley	Austria	15.5991°E	48.4150°N	0.725796	3.64872e-06	0.512093	5.28298e-06	-10.4844	0.237841	0.282531	5.75233e-06	-8.9761	0.438656	7.01751	-75.9334			51.9029	11.8008	26.0272
KW-GH9	loess	<2 μm (ws.), aluminosilicate	L1/LGM	Krems-Wachtberg	Middle Danube valley	Austria	15.5991°E	48.4150°N											5.13429	-68.9463					16.0093
Nus	loess	<5 μm (ws.), aluminosilicate	L1	Nussloch	Rhine valley	Germany	8.7316°E	49.3163°N	0.723904	4.25409e-06	0.51213	6.08761e-06	-9.7514	0.245065	0.282506	1.11282e-05	-9.86257	0.553057					25.503	17.2198
LMJ	loess	<5 μm (ws.), aluminosilicate	L1	La Motte	Green Island, Jersey	Channel Isl.	2.0771°W	49.1608°N	0.729746	3.6894e-06	0.512064	3.38222e-06	-11.0423	0.224267	0.282497	3.26464e-06	-10.1804	0.405378					133.76	24.494
PbE	loess	<5 μm (ws.), aluminosilicate	L1/LGM	off-road site	Pegwell Bay	UK	1.3700°E	51.3275°N	0.726966	3.80985e-06	0.512054	3.64029e-06	-11.2428	0.225796	0.282496	1.36154e-05	-10.2326	0.618725					76.4296	26.2625
Eastern Europe
RG	loess	<5 μm (ws.), aluminosilicate	L1/LGM	Raigorod	Volga	Russia	44.9675°E	48.4313°N	0.726868	3.88946e-06	0.512099	7.88493e-06	-10.3665	0.263832	0.282535	4.8823e-06	-8.84079	0.425268	6.65942	-98.3111			69.0453	10.4691	512.695
RG repeat	loess	<5 μm (ws.), aluminosilicate	L1/LGM	Raigorod	Volga	Russia	44.9675°E	48.4313°N											7.58933	-100.19					586.036
URL-1	loess	<5 μm (ws.), aluminosilicate	L1/LGM	Urluia	Lower Danube valley	Romania	27.9000°E	44.1000°N	0.721191	4.44827e-06	0.512171	5.43604e-06	-8.95266	0.23918	0.282626	8.14923e-06	-5.61597	0.48393	5.61627	-84.8672			6.40922	2.15749	131.022
URL-1 repeat	loess	<5 μm (ws.), aluminosilicate	L1/LGM	Urluia	Lower Danube valley	Romania	27.9000°E	44.1000°N											7.17121	-83.2804					102.574
URL-2	loess	<5 μm (ws.), aluminosilicate	L1/LGM	Urluia	Lower Danube valley	Romania	27.9000°E	44.1000°N	0.721573	4.08927e-06	0.512174	4.32744e-06	-8.90405	0.23041	0.282628	7.79633e-06	-5.55876	0.476606	7.76633	-80.1751			8.53325	2.48822	57.9024
URL-2 repeat	loess	<5 μm (ws.), aluminosilicate	L1/LGM	Urluia	Lower Danube valley	Romania	27.9000°E	44.1000°N											7.84526	-81.8406					79.4905
Circum-Pacific volcanic region
KHG	pumice fall deposit	bulk	Holocene (7.9 ka)	Khangar volcano	Kamchatka	Russia	157.3913°E	54.7622°N	0.703368	3.87092e-06	0.513061	4.2216e-06	8.40649	0.230008	0.28318	6.51876e-06	13.9671	0.45263
KO	pumice fall deposit	bulk	Holocene (8.4 ka)	Kurile lake	Kamchatka	Russia	157.1066°E	51.4605°N	0.703239	3.98254e-06	0.5131	4.83741e-06	9.16394	0.234592	0.283266	6.67994e-06	17.0252	0.455661
Artificial mixtures
KHG:Luo (10:90)	tephra:loess mixture	bulk tephra:<5 μm loess							0.719777	3.9686e-06	0.512178	3.74864e-06	-8.82386	0.226518	0.282751	4.97994e-06	-1.21903	0.426951
KHG:Luo (30:70)	tephra:loess mixture	bulk tephra:<5 μm loess							0.710902	3.89295e-06	0.51223	3.53932e-06	-7.81023	0.225254	0.282813	4.19778e-06	0.995557	0.416386

## Sheet: Mixing calculations
Two component mixing
INPUT Data						OUTPUT Data
End member (A)	KHG tephra		End member (B)	loess Luochuan		Mixing ratio (f)	Sr(M)	Sr(A)/Sr(M)	Sr(B)/Sr(M)	87Sr/86Sr(M)	Nd(M)	Nd(A)/Nd(M)	Nd(B)/Nd(M)	143Nd/144Nd(M)	εNd(0)_M	Hf(M)	Hf(A)/Hf(M)	Hf(B)/Hf(M)	176Hf/177Hf(M)	εHf(0)_M
Sr (A) conc. (ppm)	375		Sr (B) conc. (ppm)	96.98		0	375	1	0.258613	0.703368	15.9	1	2.04717	0.513061	8.40649	3.22	1	0.993789	0.28318	13.9671
Nd (A) conc. (ppm)	15.9		Nd (B) conc. (ppm)	32.55		0.1	347.198	1.08008	0.279322	0.704044	17.565	0.905209	1.85312	0.512888	5.02637	3.218	1.00062	0.994406	0.283133	12.2916
Hf (A) conc. (ppm)	3.22		Hf (B) conc. (ppm)	3.2		0.2	319.396	1.17409	0.303636	0.704838	19.23	0.826833	1.69267	0.512744	2.23157	3.216	1.00124	0.995025	0.283085	10.6141
87Sr/86Sr (A)	0.703368		87Sr/86Sr (B)	0.727571		0.3	291.594	1.28603	0.332586	0.705783	20.895	0.760948	1.55779	0.512624	-0.11782	3.214	1.00187	0.995644	0.283038	8.93447
143Nd/144Nd (A)	0.513061		143Nd/144Nd (B)	0.512126		0.4	263.792	1.42157	0.367638	0.706927	22.56	0.704787	1.44282	0.512521	-2.12043	3.212	1.00249	0.996264	0.28299	7.25277
εNd(0)_(A)	8.40649		εNd(0)_(B)	-9.8337		0.5	235.99	1.58905	0.41095	0.708341	24.225	0.656347	1.34365	0.512433	-3.84776	3.21	1.00312	0.996885	0.282942	5.56897
176Hf/177Hf (A)	0.28318		176Hf/177Hf (B)	0.282704		0.6	208.188	1.80126	0.465829	0.710133	25.89	0.614137	1.25724	0.512356	-5.35291	3.208	1.00374	0.997506	0.282895	3.88307
εHf(0)_(A)	13.9671		εHf(0)_(B)	-2.88161		0.7	180.386	2.07888	0.537625	0.712477	27.555	0.577028	1.18127	0.512288	-6.67617	3.206	1.00437	0.998129	0.282847	2.19506
						0.8	152.584	2.45766	0.635584	0.715675	29.22	0.544148	1.11396	0.512228	-7.84863	3.204	1.00499	0.998752	0.282799	0.50495
						0.9	124.782	3.00524	0.777195	0.720297	30.885	0.514813	1.05391	0.512174	-8.89467	3.202	1.00562	0.999375	0.282751	-1.18727
						1	96.98	3.86678	1	0.727571	32.55	0.488479	1	0.512126	-9.8337	3.2	1.00625	1	0.282704	-2.88161

## Sheet: MC_simulations_data
Ice core data used in MC simulations						MC simulated data (1000 iteration) used in calculating squared Mahalanobis distances (simulations done using MATLAB)
Code	87Sr/86Sr	143Nd/144Nd	176Hf/177Hf	dD (permil)		87Sr/86Sr	143Nd/144Nd	176Hf/177Hf	dD (permil)	εNd(0)	εHf(0)
G1	0.719334	0.512101				0.720063	0.512128	0.282611	-72.2335	-9.78994	-6.15859
G3	0.719012	0.51217				0.717816	0.51213	0.282612	-70.9114	-9.75841	-6.11335
G4	0.718953	0.512132				0.717838	0.512166	0.282635	-73.2683	-9.05181	-5.31705
G6	0.718034	0.512134				0.72013	0.512107	0.282629	-71.0357	-10.2065	-5.50021
GR05A	0.718597	0.512163				0.718365	0.512036	0.282636	-71.7375	-11.5815	-5.26918
GR05B	0.718241	0.512163				0.718621	0.512138	0.282602	-70.471	-9.59783	-6.48235
GR06A	0.719615	0.51212				0.719304	0.512094	0.282644	-70.7169	-10.4506	-4.97087
GR06B (<2 µm)	0.720233	0.512157				0.720308	0.512097	0.282596	-70.9183	-10.391	-6.68592
GR06B (>2 µm)	0.717358	0.512101				0.719774	0.512151	0.282621	-71.6049	-9.35038	-5.79301
NG 3306-3307	0.720359	0.512079	0.282617	-72.188		0.719761	0.512186	0.282646	-71.2043	-8.66316	-4.92359
NG 3323	0.720095	0.512085	0.282629			0.718642	0.51214	0.282607	-71.0119	-9.54895	-6.2788
NG 3326	0.719557	0.512097	0.282585			0.719876	0.512154	0.282637	-69.5876	-9.29223	-5.21711
NG 3327	0.71977	0.512118	0.282653	-70.4255		0.720854	0.512066	0.282571	-72.4633	-10.9987	-7.56063
						0.717344	0.512114	0.282612	-70.997	-10.0671	-6.13255
Mean	0.719166	0.512125	0.282621	-71.3067		0.719427	0.512104	0.282598	-70.3182	-10.2661	-6.60476
SD	0.000911518	3.12926e-05	2.80077e-05	1.24627		0.718818	0.512082	0.282621	-71.0548	-10.6804	-5.78925
						0.718791	0.512146	0.282627	-71.5761	-9.44989	-5.5759
						0.719126	0.512139	0.282609	-72.6287	-9.57409	-6.23653
						0.719024	0.512129	0.282635	-71.3477	-9.77306	-5.29505
						0.718749	0.512143	0.282618	-70.3012	-9.49054	-5.91187
						0.719084	0.512125	0.282618	-72.4615	-9.85496	-5.89041
						0.718321	0.512095	0.282671	-71.5602	-10.4324	-4.03221
						0.720024	0.512136	0.282673	-70.1512	-9.64002	-3.95849
						0.718047	0.512115	0.282646	-70.9498	-10.049	-4.91659
						0.721232	0.512124	0.282578	-70.7549	-9.88012	-7.33604
						0.718334	0.512127	0.282651	-70.9248	-9.82127	-4.73203
						0.719439	0.512119	0.282617	-71.4388	-9.97042	-5.94444
						0.716613	0.512137	0.282649	-72.932	-9.61334	-4.81896
						0.717778	0.512144	0.282579	-73.4093	-9.47562	-7.29213
						0.719886	0.512105	0.282656	-72.9253	-10.2468	-4.56682
						0.718606	0.512132	0.282636	-70.7255	-9.705	-5.25552
						0.719341	0.512118	0.282605	-70.7094	-9.99013	-6.37297
						0.718813	0.512138	0.282651	-74.1217	-9.5962	-4.72247
						0.720812	0.512105	0.282658	-69.3705	-10.2334	-4.49597
						0.717826	0.51213	0.282718	-71.5783	-9.74416	-2.36734
						0.719609	0.512135	0.282657	-69.9469	-9.65107	-4.54404
						0.718303	0.512111	0.282631	-71.383	-10.1163	-5.45962
						0.721478	0.512139	0.282633	-72.3571	-9.5859	-5.36625
						0.717974	0.51215	0.282615	-70.4986	-9.37092	-5.99478
						0.718408	0.512153	0.28257	-69.3516	-9.30935	-7.59509
						0.719938	0.512128	0.282588	-71.8069	-9.78455	-6.94913
						0.719398	0.512162	0.282592	-69.6911	-9.12078	-6.82282
						0.721691	0.51211	0.282634	-72.1316	-10.1507	-5.33531
						0.7176	0.512171	0.28264	-71.9484	-8.9619	-5.11216
						0.719269	0.512118	0.28258	-74.9129	-9.99013	-7.2468
						0.719123	0.512111	0.282605	-72.3675	-10.1308	-6.37043
						0.717509	0.512109	0.282626	-72.6373	-10.1667	-5.63961
						0.719577	0.512117	0.282618	-73.0964	-10.0161	-5.89991
						0.718469	0.512138	0.282599	-71.108	-9.60314	-6.58161
						0.72097	0.51215	0.28265	-68.3596	-9.37024	-4.77231
						0.720238	0.512137	0.282676	-72.4408	-9.61064	-3.86743
						0.718544	0.512188	0.282634	-71.3626	-8.63065	-5.34959
						0.719584	0.512117	0.282613	-71.7935	-10.0109	-6.08857
						0.718661	0.512096	0.282619	-72.0284	-10.4219	-5.85872
						0.720481	0.512132	0.28265	-71.4848	-9.70873	-4.78814
						0.719092	0.512164	0.282662	-71.2688	-9.09027	-4.34539
						0.72071	0.51214	0.282631	-68.57	-9.56347	-5.43456
						0.720567	0.512153	0.282632	-71.983	-9.30252	-5.40116
						0.719061	0.512181	0.282564	-72.1062	-8.74935	-7.80106
						0.718994	0.51213	0.282571	-70.6487	-9.76149	-7.56577
						0.719832	0.512096	0.282614	-72.8269	-10.4197	-6.05619
						0.720648	0.512137	0.282614	-72.4668	-9.62529	-6.04788
						0.719256	0.512177	0.282629	-70.8684	-8.83263	-5.52691
						0.718071	0.51213	0.282643	-73.0368	-9.7507	-5.03094
						0.720195	0.512201	0.282577	-73.8933	-8.36025	-7.34203
						0.7191	0.512149	0.282619	-71.5081	-9.39211	-5.88032
						0.719172	0.512092	0.282575	-69.3331	-10.495	-7.42718
						0.719433	0.512088	0.282651	-72.9317	-10.5693	-4.73412
						0.719055	0.512148	0.282597	-71.7468	-9.4032	-6.6319
						0.719193	0.512186	0.282634	-71.8091	-8.67051	-5.34496
						0.71896	0.512116	0.282658	-71.6655	-10.0207	-4.5056
						0.718444	0.512132	0.282618	-70.3185	-9.70565	-5.89317
						0.720041	0.512159	0.282639	-70.5193	-9.19376	-5.15866
						0.720902	0.512089	0.282611	-73.4288	-10.5527	-6.14335
						0.720004	0.512126	0.282613	-73.4613	-9.83814	-6.09585
						0.719333	0.512117	0.282583	-72.7568	-10.0082	-7.14091
						0.718471	0.512117	0.282575	-71.5375	-10.0025	-7.43198
						0.719728	0.512113	0.282601	-70.9298	-10.0789	-6.49062
						0.72017	0.512111	0.282608	-73.1048	-10.1212	-6.26157
						0.718274	0.512144	0.282618	-70.3543	-9.48476	-5.91199
						0.719777	0.512137	0.282642	-69.4057	-9.62391	-5.04036
						0.719692	0.512138	0.28262	-72.8628	-9.59356	-5.84197
						0.718705	0.512135	0.28259	-70.7248	-9.65411	-6.89994
						0.71946	0.512128	0.282629	-71.2802	-9.79067	-5.50099
						0.719146	0.512125	0.282647	-71.423	-9.85646	-4.87916
						0.716757	0.51211	0.282626	-70.1103	-10.1451	-5.60542
						0.720425	0.512096	0.282642	-71.0126	-10.4205	-5.04608
						0.718976	0.512126	0.28262	-71.1346	-9.8362	-5.82727
						0.719383	0.512104	0.282592	-70.1028	-10.2573	-6.83417
						0.718966	0.512169	0.282595	-72.0527	-8.99575	-6.71454
						0.720462	0.512169	0.282592	-71.0519	-8.99994	-6.81833
						0.720389	0.512166	0.282585	-69.287	-9.04523	-7.0717
						0.719769	0.512132	0.282615	-72.5175	-9.71368	-6.02281
						0.719253	0.512117	0.282686	-71.0724	-10.0064	-3.51208
						0.719008	0.512125	0.282604	-68.7203	-9.85964	-6.40616
						0.719747	0.512127	0.282652	-71.3514	-9.80587	-4.68725
						0.719077	0.512108	0.282604	-69.3043	-10.1878	-6.4089
						0.719867	0.512128	0.282669	-71.2805	-9.79859	-4.11189
						0.719431	0.512081	0.282634	-73.1191	-10.7098	-5.32887
						0.718265	0.512154	0.282631	-72.4004	-9.27705	-5.45169
						0.718803	0.512133	0.282627	-73.4493	-9.69609	-5.5816
						0.718066	0.51207	0.282619	-73.4614	-10.9233	-5.87124
						0.719806	0.512094	0.28259	-69.0718	-10.4592	-6.89499
						0.721138	0.5121	0.28262	-68.8562	-10.3466	-5.83614
						0.718673	0.512178	0.282644	-71.2406	-8.81254	-4.98772
						0.718844	0.512177	0.282641	-72.101	-8.82727	-5.09541
						0.719524	0.512098	0.282625	-69.3952	-10.3821	-5.65198
						0.719651	0.512101	0.282631	-72.1823	-10.3105	-5.4549
						0.721008	0.512069	0.282603	-70.3457	-10.9359	-6.45247
						0.718418	0.512126	0.282639	-69.7379	-9.84034	-5.15137
						0.718321	0.51212	0.282608	-71.4528	-9.95389	-6.26649
						0.719503	0.512106	0.282643	-70.7766	-10.2253	-5.00722
						0.718735	0.512134	0.282649	-70.0686	-9.68428	-4.82492
						0.719775	0.512123	0.282604	-71.0299	-9.89047	-6.41345
						0.718741	0.512115	0.282647	-69.5012	-10.052	-4.88375
						0.719709	0.512189	0.282578	-71.2816	-8.6095	-7.31365
						0.719253	0.512175	0.282635	-71.7148	-8.87482	-5.30312
						0.719671	0.512145	0.282626	-73.8443	-9.46266	-5.61863
						0.720099	0.512017	0.282624	-73.2492	-11.9626	-5.69105
						0.718842	0.512168	0.282607	-68.9135	-9.00542	-6.30788
						0.719876	0.512117	0.282596	-71.9299	-10.0002	-6.69409
						0.719508	0.512052	0.282638	-70.9607	-11.2847	-5.19045
						0.719913	0.512188	0.282612	-72.5357	-8.61298	-6.12001
						0.720242	0.512153	0.282617	-72.0518	-9.31018	-5.94098
						0.719393	0.51209	0.282623	-72.1074	-10.5344	-5.73402
						0.718419	0.512155	0.282622	-69.6211	-9.26581	-5.76941
						0.718175	0.512132	0.282592	-70.5366	-9.70587	-6.83534
						0.720356	0.512157	0.282562	-70.4578	-9.23223	-7.89401
						0.719174	0.512135	0.282606	-73.3737	-9.64902	-6.34148
						0.71998	0.512109	0.282612	-71.0996	-10.1578	-6.126
						0.72148	0.512196	0.282584	-71.9027	-8.46415	-7.10513
						0.720066	0.512061	0.282656	-71.704	-11.1048	-4.56768
						0.720442	0.512098	0.282595	-68.417	-10.3832	-6.71285
						0.719702	0.512115	0.282592	-69.9308	-10.0385	-6.82225
						0.719478	0.512055	0.282596	-67.5975	-11.2203	-6.69385
						0.719155	0.512063	0.282596	-71.8349	-11.0603	-6.67873
						0.719799	0.51212	0.282624	-71.3323	-9.94958	-5.69888
						0.71829	0.512161	0.282611	-71.8893	-9.14194	-6.16113
						0.719344	0.512123	0.282606	-71.1511	-9.89164	-6.31585
						0.721093	0.512142	0.282603	-72.3969	-9.52383	-6.44809
						0.718948	0.512076	0.282672	-71.0547	-10.8042	-3.99169
						0.718105	0.512129	0.282581	-70.5821	-9.77822	-7.22876
						0.719001	0.512126	0.282631	-70.2429	-9.82576	-5.44118
						0.718427	0.51208	0.282618	-72.3386	-10.7383	-5.90233
						0.719554	0.512068	0.282645	-70.927	-10.9727	-4.94934
						0.718152	0.512115	0.282644	-68.2769	-10.043	-4.96985
						0.718846	0.512168	0.282597	-71.0514	-9.01545	-6.65164
						0.718977	0.512136	0.282607	-73.0867	-9.6454	-6.29267
						0.718919	0.512139	0.282607	-71.5404	-9.58528	-6.30062
						0.719533	0.512142	0.2826	-71.6455	-9.52508	-6.52583
						0.71996	0.512135	0.282583	-69.3752	-9.65114	-7.13408
						0.718604	0.512103	0.282581	-71.447	-10.2736	-7.20903
						0.719072	0.512115	0.282597	-73.3857	-10.0463	-6.63078
						0.721913	0.512172	0.282611	-71.4536	-8.94356	-6.15492
						0.719493	0.512125	0.282605	-70.1425	-9.8585	-6.3642
						0.718128	0.512186	0.282572	-71.7142	-8.66757	-7.54532
						0.719962	0.512129	0.282579	-70.1577	-9.77985	-7.28771
						0.719315	0.5121	0.282632	-70.3648	-10.3438	-5.39972
						0.721158	0.512122	0.282613	-71.941	-9.90787	-6.09077
						0.717409	0.512141	0.282563	-71.6473	-9.53587	-7.83364
						0.718915	0.512151	0.282543	-70.1624	-9.34008	-8.54335
						0.718692	0.512085	0.282621	-71.0183	-10.6331	-5.80809
						0.718779	0.512079	0.282655	-71.0633	-10.7398	-4.60492
						0.718521	0.512163	0.282631	-72.8944	-9.11559	-5.4359
						0.719732	0.512069	0.282591	-71.1206	-10.9369	-6.84688
						0.719541	0.512127	0.282567	-70.2866	-9.80853	-7.71345
						0.720317	0.512161	0.282605	-71.8024	-9.14524	-6.36417
						0.718238	0.512133	0.282628	-72.2743	-9.69985	-5.54982
						0.720005	0.512151	0.282639	-72.2518	-9.33584	-5.1488
						0.717945	0.512145	0.282662	-72.9227	-9.45674	-4.3665
						0.717152	0.51217	0.282619	-69.8377	-8.98271	-5.86052
						0.720065	0.512087	0.282609	-72.3537	-10.5881	-6.22708
						0.71933	0.512161	0.282623	-73.9351	-9.14587	-5.74402
						0.720293	0.512125	0.282608	-73.939	-9.84954	-6.25447
						0.719507	0.512133	0.28263	-72.6576	-9.70289	-5.46421
						0.7185	0.512097	0.282671	-72.3355	-10.4053	-4.02951
						0.718987	0.512097	0.282647	-71.3253	-10.3895	-4.89768
						0.719232	0.512154	0.28264	-70.3275	-9.28307	-5.13087
						0.717221	0.512132	0.282648	-70.8725	-9.71816	-4.84269
						0.719988	0.512191	0.282656	-72.714	-8.56842	-4.56317
						0.718409	0.512121	0.282603	-71.4087	-9.9248	-6.43572
						0.720286	0.512109	0.282613	-71.5945	-10.1725	-6.08275
						0.719781	0.512157	0.282617	-71.7064	-9.22416	-5.94745
						0.720017	0.512147	0.282635	-67.2273	-9.41377	-5.31608
						0.719195	0.512136	0.282619	-70.5395	-9.64478	-5.88217
						0.718687	0.512156	0.282672	-71.2034	-9.24177	-3.98837
						0.719104	0.512108	0.282608	-73.4394	-10.1919	-6.26837
						0.719117	0.512098	0.282656	-71.1152	-10.3841	-4.55594
						0.719216	0.512168	0.282571	-70.8979	-9.00542	-7.55762
						0.718201	0.512105	0.282628	-70.1954	-10.2402	-5.54356
						0.718403	0.512142	0.282662	-72.3789	-9.51666	-4.35541
						0.718261	0.512125	0.282639	-71.3081	-9.85823	-5.17872
						0.718422	0.512129	0.282627	-71.8657	-9.78153	-5.59443
						0.718144	0.512138	0.282621	-71.7637	-9.58789	-5.78254
						0.71859	0.512109	0.282597	-72.6101	-10.1537	-6.65811
						0.72032	0.512118	0.282573	-71.9203	-9.99718	-7.51146
						0.720133	0.512108	0.282671	-72.2844	-10.1766	-4.03963
						0.718479	0.512093	0.282654	-72.0351	-10.4759	-4.64708
						0.719547	0.512074	0.282605	-70.486	-10.8478	-6.36649
						0.717998	0.512127	0.282636	-69.0869	-9.82085	-5.25646
						0.719751	0.512154	0.282611	-72.0335	-9.27866	-6.15023
						0.719218	0.512097	0.282652	-70.3402	-10.3914	-4.68843
						0.720044	0.512164	0.282618	-72.0314	-9.08873	-5.90631
						0.719645	0.512161	0.282645	-70.128	-9.15454	-4.94953
						0.72054	0.512134	0.282655	-71.3248	-9.67256	-4.60722
						0.719886	0.512081	0.282664	-73.5286	-10.6999	-4.27254
						0.719354	0.512114	0.282589	-70.8902	-10.0605	-6.94703
						0.719469	0.512169	0.282625	-70.588	-8.99777	-5.66394
						0.719388	0.51217	0.282653	-71.2967	-8.96362	-4.68004
						0.719279	0.51218	0.282614	-70.2375	-8.77509	-6.03657
						0.718365	0.512101	0.282645	-70.4996	-10.3119	-4.94517
						0.720131	0.512105	0.28265	-71.0951	-10.2341	-4.7915
						0.719123	0.512177	0.282661	-74.1238	-8.82969	-4.37657
						0.719491	0.512099	0.282613	-72.1028	-10.3653	-6.09606
						0.720648	0.512163	0.282637	-70.4307	-9.10065	-5.24965
						0.719584	0.512146	0.282628	-71.5331	-9.43754	-5.55064
						0.719629	0.512115	0.28261	-71.6472	-10.0386	-6.18995
						0.719086	0.512125	0.282692	-72.8391	-9.8463	-3.2926
						0.718189	0.512133	0.28262	-72.2227	-9.70236	-5.84957
						0.719464	0.512148	0.282589	-71.8198	-9.39581	-6.94182
						0.717991	0.512128	0.282626	-70.4568	-9.80062	-5.63727
						0.718175	0.512134	0.282617	-69.5701	-9.67126	-5.94136
						0.719446	0.512108	0.282615	-71.9803	-10.176	-6.02614
						0.720478	0.512109	0.282576	-71.5616	-10.1602	-7.39047
						0.720209	0.512146	0.282626	-69.0782	-9.45005	-5.63699
						0.71863	0.512133	0.282597	-72.2949	-9.69451	-6.66271
						0.718852	0.512145	0.282679	-70.3113	-9.45953	-3.76556
						0.718189	0.512119	0.282605	-71.6762	-9.97522	-6.34844
						0.720242	0.512137	0.282649	-70.5557	-9.62294	-4.81765
						0.718443	0.512154	0.282583	-70.3103	-9.28827	-7.13655
						0.719713	0.512159	0.282581	-71.5645	-9.1857	-7.20522
						0.719182	0.512128	0.282646	-70.4341	-9.79047	-4.93173
						0.719761	0.512131	0.282668	-71.7164	-9.7432	-4.13995
						0.719258	0.512107	0.282619	-70.403	-10.1999	-5.86038
						0.718047	0.512131	0.2826	-70.3245	-9.7357	-6.52704
						0.717374	0.512064	0.282666	-71.4968	-11.0337	-4.19116
						0.717371	0.512073	0.282619	-70.9258	-10.8708	-5.88552
						0.719474	0.512158	0.28263	-71.4019	-9.20592	-5.4698
						0.720122	0.512189	0.282622	-71.6107	-8.60611	-5.77303
						0.720113	0.512109	0.282579	-71.4431	-10.1579	-7.26793
						0.71939	0.51213	0.28259	-72.0562	-9.763	-6.90653
						0.718546	0.512155	0.282617	-70.4982	-9.27361	-5.92897
						0.719712	0.512119	0.282566	-70.8563	-9.96757	-7.76075
						0.719808	0.512102	0.282621	-71.8621	-10.3063	-5.81621
						0.720718	0.512124	0.282627	-72.6198	-9.86965	-5.59755
						0.718495	0.512083	0.282641	-70.551	-10.6715	-5.07805
						0.718411	0.512215	0.282647	-70.8028	-8.10493	-4.88938
						0.720914	0.512049	0.282618	-71.3409	-11.3362	-5.88963
						0.719348	0.512093	0.282636	-74.0814	-10.4791	-5.27531
						0.719264	0.512139	0.28262	-70.8546	-9.58574	-5.84005
						0.71847	0.512142	0.282611	-73.3839	-9.51885	-6.17041
						0.718883	0.512106	0.282592	-70.6788	-10.2261	-6.81396
						0.719203	0.512117	0.282606	-69.2143	-10.0052	-6.3418
						0.720236	0.512119	0.282623	-69.4193	-9.96549	-5.71374
						0.720801	0.512159	0.282612	-72.0385	-9.18438	-6.1221
						0.719851	0.512098	0.282591	-71.754	-10.3735	-6.85979
						0.720038	0.51213	0.282628	-69.9041	-9.75484	-5.55693
						0.71938	0.51209	0.282645	-70.7146	-10.5397	-4.96566
						0.719085	0.512112	0.282606	-71.34	-10.1009	-6.33868
						0.718436	0.512109	0.282579	-71.9583	-10.1609	-7.27149
						0.718534	0.512143	0.282662	-70.0156	-9.50184	-4.35882
						0.720121	0.512146	0.282636	-70.3725	-9.44224	-5.25825
						0.7185	0.512151	0.282587	-70.5365	-9.3473	-6.98621
						0.718407	0.512095	0.282608	-72.9384	-10.438	-6.2485
						0.719181	0.512159	0.282614	-70.6904	-9.17952	-6.04638
						0.719314	0.512163	0.282617	-70.9438	-9.11834	-5.95622
						0.721417	0.512161	0.282595	-69.9103	-9.158	-6.72411
						0.718323	0.512125	0.282629	-70.2225	-9.84517	-5.51294
						0.718804	0.512142	0.282671	-73.6919	-9.5259	-4.04715
						0.718184	0.512162	0.282613	-71.3577	-9.12855	-6.09051
						0.720009	0.512194	0.282585	-72.4462	-8.50682	-7.08853
						0.719095	0.512125	0.282624	-71.7006	-9.85085	-5.69366
						0.720278	0.512097	0.282627	-70.0728	-10.4012	-5.59749
						0.719508	0.512106	0.282624	-71.7067	-10.2274	-5.68009
						0.718619	0.512167	0.282615	-72.0325	-9.03287	-5.99518
						0.718477	0.512129	0.282579	-73.3677	-9.77787	-7.28057
						0.719342	0.512085	0.28261	-70.3407	-10.6311	-6.19537
						0.720007	0.512173	0.282593	-70.2391	-8.91714	-6.79908
						0.719463	0.512164	0.282627	-70.291	-9.09378	-5.58147
						0.720205	0.512112	0.282608	-72.9713	-10.1001	-6.25598
						0.719086	0.512136	0.2826	-71.22	-9.63621	-6.53528
						0.718841	0.512112	0.282643	-70.2896	-10.1122	-5.02781
						0.720213	0.512091	0.282617	-70.4911	-10.5073	-5.93424
						0.717986	0.512185	0.282628	-71.9913	-8.68601	-5.5685
						0.720108	0.512137	0.282624	-72.1602	-9.6231	-5.69128
						0.717556	0.512095	0.282603	-70.7443	-10.4339	-6.43873
						0.719726	0.512101	0.282644	-70.4757	-10.3261	-4.97944
						0.719052	0.512096	0.282646	-71.4722	-10.4264	-4.9162
						0.718242	0.512133	0.282636	-73.137	-9.6986	-5.28103
						0.720868	0.512058	0.282575	-69.78	-11.1507	-7.41859
						0.719463	0.512112	0.282621	-70.3959	-10.1105	-5.78798
						0.718374	0.512154	0.282641	-71.3664	-9.28988	-5.10901
						0.71934	0.512106	0.282597	-71.7959	-10.2314	-6.64764
						0.720104	0.512118	0.282608	-72.5341	-9.99612	-6.24663
						0.718132	0.512126	0.28265	-69.7706	-9.83778	-4.76946
						0.719677	0.512115	0.282611	-70.853	-10.038	-6.16344
						0.720021	0.512155	0.282562	-71.3681	-9.26201	-7.89751
						0.718284	0.51211	0.28267	-72.2819	-10.1361	-4.08132
						0.71763	0.51213	0.282618	-71.8294	-9.74411	-5.92271
						0.719968	0.512143	0.282632	-71.6562	-9.50881	-5.42724
						0.719485	0.512116	0.282626	-70.5893	-10.0273	-5.61521
						0.719476	0.512104	0.282606	-72.6102	-10.258	-6.33118
						0.720076	0.512124	0.282603	-70.4628	-9.86692	-6.44999
						0.7187	0.512139	0.282663	-70.1378	-9.58145	-4.29776
						0.71902	0.512121	0.282675	-71.5235	-9.92	-3.88141
						0.719441	0.512135	0.282647	-71.0409	-9.65403	-4.88373
						0.7195	0.512135	0.282696	-70.2149	-9.65635	-3.13694
						0.718367	0.512087	0.282576	-69.0099	-10.5874	-7.39839
						0.718419	0.512156	0.282636	-73.2184	-9.25119	-5.2709
						0.721011	0.512142	0.282672	-70.8817	-9.51717	-3.99724
						0.71933	0.512093	0.282622	-71.1386	-10.4676	-5.76223
						0.717779	0.512124	0.282626	-72.2114	-9.8626	-5.63782
						0.71954	0.512087	0.282605	-71.1783	-10.5845	-6.36755
						0.718614	0.512138	0.282611	-72.4026	-9.59609	-6.15869
						0.720016	0.512144	0.282637	-70.4536	-9.4883	-5.23373
						0.720087	0.512156	0.282622	-71.8728	-9.25196	-5.7661
						0.719065	0.512163	0.282587	-72.0155	-9.1026	-6.98552
						0.720117	0.512151	0.282607	-71.5685	-9.33956	-6.29011
						0.719024	0.512116	0.282553	-71.8442	-10.0177	-8.21865
						0.719448	0.512201	0.28258	-72.1044	-8.36863	-7.24768
						0.718814	0.512096	0.282602	-73.7153	-10.421	-6.4666
						0.719063	0.512109	0.282636	-71.2382	-10.1647	-5.26975
						0.720138	0.512175	0.282624	-72.8576	-8.87106	-5.67881
						0.719389	0.512168	0.282618	-70.8255	-9.0056	-5.89399
						0.718285	0.512172	0.282632	-71.8377	-8.93852	-5.39961
						0.717639	0.512104	0.282592	-71.9257	-10.267	-6.81653
						0.719482	0.512151	0.282625	-71.2054	-9.34963	-5.64536
						0.719508	0.512207	0.28263	-71.134	-8.2467	-5.47002
						0.720605	0.512128	0.282602	-70.1451	-9.79701	-6.46581
						0.71884	0.512131	0.282646	-70.3001	-9.72894	-4.93184
						0.717704	0.512052	0.282601	-69.2451	-11.2796	-6.49425
						0.71938	0.51212	0.282617	-70.0123	-9.94293	-5.95381
						0.719467	0.51214	0.282562	-71.5275	-9.56343	-7.86937
						0.719183	0.512098	0.28262	-72.0629	-10.3712	-5.82218
						0.719959	0.512107	0.282658	-71.3633	-10.1963	-4.50763
						0.719983	0.512196	0.282623	-69.4418	-8.46945	-5.73329
						0.718188	0.512182	0.282587	-71.3917	-8.74854	-6.99599
						0.718868	0.512089	0.282584	-70.502	-10.5461	-7.09462
						0.717899	0.512083	0.282653	-71.3079	-10.6619	-4.6817
						0.719512	0.512097	0.282615	-70.9263	-10.3962	-5.99432
						0.719319	0.51218	0.282604	-71.4975	-8.76986	-6.4174
						0.719925	0.512154	0.282566	-71.7998	-9.27783	-7.75376
						0.718549	0.512125	0.282635	-70.754	-9.86085	-5.28936
						0.720206	0.512139	0.28263	-70.128	-9.58044	-5.48713
						0.719557	0.512084	0.282624	-73.3784	-10.6522	-5.69072
						0.720179	0.51206	0.282606	-71.1922	-11.1258	-6.34388
						0.719131	0.512183	0.282623	-72.0774	-8.71251	-5.74454
						0.719701	0.512088	0.282636	-70.9963	-10.5809	-5.2595
						0.718808	0.512106	0.282588	-73.6581	-10.2273	-6.97821
						0.718779	0.512149	0.282601	-69.3292	-9.38114	-6.50635
						0.718356	0.512191	0.282602	-71.1859	-8.55655	-6.48482
						0.720475	0.512163	0.2826	-70.3868	-9.10529	-6.54964
						0.71815	0.512072	0.28264	-73.4721	-10.8827	-5.14481
						0.717216	0.512123	0.28266	-69.7877	-9.88747	-4.42742
						0.717803	0.512126	0.282643	-70.0927	-9.82861	-5.0045
						0.720589	0.512174	0.282645	-73.0906	-8.89192	-4.95159
						0.719202	0.512082	0.282656	-69.1324	-10.6856	-4.57853
						0.717341	0.512151	0.282611	-71.9075	-9.34591	-6.1389
						0.718355	0.512164	0.282632	-71.4586	-9.08713	-5.42003
						0.719547	0.512156	0.282597	-72.3034	-9.23844	-6.66041
						0.719794	0.512174	0.282656	-71.4545	-8.89226	-4.56159
						0.717951	0.512052	0.282595	-69.898	-11.2679	-6.7169
						0.718665	0.512134	0.282627	-74.0635	-9.67958	-5.58878
						0.720307	0.512188	0.28262	-70.0618	-8.62677	-5.83797
						0.718475	0.512143	0.28268	-69.6703	-9.49066	-3.69715
						0.718528	0.512093	0.282622	-71.6063	-10.4677	-5.74687
						0.719109	0.512164	0.282627	-69.23	-9.08249	-5.5805
						0.719127	0.512121	0.282643	-70.7772	-9.93173	-5.01407
						0.718975	0.512076	0.28259	-70.5389	-10.8116	-6.90484
						0.719662	0.512079	0.282624	-70.6483	-10.7388	-5.68073
						0.718094	0.512094	0.282654	-73.5021	-10.4548	-4.61718
						0.719573	0.512155	0.282571	-71.4727	-9.2597	-7.57308
						0.718094	0.512128	0.282609	-73.3737	-9.79676	-6.21747
						0.71973	0.512143	0.282604	-70.6502	-9.49065	-6.41181
						0.71794	0.512087	0.282589	-71.4467	-10.5979	-6.94154
						0.718688	0.512184	0.282619	-70.6077	-8.69535	-5.86986
						0.71969	0.512137	0.282626	-69.7549	-9.62636	-5.60965
						0.718104	0.512176	0.28264	-72.7469	-8.86227	-5.11989
						0.720178	0.512162	0.282669	-71.8354	-9.13603	-4.10895
						0.720661	0.512133	0.28258	-72.2802	-9.69183	-7.24853
						0.720014	0.512181	0.282588	-71.449	-8.76691	-6.97096
						0.718567	0.512183	0.282596	-69.6456	-8.71444	-6.68671
						0.718596	0.512149	0.282584	-69.4347	-9.38148	-7.11067
						0.717157	0.512135	0.282633	-72.3359	-9.65613	-5.3826
						0.718285	0.512144	0.282592	-71.3453	-9.48267	-6.82547
						0.716594	0.51206	0.28262	-69.9126	-11.1096	-5.84377
						0.717662	0.512146	0.282635	-72.0456	-9.44075	-5.31
						0.719144	0.512193	0.282582	-70.7099	-8.52602	-7.18625
						0.719355	0.512135	0.282621	-70.9583	-9.65639	-5.80528
						0.718937	0.512073	0.282605	-71.0169	-10.8752	-6.37772
						0.719402	0.512144	0.282683	-73.3777	-9.48611	-3.60037
						0.719787	0.512129	0.28262	-72.1764	-9.76902	-5.83707
						0.71905	0.512146	0.282633	-73.3171	-9.43973	-5.37744
						0.719992	0.512133	0.282674	-72.7005	-9.70027	-3.92389
						0.718507	0.512071	0.282621	-70.0661	-10.9108	-5.79588
						0.718729	0.512109	0.282613	-71.5107	-10.1651	-6.09122
						0.720099	0.512125	0.282607	-70.5167	-9.84155	-6.27736
						0.717922	0.512144	0.282615	-68.6358	-9.48916	-6.00392
						0.718574	0.512138	0.282624	-72.661	-9.595	-5.68275
						0.719964	0.512056	0.282567	-72.947	-11.1974	-7.7264
						0.720357	0.512156	0.282586	-71.5347	-9.25613	-7.03852
						0.718488	0.512132	0.28268	-72.4058	-9.71011	-3.71881
						0.720943	0.512111	0.282603	-70.548	-10.1325	-6.44496
						0.719813	0.512134	0.28258	-72.1741	-9.68196	-7.25246
						0.718374	0.512109	0.282599	-70.7778	-10.1611	-6.57384
						0.720089	0.512117	0.282637	-70.3614	-10.0027	-5.25068
						0.719288	0.512117	0.282606	-72.7639	-10.016	-6.33674
						0.718917	0.51213	0.282616	-71.0376	-9.7547	-5.98433
						0.719208	0.512146	0.282603	-71.458	-9.4458	-6.42375
						0.719387	0.512113	0.282629	-73.5281	-10.0786	-5.52178
						0.719584	0.512139	0.282621	-71.7512	-9.57188	-5.80063
						0.718771	0.512072	0.282652	-70.5153	-10.8821	-4.71453
						0.718174	0.512079	0.28261	-70.459	-10.7445	-6.18091
						0.719925	0.512142	0.282643	-69.1164	-9.52787	-5.039
						0.717612	0.51214	0.282619	-72.2461	-9.56724	-5.85323
						0.71982	0.512125	0.282655	-72.6025	-9.85449	-4.61116
						0.718393	0.512138	0.282596	-71.1585	-9.58906	-6.67824
						0.718799	0.512159	0.282633	-71.8188	-9.18797	-5.36708
						0.718584	0.512112	0.282688	-71.372	-10.096	-3.42917
						0.718981	0.512119	0.282663	-73.4753	-9.97061	-4.29808
						0.720181	0.512103	0.282613	-70.4632	-10.2861	-6.07013
						0.718312	0.512138	0.282619	-73.0585	-9.59372	-5.87327
						0.719341	0.512143	0.282639	-72.0175	-9.50018	-5.16788
						0.719151	0.512144	0.282636	-71.7967	-9.47483	-5.27128
						0.718006	0.512133	0.28263	-69.437	-9.68631	-5.48512
						0.717749	0.512114	0.282633	-71.4368	-10.0654	-5.36951
						0.721016	0.512114	0.282555	-70.3977	-10.0732	-8.13995
						0.71789	0.512166	0.282632	-71.7402	-9.05602	-5.39961
						0.718272	0.512183	0.28263	-71.9214	-8.72798	-5.49297
						0.718532	0.512119	0.282656	-68.9216	-9.96025	-4.55555
						0.719191	0.512138	0.28263	-73.3712	-9.59286	-5.47928
						0.719294	0.51211	0.282609	-71.4986	-10.1523	-6.22302
						0.71653	0.512102	0.282642	-71.159	-10.2954	-5.05069
						0.718695	0.512114	0.282591	-72.1817	-10.0573	-6.86881
						0.718634	0.512119	0.282637	-71.3363	-9.96371	-5.21729
						0.719093	0.512099	0.282648	-71.0157	-10.3564	-4.83048
						0.719682	0.512132	0.282644	-69.4193	-9.71855	-4.9997
						0.718772	0.512142	0.28264	-71.321	-9.52306	-5.12685
						0.72091	0.512095	0.282607	-71.2126	-10.443	-6.2808
						0.71919	0.512118	0.282608	-70.2793	-9.98588	-6.27444
						0.719111	0.5121	0.282669	-70.1698	-10.339	-4.10349
						0.720524	0.512124	0.282675	-70.1604	-9.86733	-3.9025
						0.717517	0.512086	0.282637	-71.4552	-10.6163	-5.22158
						0.719035	0.512158	0.282669	-70.821	-9.20122	-4.11403
						0.719282	0.512195	0.282621	-71.8732	-8.48997	-5.81003
						0.718623	0.512102	0.282623	-72.3861	-10.296	-5.71857
						0.717471	0.512085	0.282633	-69.9459	-10.6282	-5.36755
						0.720263	0.512197	0.282591	-69.6043	-8.45251	-6.87276
						0.71924	0.51211	0.282609	-70.198	-10.134	-6.22164
						0.719759	0.512069	0.28265	-70.2785	-10.9434	-4.78485
						0.71895	0.512095	0.282599	-72.8552	-10.4446	-6.56147
						0.71912	0.512113	0.282612	-71.0333	-10.0862	-6.10833
						0.718895	0.512072	0.282604	-71.9642	-10.8775	-6.39227
						0.717601	0.512152	0.28256	-70.7823	-9.31557	-7.94477
						0.718897	0.512114	0.282639	-71.6894	-10.0714	-5.15818
						0.718959	0.512098	0.282653	-70.0705	-10.3782	-4.68479
						0.719792	0.512141	0.282641	-70.4422	-9.5299	-5.08018
						0.719525	0.512145	0.282601	-71.2733	-9.4692	-6.50158
						0.719668	0.512103	0.282621	-71.5444	-10.2899	-5.7987
						0.720298	0.51214	0.282652	-70.5317	-9.56543	-4.71577
						0.720086	0.512122	0.282624	-72.0952	-9.9083	-5.68544
						0.719519	0.51222	0.282624	-71.367	-7.99207	-5.70283
						0.719949	0.512077	0.282653	-72.3695	-10.7967	-4.68234
						0.719684	0.512134	0.282619	-72.2066	-9.68389	-5.86582
						0.719547	0.51216	0.28264	-69.5649	-9.17111	-5.12354
						0.7179	0.512126	0.282583	-71.1667	-9.83951	-7.13651
						0.71966	0.512101	0.282657	-71.9036	-10.3154	-4.52927
						0.719735	0.512114	0.2826	-72.2315	-10.0614	-6.55031
						0.717843	0.512172	0.282552	-72.9226	-8.93152	-8.22259
						0.717356	0.512083	0.282543	-70.5573	-10.6633	-8.5638
						0.719203	0.512093	0.282585	-72.9575	-10.4746	-7.08762
						0.718912	0.512062	0.282632	-71.4223	-11.074	-5.39673
						0.718854	0.512145	0.282631	-71.7409	-9.45674	-5.45712
						0.719194	0.512121	0.282603	-69.9207	-9.9318	-6.41933
						0.720262	0.512127	0.282592	-72.7762	-9.80739	-6.81609
						0.719395	0.512117	0.282598	-71.145	-10.0112	-6.60464
						0.718086	0.512136	0.282576	-74.3772	-9.6453	-7.37587
						0.718976	0.512095	0.282664	-69.5942	-10.445	-4.28342
						0.718608	0.512095	0.282615	-71.7051	-10.4358	-6.01372
						0.720429	0.512114	0.282655	-69.7634	-10.0618	-4.60582
						0.721464	0.512113	0.282608	-69.2153	-10.0806	-6.27005
						0.718493	0.512069	0.282623	-70.6847	-10.949	-5.71358
						0.718835	0.512114	0.282583	-69.1565	-10.0632	-7.14895
						0.71935	0.512108	0.282632	-70.267	-10.1824	-5.4016
						0.71821	0.512132	0.282607	-69.2466	-9.71494	-6.27708
						0.719311	0.51209	0.282618	-70.7487	-10.5313	-5.90943
						0.721082	0.512126	0.282637	-69.8091	-9.82723	-5.23352
						0.71963	0.512098	0.282616	-72.1323	-10.3771	-5.95894
						0.719811	0.512173	0.28262	-69.9915	-8.91969	-5.82118
						0.718531	0.51213	0.282616	-69.2722	-9.75483	-5.97419
						0.719434	0.512149	0.282611	-72.1018	-9.3869	-6.13729
						0.719526	0.5121	0.282583	-71.6876	-10.3461	-7.14778
						0.720624	0.512113	0.282627	-72.0522	-10.0884	-5.58081
						0.717296	0.512125	0.282668	-71.7244	-9.8509	-4.12248
						0.718117	0.512094	0.282631	-71.8354	-10.4502	-5.43886
						0.720063	0.512116	0.282563	-71.8593	-10.0179	-7.86444
						0.719815	0.512157	0.282657	-70.0591	-9.23042	-4.52718
						0.720145	0.512184	0.282664	-71.0905	-8.70579	-4.28014
						0.718732	0.512116	0.282641	-69.7998	-10.0203	-5.10375
						0.71894	0.512172	0.282601	-71.8917	-8.93641	-6.51727
						0.718813	0.512104	0.282645	-71.5439	-10.2515	-4.93812
						0.720855	0.512125	0.282673	-74.3475	-9.85487	-3.95156
						0.719496	0.512134	0.282675	-70.9828	-9.67973	-3.88333
						0.720789	0.512184	0.282604	-72.7983	-8.70658	-6.41367
						0.719949	0.5121	0.282617	-72.024	-10.3441	-5.95506
						0.719258	0.512143	0.282641	-71.1404	-9.49049	-5.09427
						0.718302	0.512099	0.282629	-74.0404	-10.3633	-5.51003
						0.718095	0.512076	0.282612	-70.7035	-10.798	-6.12418
						0.721323	0.512125	0.282591	-71.8769	-9.85366	-6.85658
						0.719584	0.512157	0.282608	-71.3158	-9.23322	-6.25401
						0.720248	0.512132	0.282623	-71.7238	-9.71586	-5.71986
						0.718815	0.512158	0.282606	-71.3691	-9.21136	-6.32588
						0.718223	0.512144	0.282628	-70.7581	-9.48606	-5.55274
						0.719141	0.512102	0.282619	-72.9151	-10.2999	-5.88393
						0.718857	0.512197	0.282668	-70.2253	-8.45595	-4.14362
						0.719566	0.512151	0.282632	-70.1453	-9.35132	-5.41379
						0.720266	0.512093	0.282616	-71.3439	-10.4687	-5.98857
						0.71866	0.512094	0.282657	-70.4752	-10.4524	-4.53987
						0.718335	0.512092	0.282633	-72.171	-10.4877	-5.37647
						0.718073	0.512117	0.282597	-70.248	-10.0008	-6.63587
						0.72127	0.512072	0.282644	-70.782	-10.8798	-4.9702
						0.718398	0.512155	0.282596	-73.6628	-9.26962	-6.67908
						0.718142	0.512143	0.282632	-70.0567	-9.50153	-5.39319
						0.719614	0.512164	0.282565	-71.6906	-9.08899	-7.78453
						0.718835	0.512123	0.282651	-72.1555	-9.88616	-4.74279
						0.719396	0.512066	0.282595	-70.1348	-11.0066	-6.7058
						0.717576	0.512169	0.282607	-70.6503	-8.99557	-6.27879
						0.718093	0.512148	0.282621	-69.7424	-9.39471	-5.80086
						0.718667	0.512102	0.2826	-68.8416	-10.2958	-6.54809
						0.718865	0.512075	0.282648	-71.2788	-10.8242	-4.86023
						0.718841	0.512141	0.282646	-72.1065	-9.53863	-4.92072
						0.719267	0.512115	0.282605	-70.7156	-10.039	-6.37187
						0.719824	0.512083	0.282652	-71.124	-10.6797	-4.70026
						0.718951	0.512076	0.282614	-71.3969	-10.8118	-6.05414
						0.719261	0.512111	0.282647	-69.35	-10.1151	-4.88248
						0.7203	0.512118	0.28263	-70.8016	-9.99058	-5.46716
						0.718599	0.512125	0.282604	-71.2241	-9.85811	-6.38337
						0.720634	0.512119	0.282601	-69.5882	-9.96426	-6.52302
						0.719962	0.512109	0.2826	-69.5464	-10.1689	-6.5292
						0.719195	0.512131	0.282631	-72.0963	-9.73913	-5.45362
						0.720159	0.512198	0.282551	-71.0625	-8.42816	-8.26278
						0.720028	0.5121	0.282624	-71.0968	-10.3324	-5.71061
						0.718619	0.512147	0.282655	-71.031	-9.42388	-4.59657
						0.719503	0.512108	0.282652	-71.4228	-10.1816	-4.69198
						0.719568	0.512161	0.282613	-71.5527	-9.14075	-6.09377
						0.719249	0.512118	0.282585	-70.707	-9.9862	-7.05589
						0.717851	0.512116	0.282582	-69.6832	-10.0353	-7.19398
						0.719244	0.51214	0.282614	-69.3264	-9.56152	-6.05971
						0.718798	0.512161	0.282653	-71.967	-9.1547	-4.65769
						0.719558	0.512129	0.28268	-72.5528	-9.7746	-3.7053
						0.717721	0.512135	0.282594	-72.0464	-9.66318	-6.75952
						0.719468	0.512085	0.282651	-70.7832	-10.6361	-4.73831
						0.720463	0.512115	0.282647	-72.7086	-10.0397	-4.89542
						0.719386	0.51216	0.282603	-71.2008	-9.1718	-6.44129
						0.720657	0.512101	0.28259	-70.143	-10.3256	-6.89891
						0.719145	0.512091	0.282596	-70.8772	-10.5168	-6.68437
						0.719389	0.512114	0.282627	-70.6045	-10.0638	-5.57265
						0.718499	0.512115	0.282601	-69.6351	-10.0445	-6.51797
						0.718	0.512175	0.282605	-71.3125	-8.87507	-6.36362
						0.720039	0.512148	0.282611	-70.1993	-9.405	-6.13749
						0.71809	0.512168	0.282653	-71.2869	-9.01575	-4.65044
						0.719534	0.512155	0.282612	-70.6282	-9.25883	-6.12397
						0.719793	0.512137	0.282581	-71.7296	-9.62623	-7.206
						0.717364	0.512113	0.282599	-71.4301	-10.0828	-6.58154
						0.71951	0.512151	0.282617	-71.2598	-9.34923	-5.94122
						0.72009	0.512165	0.282627	-70.2334	-9.06701	-5.58401
						0.7185	0.512174	0.282602	-72.2694	-8.8923	-6.4557
						0.719657	0.512123	0.282577	-69.9632	-9.89067	-7.37033
						0.7198	0.512176	0.282629	-70.4288	-8.8548	-5.50752
						0.718116	0.512183	0.282687	-71.7866	-8.7267	-3.45136
						0.718532	0.512156	0.282589	-71.118	-9.24637	-6.92356
						0.719043	0.512151	0.282566	-71.1557	-9.35128	-7.74891
						0.719405	0.51207	0.282617	-70.5235	-10.9222	-5.95673
						0.718002	0.512116	0.282627	-71.9632	-10.0326	-5.60455
						0.720601	0.512149	0.282605	-70.8955	-9.38586	-6.37252
						0.720195	0.512133	0.282637	-70.5061	-9.70106	-5.24802
						0.71984	0.512084	0.282602	-71.7511	-10.6511	-6.46959
						0.717709	0.512082	0.282631	-70.8614	-10.6989	-5.44534
						0.720009	0.512136	0.2826	-71.3297	-9.63007	-6.55869
						0.718513	0.512152	0.282579	-70.2357	-9.32677	-7.29553
						0.71962	0.512149	0.282605	-71.0636	-9.38365	-6.37238
						0.719129	0.512078	0.282635	-70.7568	-10.7648	-5.31945
						0.718488	0.512163	0.282572	-71.8237	-9.10128	-7.5472
						0.71881	0.512103	0.282602	-70.7062	-10.2828	-6.45686
						0.718369	0.512127	0.282609	-71.4705	-9.80951	-6.22039
						0.720928	0.512108	0.282646	-71.2627	-10.1788	-4.92266
						0.719195	0.512066	0.28265	-71.1168	-11.0017	-4.78874
						0.71877	0.512126	0.282618	-69.02	-9.82853	-5.90739
						0.718157	0.512108	0.282628	-68.9923	-10.1907	-5.53924
						0.719401	0.512159	0.282642	-70.4113	-9.17923	-5.05425
						0.72034	0.512196	0.282625	-71.6725	-8.4656	-5.65333
						0.719337	0.512116	0.282556	-71.4549	-10.0345	-8.08804
						0.719319	0.512114	0.282615	-69.7647	-10.0727	-6.0142
						0.719241	0.512124	0.282602	-72.0066	-9.86924	-6.45429
						0.719074	0.512129	0.282632	-69.2659	-9.7738	-5.41468
						0.720403	0.512088	0.28267	-72.5419	-10.5751	-4.06017
						0.721511	0.512131	0.282609	-73.8366	-9.73065	-6.23387
						0.718803	0.512173	0.282609	-71.8735	-8.91859	-6.20806
						0.717969	0.512089	0.282605	-70.86	-10.5611	-6.37245
						0.717285	0.512146	0.282608	-70.3046	-9.44759	-6.27583
						0.719162	0.512111	0.282635	-70.6786	-10.1189	-5.30165
						0.721013	0.512085	0.282601	-72.8393	-10.638	-6.49458
						0.718646	0.512109	0.282609	-71.8962	-10.1568	-6.23654
						0.718701	0.512118	0.282633	-69.9179	-9.99456	-5.37544
						0.718833	0.512182	0.282645	-69.7854	-8.74607	-4.9353
						0.718272	0.512068	0.28263	-70.8796	-10.9567	-5.47573
						0.717615	0.512079	0.282631	-70.0144	-10.7497	-5.45086
						0.720403	0.512097	0.282638	-70.5422	-10.4065	-5.20079
						0.719137	0.512092	0.28259	-70.3844	-10.4873	-6.89306
						0.717632	0.512116	0.282625	-69.9438	-10.0295	-5.66037
						0.718838	0.512082	0.282631	-72.2096	-10.6932	-5.45485
						0.720787	0.512098	0.282626	-68.757	-10.376	-5.63014
						0.720127	0.512124	0.282634	-68.3066	-9.86139	-5.32501
						0.720443	0.512084	0.282626	-69.9789	-10.6545	-5.61656
						0.717766	0.512134	0.282619	-70.9495	-9.67659	-5.86695
						0.718432	0.512068	0.282591	-68.9664	-10.956	-6.86133
						0.719048	0.512096	0.282662	-70.1613	-10.4266	-4.34606
						0.718379	0.512158	0.282652	-72.2772	-9.20111	-4.7
						0.719658	0.512114	0.282656	-72.8876	-10.0754	-4.56098
						0.718793	0.51215	0.282619	-70.5895	-9.35481	-5.87821
						0.720751	0.512112	0.28259	-69.3571	-10.109	-6.88449
						0.718767	0.512135	0.282605	-73.271	-9.65869	-6.37569
						0.718302	0.512166	0.282609	-71.4977	-9.05762	-6.21051
						0.71944	0.512161	0.282625	-71.6331	-9.13951	-5.64856
						0.718389	0.512143	0.282563	-72.7787	-9.49872	-7.8672
						0.719838	0.512139	0.282585	-70.6387	-9.58093	-7.06372
						0.719594	0.512088	0.282619	-69.3074	-10.5673	-5.87053
						0.718716	0.512083	0.282625	-72.0102	-10.6661	-5.64227
						0.718839	0.512138	0.282619	-71.7868	-9.60312	-5.85375
						0.718225	0.5121	0.282592	-72.0665	-10.3472	-6.81289
						0.720772	0.51213	0.282606	-71.4698	-9.76187	-6.3434
						0.71939	0.512134	0.28263	-69.9468	-9.68421	-5.48388
						0.718852	0.512136	0.282604	-73.6337	-9.63641	-6.41198
						0.718644	0.512169	0.282611	-70.0326	-8.99367	-6.15056
						0.719715	0.512106	0.282675	-70.2182	-10.2123	-3.90495
						0.719989	0.512097	0.282603	-70.5019	-10.4012	-6.44016
						0.72026	0.512124	0.282669	-71.4697	-9.86711	-4.10438
						0.719821	0.512125	0.282652	-71.7188	-9.84912	-4.71628
						0.719137	0.512078	0.282629	-71.1978	-10.7633	-5.50018
						0.719648	0.512135	0.282602	-70.48	-9.64664	-6.4622
						0.721546	0.512105	0.282647	-72.0322	-10.2391	-4.87636
						0.718338	0.51209	0.282637	-71.2684	-10.5302	-5.22976
						0.719963	0.512119	0.282588	-71.5579	-9.96607	-6.96325
						0.719099	0.512144	0.282587	-73.6139	-9.48083	-6.99797
						0.719584	0.512101	0.282607	-70.622	-10.3208	-6.2854
						0.719183	0.51213	0.282654	-69.9776	-9.75143	-4.62682
						0.719169	0.512109	0.282588	-70.9153	-10.1727	-6.98149
						0.721276	0.512157	0.282627	-72.6824	-9.21797	-5.57672
						0.718048	0.512109	0.282516	-70.7883	-10.1717	-9.50479
						0.7203	0.512128	0.282612	-69.6189	-9.78429	-6.12332
						0.718776	0.512107	0.282647	-71.3031	-10.2015	-4.88261
						0.718587	0.512152	0.282608	-69.4479	-9.33211	-6.2755
						0.718592	0.512107	0.282603	-70.8647	-10.2103	-6.42196
						0.720356	0.512136	0.282643	-69.7408	-9.63003	-5.03498
						0.719049	0.512154	0.282618	-68.6851	-9.2775	-5.92273
						0.719403	0.512108	0.282624	-72.2261	-10.181	-5.70002
						0.717776	0.512136	0.282628	-70.4925	-9.63964	-5.56889
						0.718395	0.5121	0.282607	-72.5671	-10.338	-6.28538
						0.721621	0.512137	0.282603	-70.7796	-9.62648	-6.44615
						0.720287	0.512146	0.282647	-70.7091	-9.4414	-4.89184
						0.717791	0.512101	0.282651	-71.5576	-10.3107	-4.75005
						0.719402	0.512142	0.282592	-71.0724	-9.51558	-6.81082
						0.718769	0.512079	0.282632	-72.3651	-10.7426	-5.4101
						0.718707	0.512083	0.282604	-70.7606	-10.661	-6.39648
						0.720599	0.51209	0.282631	-70.6558	-10.5354	-5.45754
						0.720118	0.512164	0.28259	-71.2333	-9.08929	-6.89445
						0.720288	0.512142	0.28266	-69.7894	-9.52152	-4.41327
						0.721304	0.512044	0.282612	-71.7333	-11.4356	-6.12804
						0.717868	0.512109	0.282661	-71.2359	-10.1664	-4.39123
						0.720042	0.512176	0.282613	-71.822	-8.86249	-6.08687
						0.717965	0.512116	0.282601	-71.5841	-10.0188	-6.50711
						0.71896	0.512102	0.282589	-71.7821	-10.2916	-6.93287
						0.719179	0.512097	0.282631	-71.4902	-10.3928	-5.45069
						0.718928	0.512153	0.282686	-70.2504	-9.29981	-3.51599
						0.719752	0.512125	0.282625	-70.5832	-9.84831	-5.67095
						0.718662	0.512079	0.282633	-72.1873	-10.7537	-5.37457
						0.719525	0.512099	0.282586	-73.0643	-10.3534	-7.04053
						0.719422	0.512186	0.282627	-70.6969	-8.6692	-5.60099
						0.719297	0.512132	0.282687	-72.2866	-9.71202	-3.45728
						0.719021	0.512104	0.282641	-70.991	-10.2586	-5.09244
						0.718868	0.512148	0.282593	-71.1607	-9.40239	-6.79526
						0.719349	0.512174	0.282636	-71.2687	-8.89941	-5.26614
						0.717942	0.512079	0.282638	-72.1852	-10.7407	-5.21464
						0.718946	0.512098	0.282626	-71.0252	-10.3769	-5.61964
						0.720757	0.512181	0.282651	-69.955	-8.75185	-4.74828
						0.718099	0.512165	0.282595	-73.3093	-9.07967	-6.73176
						0.722054	0.512135	0.282602	-71.3001	-9.65845	-6.45587
						0.719229	0.512061	0.282601	-70.6484	-11.103	-6.50796
						0.719198	0.512073	0.282607	-71.4976	-10.8568	-6.28611
						0.71924	0.512073	0.282628	-69.3987	-10.8664	-5.54664
						0.717713	0.512139	0.282659	-70.8346	-9.58581	-4.46904
						0.719703	0.51211	0.282616	-72.7409	-10.1384	-5.98282
						0.719055	0.512108	0.282603	-69.5009	-10.1853	-6.45101
						0.719059	0.512145	0.282632	-72.5786	-9.47022	-5.42785
						0.717442	0.512081	0.282629	-71.6865	-10.7182	-5.52624
						0.719859	0.512113	0.282584	-71.1896	-10.0809	-7.10874
						0.72017	0.512133	0.282616	-71.8362	-9.69065	-5.98358
						0.720323	0.512153	0.282609	-72.993	-9.29826	-6.22488
						0.718333	0.512135	0.28259	-71.7937	-9.64959	-6.88129
						0.719054	0.512105	0.282604	-71.5929	-10.2501	-6.41779
						0.718664	0.512083	0.282642	-72.4594	-10.6629	-5.07012
						0.72011	0.512114	0.282612	-69.6905	-10.0588	-6.10431
						0.719404	0.512113	0.282598	-71.9565	-10.0944	-6.61827
						0.719531	0.512151	0.282622	-71.9262	-9.33888	-5.75192
						0.719472	0.512146	0.282609	-69.5061	-9.44526	-6.21697
						0.718834	0.512153	0.282648	-71.2392	-9.30794	-4.84065
						0.719089	0.512152	0.28257	-71.2678	-9.32383	-7.58535
						0.719229	0.512136	0.282596	-73.0727	-9.63008	-6.6756
						0.71676	0.512142	0.282651	-71.8654	-9.52152	-4.73207
						0.721336	0.512105	0.282584	-71.4921	-10.2388	-7.09783
						0.719262	0.512146	0.282624	-72.2645	-9.43852	-5.67961
						0.717777	0.512107	0.282583	-70.4055	-10.2059	-7.14977
						0.719071	0.512068	0.282631	-72.463	-10.9717	-5.43746
						0.720398	0.512127	0.282627	-72.2942	-9.81959	-5.57248
						0.719643	0.512127	0.282627	-71.7103	-9.81191	-5.58542
						0.719753	0.512049	0.282626	-69.9997	-11.3262	-5.63541
						0.718992	0.512143	0.282604	-71.0941	-9.50155	-6.38909
						0.718633	0.51216	0.282634	-69.5901	-9.15873	-5.33414
						0.719128	0.512123	0.28263	-69.4995	-9.88703	-5.48924
						0.716986	0.512073	0.282656	-68.9431	-10.865	-4.54518
						0.718979	0.512167	0.282682	-71.0729	-9.03248	-3.65064
						0.718751	0.51211	0.282614	-70.3117	-10.1397	-6.05307
						0.71901	0.512188	0.282611	-72.2048	-8.61915	-6.13579
						0.719663	0.512132	0.282634	-73.9273	-9.70886	-5.34149
						0.719029	0.512068	0.282626	-70.3538	-10.9599	-5.61595
						0.720242	0.512148	0.282635	-70.3407	-9.39582	-5.32015
						0.719114	0.512124	0.28265	-69.9509	-9.87444	-4.78906
						0.718737	0.512069	0.282557	-73.3382	-10.938	-8.07218
						0.718254	0.512139	0.282599	-71.4167	-9.58078	-6.56766
						0.719503	0.512082	0.282597	-72.2467	-10.6894	-6.64134
						0.718435	0.512111	0.282643	-71.9443	-10.1168	-5.02003
						0.719799	0.512136	0.282626	-70.0912	-9.64536	-5.60949
						0.721118	0.51217	0.282577	-70.6476	-8.96383	-7.36789
						0.718029	0.512063	0.282587	-74.0374	-11.0671	-6.99824
						0.718134	0.512167	0.282608	-67.9591	-9.03218	-6.27125
						0.719522	0.512156	0.282617	-71.6595	-9.24402	-5.94402
						0.718452	0.51213	0.282579	-72.3726	-9.75391	-7.26779
						0.718191	0.51213	0.282663	-68.6131	-9.74936	-4.29849
						0.717565	0.512136	0.282603	-72.6618	-9.64147	-6.44712
						0.71926	0.51211	0.282622	-70.3494	-10.1365	-5.74884
						0.718313	0.51212	0.282573	-71.7891	-9.94351	-7.48307
						0.720068	0.512071	0.282632	-73	-10.9068	-5.41246
						0.719366	0.512111	0.282613	-73.3149	-10.1235	-6.07524
						0.718335	0.512119	0.282623	-71.5491	-9.96788	-5.72849
						0.718581	0.512166	0.282616	-72.2799	-9.04775	-5.99201
						0.718474	0.512123	0.282647	-71.8407	-9.89688	-4.8796
						0.719961	0.512132	0.282605	-72.3315	-9.71417	-6.35724
						0.719328	0.512122	0.282596	-72.3029	-9.91364	-6.69554
						0.719658	0.512141	0.282612	-70.2773	-9.5357	-6.10779
						0.718847	0.512121	0.282656	-71.9849	-9.92101	-4.5768
						0.717303	0.512085	0.282629	-71.5797	-10.6306	-5.51147
						0.721675	0.512081	0.282614	-71.2597	-10.7069	-6.04093
						0.717913	0.512158	0.282642	-69.3814	-9.19855	-5.06285
						0.719793	0.512015	0.282594	-70.9203	-11.998	-6.75699
						0.718423	0.512134	0.282619	-71.9944	-9.6798	-5.86504
						0.719228	0.512141	0.282653	-72.4274	-9.54095	-4.66762
						0.718645	0.512103	0.282645	-69.3442	-10.287	-4.95991
						0.720129	0.512167	0.282628	-72.3121	-9.04022	-5.55264
						0.719786	0.512179	0.282635	-70.1485	-8.80718	-5.29838
						0.717758	0.512143	0.282617	-70.6183	-9.50583	-5.95187
						0.72033	0.512105	0.282663	-72.4892	-10.2378	-4.30836
						0.719203	0.512135	0.282651	-71.7139	-9.66554	-4.74314
						0.718312	0.512169	0.282631	-73.7021	-8.9945	-5.44039
						0.719458	0.512072	0.282643	-69.576	-10.8795	-5.01633
						0.718999	0.512097	0.282655	-71.9484	-10.4005	-4.58461
						0.71842	0.512086	0.28258	-70.9653	-10.6142	-7.25265
						0.718863	0.512149	0.282619	-71.5721	-9.37434	-5.85559
						0.717596	0.512101	0.282624	-71.8452	-10.3201	-5.69606
						0.720329	0.512068	0.282616	-71.1668	-10.9587	-5.97887
						0.718507	0.512128	0.282668	-72.623	-9.78343	-4.15455
						0.718846	0.512081	0.282641	-72.8176	-10.7093	-5.07869
						0.718383	0.512169	0.282644	-72.255	-8.99066	-4.98415
						0.720093	0.512105	0.282624	-69.017	-10.2497	-5.69448
						0.721225	0.512111	0.28262	-70.0111	-10.1191	-5.82917
						0.71972	0.512118	0.282615	-72.29	-9.99207	-6.00687
						0.717094	0.51212	0.282587	-71.5949	-9.94589	-6.98553
						0.721417	0.512126	0.282663	-72.6984	-9.83067	-4.3048
						0.720329	0.512073	0.282613	-70.9466	-10.8632	-6.07663
						0.719732	0.512121	0.282591	-72.8321	-9.9263	-6.87102
						0.718507	0.512093	0.282605	-72.4982	-10.4675	-6.37284
						0.720299	0.512133	0.282629	-72.3587	-9.68794	-5.51878
						0.719418	0.512135	0.282595	-72.7965	-9.65583	-6.72629
						0.717401	0.512152	0.282593	-71.2516	-9.32336	-6.80164
						0.719242	0.512128	0.282603	-71.5929	-9.796	-6.43138
						0.718886	0.512167	0.282589	-71.5674	-9.03504	-6.94426
						0.720139	0.512138	0.282591	-70.3186	-9.59653	-6.87695
						0.716702	0.51211	0.282665	-70.6869	-10.149	-4.24715
						0.719888	0.512122	0.28261	-70.4401	-9.90737	-6.17593
						0.721279	0.512117	0.282661	-71.9841	-10.0135	-4.37659
						0.718774	0.512145	0.282596	-70.1322	-9.45764	-6.69263
						0.717631	0.51205	0.282617	-70.8989	-11.315	-5.95681
						0.720329	0.512129	0.282648	-71.0093	-9.77879	-4.85443
						0.719786	0.512095	0.282619	-72.0572	-10.437	-5.87511
						0.71895	0.512196	0.282582	-71.2673	-8.46232	-7.18979
						0.718873	0.512137	0.282671	-70.1696	-9.62174	-4.02444
						0.718567	0.512081	0.282645	-72.5501	-10.7182	-4.95982
						0.718514	0.512139	0.282578	-69.3647	-9.56975	-7.30691
						0.71926	0.512118	0.282644	-70.3022	-9.99272	-4.99959
						0.718939	0.512159	0.282631	-69.935	-9.18455	-5.43577
						0.719406	0.512119	0.28267	-72.289	-9.96672	-4.06794
						0.719743	0.512188	0.282609	-70.5167	-8.62817	-6.20874
						0.719457	0.512114	0.282621	-70.5378	-10.0618	-5.80298
						0.72129	0.512152	0.282614	-73.7764	-9.31511	-6.04114
						0.719393	0.512133	0.282599	-70.0483	-9.69334	-6.58314
						0.719522	0.512143	0.282607	-72.1648	-9.49625	-6.28086
						0.71874	0.512091	0.282606	-70.4014	-10.5228	-6.31685
						0.717109	0.51207	0.282622	-70.8994	-10.9227	-5.77313
						0.718301	0.512142	0.282656	-70.4553	-9.52676	-4.55284
						0.71774	0.512102	0.282597	-71.7334	-10.2929	-6.64486
						0.718554	0.512099	0.282674	-71.7262	-10.3601	-3.90836
						0.719027	0.512134	0.282572	-72.737	-9.67799	-7.51462
						0.719595	0.512136	0.282588	-69.9029	-9.63867	-6.94904
						0.719105	0.512129	0.282624	-71.9975	-9.76548	-5.69125
						0.717496	0.512121	0.282577	-71.5158	-9.9303	-7.34902
						0.719355	0.512131	0.282582	-70.8518	-9.73145	-7.17208
						0.718062	0.512133	0.282638	-69.312	-9.69897	-5.2022
						0.717296	0.512151	0.282616	-71.4041	-9.34968	-5.96002
						0.718653	0.512132	0.282614	-72.0835	-9.70956	-6.05553
						0.718675	0.512144	0.282635	-69.9342	-9.47848	-5.31267
						0.719497	0.51212	0.282589	-70.9165	-9.93939	-6.92662
						0.718886	0.512132	0.282645	-71.9261	-9.7172	-4.93349
						0.718726	0.512117	0.282627	-68.7638	-10.0079	-5.58896
						0.71837	0.512167	0.282615	-70.1876	-9.04087	-6.01277
						0.71922	0.512108	0.282614	-70.1114	-10.1742	-6.05611
						0.720321	0.512155	0.282605	-72.921	-9.27001	-6.35767
						0.719532	0.512141	0.282551	-71.2797	-9.53188	-8.28726
						0.721077	0.512119	0.282603	-72.5697	-9.96511	-6.43731
						0.717514	0.51211	0.282629	-72.5399	-10.1471	-5.501
						0.719397	0.512149	0.282604	-70.6947	-9.37466	-6.38691
						0.719682	0.512124	0.282676	-72.9003	-9.87705	-3.86228
						0.719417	0.512096	0.282601	-70.7588	-10.4116	-6.51411
						0.720163	0.51213	0.282658	-72.4727	-9.74829	-4.50746
						0.719474	0.512109	0.2826	-74.5994	-10.1722	-6.54936
						0.719859	0.512183	0.282635	-69.5896	-8.71739	-5.30474
						0.71922	0.512087	0.282597	-72.3133	-10.5952	-6.66334
						0.720171	0.51211	0.282624	-72.9764	-10.1416	-5.70892
						0.718999	0.512075	0.282601	-70.3606	-10.8344	-6.49496
						0.720725	0.51214	0.282624	-69.9684	-9.5576	-5.70318
						0.71983	0.512049	0.282571	-72.3517	-11.3321	-7.57338
						0.718369	0.512075	0.282602	-72.474	-10.8189	-6.47103
						0.720169	0.512106	0.282585	-71.8303	-10.22	-7.06291
						0.718541	0.512133	0.282615	-73.1669	-9.69262	-6.02847
						0.719695	0.512114	0.282604	-72.3747	-10.0713	-6.39358
						0.71989	0.512122	0.282578	-68.5965	-9.91703	-7.33698
						0.718854	0.512133	0.282631	-72.9432	-9.68724	-5.44813
						0.72028	0.512133	0.282625	-69.6217	-9.6993	-5.65722
						0.719311	0.512072	0.282621	-69.8513	-10.8927	-5.81536
						0.720272	0.512133	0.282574	-69.9394	-9.6911	-7.47625
						0.719114	0.512131	0.282657	-70.8066	-9.73512	-4.53081
						0.715771	0.512073	0.282598	-72.9241	-10.8573	-6.61931
						0.719306	0.51213	0.282602	-69.8482	-9.75927	-6.48575
						0.718447	0.512114	0.282602	-72.4306	-10.0601	-6.46026
						0.719216	0.512082	0.282612	-70.2721	-10.6942	-6.10858
						0.719908	0.512065	0.282632	-71.8825	-11.028	-5.39675
						0.719577	0.51213	0.282612	-71.3266	-9.74708	-6.11243
						0.71972	0.512148	0.2826	-72.9692	-9.41211	-6.54176
						0.718784	0.512157	0.282631	-70.8175	-9.23434	-5.46002
						0.718762	0.512101	0.282679	-71.4415	-10.3142	-3.74288
						0.719136	0.512117	0.282623	-71.7094	-10.0167	-5.73043
						0.718214	0.51214	0.282661	-71.0789	-9.55307	-4.37385
						0.718487	0.512127	0.28265	-69.0811	-9.81704	-4.7892
						0.717884	0.512129	0.282609	-70.6292	-9.78222	-6.22848
						0.71932	0.512107	0.28257	-72.8277	-10.2071	-7.58885
						0.718613	0.512117	0.282654	-72.0532	-10.0167	-4.6353
						0.719505	0.512153	0.282627	-71.204	-9.30339	-5.57008
						0.718609	0.512151	0.282667	-70.7156	-9.34239	-4.18688
						0.719446	0.512132	0.28265	-71.7236	-9.70883	-4.7756
						0.718699	0.512141	0.282612	-70.1952	-9.52953	-6.10292
						0.717831	0.512166	0.282601	-71.0118	-9.04907	-6.52288
						0.718739	0.512147	0.282581	-72.6441	-9.41965	-7.203
						0.720655	0.512095	0.282601	-71.2321	-10.441	-6.49094
						0.718438	0.51213	0.282654	-71.2241	-9.76244	-4.63511
						0.72074	0.51208	0.282613	-72.4026	-10.7279	-6.0813
						0.719502	0.512086	0.282572	-71.8019	-10.6141	-7.54172
						0.717511	0.512097	0.282606	-73.398	-10.3943	-6.34137
						0.71968	0.512134	0.282603	-73.0504	-9.66635	-6.42043
						0.718915	0.51212	0.28256	-69.6757	-9.95266	-7.95101
						0.719563	0.512071	0.282676	-71.5019	-10.9116	-3.84086
						0.717822	0.512096	0.282628	-73.1097	-10.4112	-5.53934
						0.718734	0.512122	0.282609	-71.0554	-9.91254	-6.22024
						0.718517	0.512117	0.282626	-74.0851	-10.0027	-5.61061
						0.717417	0.512092	0.282623	-71.0565	-10.4964	-5.72039
						0.718499	0.512166	0.282653	-71.5314	-9.0575	-4.67761
						0.722199	0.512114	0.282649	-71.3888	-10.0721	-4.82575
						0.717593	0.512183	0.282591	-71.2178	-8.71438	-6.85254
						0.720918	0.512145	0.282631	-71.4918	-9.46248	-5.43212
						0.71939	0.512184	0.282608	-71.5869	-8.70813	-6.25588
						0.718751	0.512112	0.282616	-70.5364	-10.1003	-5.97024
						0.719246	0.512101	0.282667	-72.397	-10.3112	-4.16377
						0.718865	0.512127	0.282574	-72.5714	-9.80272	-7.4651
						0.717986	0.512042	0.282681	-72.2229	-11.4623	-3.68747
						0.719932	0.512126	0.282593	-71.3605	-9.84076	-6.78381
						0.719535	0.51209	0.282655	-69.814	-10.5422	-4.61315
						0.719077	0.512144	0.282587	-70.5952	-9.47965	-7.00606
						0.719049	0.512175	0.282594	-68.7956	-8.87845	-6.74711
						0.719184	0.512139	0.282662	-69.9313	-9.58175	-4.36421
						0.718367	0.512097	0.282595	-69.9666	-10.4046	-6.70527
						0.719042	0.512111	0.282623	-70.0153	-10.1201	-5.71775
						0.719021	0.512135	0.282556	-72.1445	-9.66413	-8.09206
						0.718193	0.512105	0.2826	-71.8376	-10.2377	-6.55392
						0.718718	0.512145	0.282661	-73.2288	-9.4534	-4.37752
						0.720765	0.512165	0.282624	-69.3349	-9.07527	-5.70674
						0.719389	0.512093	0.282653	-68.5194	-10.4681	-4.68273
						0.71846	0.512094	0.282653	-71.3399	-10.4568	-4.67234
						0.717922	0.512163	0.282617	-72.304	-9.10353	-5.95202
						0.718636	0.51211	0.282647	-72.7547	-10.1521	-4.87126
						0.719594	0.512156	0.282597	-70.892	-9.24377	-6.65083
						0.717658	0.512147	0.28259	-70.302	-9.42974	-6.91062
						0.719561	0.512112	0.28258	-69.6455	-10.0999	-7.26475
						0.719305	0.512177	0.282621	-73.533	-8.83686	-5.79098
						0.720707	0.512116	0.282647	-72.2128	-10.0274	-4.88416
						0.719724	0.512151	0.282649	-70.6862	-9.34622	-4.79635
						0.719129	0.512129	0.282629	-72.2331	-9.76379	-5.50009
						0.719668	0.512092	0.282568	-71.1018	-10.4949	-7.68607
						0.719346	0.512132	0.282671	-69.7689	-9.71768	-4.04407
						0.720866	0.512132	0.282646	-72.049	-9.71791	-4.89977
						0.718955	0.512071	0.282623	-70.1513	-10.9081	-5.73031
						0.718201	0.512118	0.282601	-72.3205	-9.9857	-6.51641
						0.719989	0.512127	0.282642	-70.814	-9.81048	-5.06715
						0.720019	0.512055	0.282592	-71.5249	-11.2161	-6.81152
						0.719483	0.512161	0.282603	-72.0662	-9.15667	-6.43278
						0.718906	0.512147	0.282624	-69.9029	-9.43074	-5.69407
						0.718462	0.512138	0.282632	-73.365	-9.60254	-5.41608
						0.719436	0.512179	0.282587	-72.1064	-8.79912	-6.98545
						0.718239	0.51216	0.282605	-70.3708	-9.16838	-6.35049
						0.717666	0.512069	0.282649	-70.5684	-10.9533	-4.81193
						0.719421	0.512155	0.282623	-71.1351	-9.26635	-5.73253
						0.718368	0.512125	0.28259	-72.4234	-9.84541	-6.88894
						0.718731	0.512129	0.282666	-70.8381	-9.76726	-4.21241
						0.719536	0.512142	0.282655	-70.5845	-9.52263	-4.60765
						0.719224	0.512112	0.282638	-73.4144	-10.113	-5.20812
						0.719204	0.512154	0.282615	-70.589	-9.28076	-6.02517
						0.719323	0.512143	0.282607	-69.2209	-9.49738	-6.28807
						0.719528	0.512129	0.282588	-71.5514	-9.76589	-6.97833
						0.717848	0.512116	0.282587	-71.39	-10.0257	-7.01649
						0.719305	0.51211	0.282667	-69.5989	-10.1442	-4.18264
						0.720455	0.512143	0.282643	-72.1316	-9.49393	-5.02714
						0.719286	0.51209	0.282628	-69.8823	-10.5299	-5.56197
						0.718162	0.512119	0.28258	-70.5521	-9.97748	-7.2511
						0.720289	0.51216	0.282592	-72.1963	-9.15969	-6.81502
						0.719073	0.512113	0.282606	-74.4657	-10.0901	-6.32182
						0.719747	0.512118	0.28264	-70.9793	-9.99292	-5.11293
						0.71645	0.512116	0.282643	-70.0035	-10.0334	-5.02112
						0.718877	0.512141	0.282628	-70.1577	-9.53639	-5.56382
						0.720957	0.512097	0.28268	-71.0419	-10.4023	-3.7202
						0.718437	0.5121	0.282624	-71.1375	-10.3412	-5.68285
						0.719541	0.512151	0.282631	-72.5906	-9.35105	-5.44143
						0.718537	0.512101	0.282604	-70.8661	-10.3101	-6.3841
						0.719477	0.512118	0.282593	-71.7173	-9.98876	-6.78846
						0.719711	0.512121	0.282661	-72.333	-9.92954	-4.3733
						0.719434	0.512161	0.282597	-71.3801	-9.1549	-6.65125
						0.718058	0.512096	0.28258	-72.4784	-10.4142	-7.23249
						0.719501	0.512118	0.282637	-70.0253	-9.99639	-5.22216
						0.719497	0.512149	0.282642	-68.3634	-9.38221	-5.05191
						0.719857	0.512079	0.282629	-70.4757	-10.7534	-5.5066
						0.720026	0.51215	0.282607	-71.2754	-9.35702	-6.28652
						0.719481	0.512132	0.282678	-73.3156	-9.7207	-3.79045
						0.719946	0.512162	0.282604	-70.6904	-9.1337	-6.38424
						0.719085	0.512093	0.282624	-69.2248	-10.4761	-5.69978
						0.718802	0.512144	0.28259	-72.4621	-9.47168	-6.90976
						0.718036	0.512081	0.282595	-72.4346	-10.7187	-6.7327
						0.718763	0.512074	0.282607	-72.2786	-10.845	-6.30132
						0.718442	0.512115	0.282654	-71.316	-10.0428	-4.63923
						0.71955	0.512174	0.28264	-71.1483	-8.89237	-5.1216
						0.720156	0.512194	0.282607	-70.2495	-8.5027	-6.31133
						0.718424	0.512086	0.282602	-71.4022	-10.6061	-6.4702
						0.717377	0.512075	0.282619	-70.5593	-10.8179	-5.85596
						0.719882	0.512139	0.282616	-70.6475	-9.58669	-5.97749
						0.721439	0.512186	0.282619	-69.542	-8.65573	-5.85826
						0.7186	0.512136	0.282625	-70.3559	-9.63902	-5.65646
						0.718058	0.512144	0.282626	-70.8991	-9.47366	-5.63249
						0.718228	0.512113	0.282578	-72.2273	-10.0892	-7.32839
						0.718281	0.512114	0.282626	-70.2501	-10.0626	-5.63188
						0.718191	0.512134	0.282651	-70.1084	-9.6736	-4.72367
						0.717712	0.512148	0.282616	-69.5832	-9.40849	-5.96656
						0.720014	0.512114	0.282629	-70.6714	-10.0621	-5.53269
						0.716921	0.512106	0.28261	-72.7409	-10.2225	-6.19101
						0.71713	0.512151	0.282604	-69.8448	-9.34317	-6.4072
						0.718292	0.512155	0.282641	-70.6101	-9.27478	-5.10294
						0.718219	0.512119	0.282608	-72.5099	-9.95899	-6.26477
						0.71876	0.512075	0.282617	-71.5568	-10.8315	-5.9553
						0.718408	0.512145	0.282592	-71.6202	-9.46575	-6.83773
						0.719645	0.512132	0.282554	-72.2755	-9.72222	-8.17323
						0.718796	0.512108	0.282583	-71.3639	-10.1858	-7.1391
						0.719013	0.512165	0.282624	-70.4281	-9.07736	-5.68835
						0.719047	0.512068	0.28258	-72.2493	-10.9551	-7.25823
						0.71877	0.512143	0.282598	-72.096	-9.50263	-6.6257
						0.719399	0.512108	0.282587	-72.0026	-10.191	-7.01578
						0.718546	0.512146	0.282627	-70.6276	-9.4332	-5.57971
						0.718747	0.512191	0.282624	-72.4598	-8.57113	-5.69143
						0.717959	0.512128	0.28261	-72.9999	-9.7915	-6.20209
						0.718738	0.512075	0.28264	-68.8804	-10.8357	-5.12376
						0.719841	0.512115	0.282659	-70.9462	-10.0466	-4.4532
						0.717142	0.512121	0.282623	-70.6072	-9.93862	-5.72153
						0.719016	0.512161	0.282584	-68.236	-9.14139	-7.11477
						0.720399	0.512117	0.282629	-72.4008	-10.0004	-5.51428
						0.718317	0.512127	0.282649	-70.1527	-9.80511	-4.8235
						0.72111	0.512115	0.282615	-74.7279	-10.0482	-6.02028
						0.718885	0.51213	0.282622	-72.1196	-9.7628	-5.7621
						0.717992	0.512112	0.282683	-72.4713	-10.0997	-3.62059
					min	0.715771	0.512015	0.282516	-74.9129	-11.998	-9.50479
					max	0.722199	0.51222	0.282718	-67.2273	-7.99207	-2.36734
					mean	0.719175	0.512125	0.28262	-71.267	-9.84392	-5.83815
