# Supplementary material for: Greenland Ice Core Record of Last Glacial Dust Sources and Atmospheric Circulation
Source: J Geophys Res Atmos. 2022 Aug 5;127(15):e2022JD036597. doi: 10.1029/2022JD036597 (PMC9542552; doi:10.1029/2022JD036597)
Supplement: Supplementary file 4 — Data Set S3 [file JGRD-127-e2022JD036597-s004.xlsx]

## Sheet: Info
	Supporting Dataset S3
	Monte Carlo simulation results of two and three component mixtures
	Újvári et al. Greenland ice core record of last glacial dust sources and atmospheric circulation. Submitted to Journal of Geophysical Research: Atmospheres

## Sheet: MC_results_NAF-NAM
North Africa (A) - North America - Nebraska loess (B) / A-B mix composition									North Africa (A) -North America -Yukon (C) / A-C mix composition
FA	FB-C	87Sr/86Sr	143Nd/144Nd	eNd(0)	176Hf/177Hf	eHf(0)	dD		87Sr/86Sr	143Nd/144Nd	eNd(0)	176Hf/177Hf	eHf(0)	dD
0.814724	0.185276	0.725405	0.511981	-12.6644	0.282654	-4.63175	-66.5303		0.721989	0.512013	-12.0395	0.282691	-3.32216	-70.6401
0.849129	0.150871	0.727171	0.511962	-13.0324	0.282697	-3.11031	-67.3494		0.724094	0.511973	-12.8179	0.282725	-2.13916	-69.5321
0.186873	0.813127	0.723984	0.512098	-10.3805	0.282626	-5.60923	-78.7746		0.712263	0.51227	-7.0246	0.28284	1.95219	-96.7175
0.138624	0.861376	0.720503	0.512059	-11.1324	0.282654	-4.63164	-83.1795		0.710828	0.512251	-7.38435	0.282856	2.52824	-99.9067
0.567822	0.432178	0.727153	0.511993	-12.4274	0.282651	-4.73604	-70.7688		0.718192	0.51203	-11.7065	0.282756	-1.0141	-81.164
0.0838214	0.916179	0.719918	0.512137	-9.60854	0.282632	-5.3956	-90.7164		0.712	0.512482	-2.89668	0.282878	3.29631	-104.536
0.136069	0.863931	0.720278	0.512043	-11.4493	0.282631	-5.44462	-87.4716		0.711083	0.512351	-5.43807	0.282847	2.20219	-101.935
0.900054	0.0999462	0.723316	0.512091	-10.5092	0.282611	-6.15464	-65.4732		0.721355	0.512122	-9.91387	0.28264	-5.1133	-66.906
0.450924	0.549076	0.718703	0.512027	-11.7538	0.28264	-5.14073	-73.5354		0.712687	0.512171	-8.945	0.282768	-0.614783	-84.8047
0.378609	0.621391	0.724813	0.512038	-11.5536	0.282624	-5.69025	-75.4113		0.716952	0.512143	-9.49284	0.282763	-0.791133	-89.8659
0.184816	0.815184	0.717183	0.512038	-11.5426	0.282602	-6.45966	-90.4966		0.711239	0.512364	-5.19095	0.282843	2.06128	-94.1526
0.730331	0.269669	0.723949	0.51203	-11.7108	0.28271	-2.65393	-72.8143		0.720552	0.512075	-10.8268	0.282762	-0.797038	-75.9725
0.679728	0.320272	0.723936	0.512026	-11.7736	0.282679	-3.74123	-69.6479		0.719717	0.512071	-10.9077	0.282742	-1.53365	-75.4457
0.182922	0.817078	0.716538	0.512037	-11.5702	0.282645	-4.95751	-84.1034		0.713095	0.512262	-7.17555	0.282855	2.47749	-97.1678
0.972975	0.0270254	0.723912	0.51204	-11.5103	0.282669	-4.1068	-64.443		0.723436	0.512043	-11.4452	0.282674	-3.91083	-64.3841
0.167168	0.832832	0.719084	0.512005	-12.1881	0.282635	-5.29255	-82.3865		0.713098	0.51234	-5.65323	0.282851	2.32838	-96.9752
0.178132	0.821868	0.720985	0.512068	-10.9538	0.282633	-5.38879	-89.8129		0.712178	0.512395	-4.58599	0.282828	1.53472	-97.8142
0.582986	0.417014	0.717349	0.512001	-12.2729	0.282635	-5.29511	-77.5169		0.713544	0.512074	-10.8552	0.282728	-2.00304	-81.5618
0.0942293	0.905771	0.720634	0.512082	-10.6872	0.282609	-6.20966	-89.8515		0.71052	0.512487	-2.78338	0.282864	2.80003	-102.845
0.266471	0.733529	0.721098	0.512079	-10.7466	0.2826	-6.54789	-77.627		0.713262	0.51234	-5.6667	0.282802	0.599026	-94.6654
0.78052	0.21948	0.72129	0.512004	-12.2192	0.282636	-5.25826	-69.336		0.717987	0.51205	-11.3173	0.282674	-3.93992	-70.1047
0.269062	0.730938	0.720571	0.512076	-10.8008	0.282626	-5.61674	-84.2059		0.713191	0.512328	-5.88911	0.282817	1.12053	-92.1823
0.770286	0.229714	0.724895	0.512092	-10.5044	0.282653	-4.67514	-69.2423		0.721139	0.512135	-9.64759	0.282718	-2.35993	-72.194
0.522495	0.477505	0.718543	0.512055	-11.2095	0.282666	-4.22504	-70.6547		0.715563	0.512173	-8.91588	0.282747	-1.34582	-83.2667
0.393456	0.606544	0.719095	0.512025	-11.7971	0.282663	-4.33129	-83.943		0.713914	0.512257	-7.26892	0.282803	0.64541	-89.5166
0.27027	0.72973	0.722336	0.512039	-11.5327	0.282642	-5.06443	-79.8638		0.71465	0.512323	-5.98738	0.282818	1.15521	-90.0934
0.514423	0.485577	0.715381	0.512018	-11.9386	0.282623	-5.74297	-74.7827		0.712663	0.512119	-9.97259	0.282743	-1.47596	-83.6308
0.929609	0.0703911	0.727494	0.512092	-10.4886	0.282692	-3.27299	-65.1724		0.725947	0.512103	-10.2891	0.282707	-2.74456	-65.5502
0.660945	0.339055	0.726851	0.512072	-10.8804	0.282618	-5.92225	-73.3506		0.719594	0.512129	-9.76742	0.282707	-2.74408	-80.4367
0.123084	0.876916	0.718236	0.512067	-10.9772	0.28261	-6.19957	-88.7142		0.71025	0.512402	-4.44812	0.282865	2.83527	-103.637
0.947933	0.0520669	0.721682	0.51204	-11.5043	0.282696	-3.14266	-65.2216		0.721047	0.512051	-11.2939	0.282708	-2.71976	-65.8399
0.939142	0.0608583	0.723776	0.511998	-12.3323	0.282673	-3.94728	-64.4327		0.722777	0.512011	-12.0776	0.282689	-3.38392	-65.6816
0.46484	0.53516	0.71687	0.511998	-12.3286	0.282654	-4.62623	-77.5079		0.713246	0.512092	-10.5018	0.282771	-0.479748	-86.9557
0.134123	0.865877	0.716976	0.512057	-11.1729	0.282617	-5.95353	-83.2912		0.711499	0.512341	-5.63651	0.282832	1.6728	-98.0595
0.0898917	0.910108	0.716933	0.512	-12.2963	0.28265	-4.77923	-87.652		0.711191	0.512477	-2.9892	0.282872	3.07632	-102.918
0.0615907	0.938409	0.715033	0.512066	-11.0009	0.282621	-5.79287	-96.8032		0.710645	0.512515	-2.25125	0.282888	3.63854	-99.9366
0.328814	0.671186	0.721361	0.512033	-11.6499	0.282627	-5.58396	-83.3006		0.714942	0.512116	-10.0294	0.282791	0.212763	-91.1753
0.228953	0.771047	0.720721	0.512041	-11.4846	0.28265	-4.76411	-84.9092		0.713192	0.512165	-9.07516	0.282841	1.96592	-93.6986
0.109755	0.890245	0.721295	0.512074	-10.8461	0.28265	-4.7596	-91.0767		0.712916	0.512001	-12.2672	0.282861	2.68305	-99.9301
0.722923	0.277077	0.718883	0.512005	-12.1953	0.282647	-4.87307	-68.3807		0.71591	0.512042	-11.4623	0.282721	-2.25155	-75.1784
0.557789	0.442211	0.72755	0.512017	-11.9666	0.282622	-5.74786	-74.8075		0.719394	0.512129	-9.77433	0.282716	-2.4536	-82.8631
0.530629	0.469371	0.719926	0.512023	-11.8409	0.282669	-4.10419	-77.1841		0.71562	0.512165	-9.0757	0.282771	-0.484157	-81.4236
0.759327	0.240673	0.725911	0.51197	-12.8802	0.282702	-2.94425	-69.5072		0.723091	0.51199	-12.4833	0.282749	-1.2833	-73.6272
0.120187	0.879813	0.719058	0.512149	-9.37525	0.282631	-5.46062	-85.5311		0.710876	0.512471	-3.0983	0.282859	2.629	-96.8719
0.642061	0.357939	0.721496	0.512168	-9.00852	0.282722	-2.21647	-75.7824		0.71623	0.512248	-7.45863	0.282785	0.0101452	-81.0666
0.421112	0.578888	0.728329	0.512053	-11.246	0.282629	-5.50237	-80.3191		0.71788	0.512156	-9.24252	0.28276	-0.878265	-86.6523
0.0216498	0.97835	0.717855	0.512087	-10.6018	0.282608	-6.26819	-99.4115		0.710392	0.51254	-1.76415	0.28289	3.70848	-96.8384
0.0181775	0.981822	0.725461	0.512048	-11.3626	0.282648	-4.83224	-85.8723		0.710449	0.512561	-1.3383	0.28289	3.72957	-105.646
0.662382	0.337618	0.723738	0.512035	-11.607	0.282698	-3.07204	-74.6854		0.718322	0.512094	-10.4491	0.282768	-0.590108	-79.1296
0.726104	0.273896	0.728104	0.511983	-12.6267	0.282679	-3.73484	-73.9681		0.723217	0.511992	-12.44	0.282722	-2.24025	-77.2953
0.489764	0.510236	0.717377	0.511969	-12.8948	0.28265	-4.75961	-73.7891		0.713565	0.51209	-10.5259	0.282753	-1.11508	-86.5815
0.390005	0.609995	0.722481	0.512072	-10.8906	0.282678	-3.78427	-80.9637		0.715344	0.512259	-7.22937	0.282811	0.906382	-87.4925
0.413901	0.586099	0.724954	0.512016	-11.975	0.282634	-5.33577	-71.7904		0.714224	0.512103	-10.2795	0.282762	-0.810953	-88.6356
0.731051	0.268949	0.724085	0.511991	-12.4679	0.28268	-3.70861	-70.5449		0.72091	0.512091	-10.5073	0.282739	-1.61541	-73.141
0.0192575	0.980743	0.714499	0.512055	-11.2195	0.282619	-5.88705	-89.6781		0.709909	0.512564	-1.28319	0.282891	3.75801	-103.104
0.893633	0.106367	0.722492	0.512095	-10.4406	0.282679	-3.75691	-66.5509		0.721342	0.512096	-10.4121	0.282702	-2.93151	-66.9923
0.503888	0.496112	0.722428	0.512004	-12.2088	0.282673	-3.96627	-73.3246		0.717264	0.512038	-11.5557	0.282767	-0.635871	-82.7159
0.728387	0.271613	0.723801	0.512062	-11.0785	0.282615	-6.02433	-67.5461		0.719817	0.512088	-10.5698	0.282682	-3.65744	-73.4969
0.756749	0.243251	0.724277	0.512023	-11.8402	0.282721	-2.24645	-70.167		0.719359	0.512087	-10.5931	0.282762	-0.827808	-73.6481
0.122815	0.877185	0.720616	0.512109	-10.1696	0.282651	-4.75303	-88.0647		0.711552	0.512456	-3.40111	0.282869	2.95861	-100.627
0.117037	0.882963	0.718162	0.512092	-10.5017	0.282611	-6.17036	-89.1868		0.711178	0.51242	-4.10252	0.282854	2.45026	-102.387
0.011681	0.988319	0.720235	0.512094	-10.453	0.282643	-5.00845	-103.049		0.711202	0.512556	-1.4373	0.282895	3.88068	-106.622
0.897866	0.102134	0.729205	0.512031	-11.676	0.282612	-6.1324	-65.2652		0.726838	0.512052	-11.2767	0.282636	-5.28051	-67.3506
0.360031	0.639969	0.723509	0.512014	-12.0116	0.28266	-4.41597	-80.2755		0.715175	0.512199	-8.4082	0.282801	0.574134	-90.7492
0.217994	0.782006	0.718605	0.512089	-10.5483	0.282636	-5.2572	-82.3382		0.711461	0.512322	-6.01483	0.282818	1.1572	-89.5829
0.986968	0.0130317	0.724664	0.511968	-12.9179	0.282655	-4.60206	-63.3597		0.724526	0.511969	-12.8867	0.282658	-4.49273	-63.6033
0.239291	0.760709	0.718401	0.51204	-11.5119	0.282619	-5.87935	-84.7921		0.711889	0.512273	-6.95863	0.282818	1.16535	-94.301
0.243573	0.756427	0.717528	0.512022	-11.8531	0.282635	-5.31391	-84.9234		0.711312	0.512171	-8.96109	0.282806	0.73077	-98.8077
0.0261071	0.973893	0.7148	0.512121	-9.9259	0.282621	-5.79248	-85.1587		0.710628	0.512543	-1.69308	0.28289	3.72765	-102.881
0.332571	0.667429	0.718313	0.512036	-11.5968	0.282628	-5.56594	-68.1255		0.71232	0.512178	-8.82587	0.282799	0.501982	-87.0024
0.728262	0.271738	0.725987	0.51207	-10.9162	0.282652	-4.70354	-72.2271		0.721476	0.51212	-9.94413	0.282698	-3.09218	-74.6738
0.431511	0.568489	0.721978	0.51205	-11.3239	0.282661	-4.37618	-85.9413		0.717699	0.51223	-7.80842	0.282794	0.327761	-89.3231
0.979765	0.0202348	0.720566	0.511927	-13.7121	0.282677	-3.81592	-63.2035		0.720213	0.511928	-13.685	0.282681	-3.66733	-63.3947
0.569358	0.430642	0.720335	0.512035	-11.6064	0.282592	-6.83253	-72.0881		0.71505	0.512101	-10.3233	0.28269	-3.35079	-79.3204
0.229886	0.770114	0.721984	0.512052	-11.2848	0.282641	-5.10246	-86.7328		0.714232	0.512336	-5.73989	0.282817	1.12591	-95.4016
0.972651	0.0273489	0.731457	0.512022	-11.8624	0.28264	-5.14495	-62.9318		0.730848	0.512027	-11.7548	0.282646	-4.90928	-63.4808
0.318105	0.681895	0.715156	0.512027	-11.7638	0.282645	-4.96802	-81.1566		0.711702	0.512079	-10.7477	0.282806	0.730968	-84.8532
0.0759674	0.924033	0.719555	0.51212	-9.94194	0.282616	-5.9726	-94.9434		0.711665	0.512484	-2.85307	0.282875	3.16918	-102.557
0.74916	0.25084	0.724194	0.512015	-11.9914	0.282661	-4.37321	-70.6334		0.719769	0.512055	-11.2244	0.282724	-2.16346	-72.2186
0.304349	0.695651	0.721758	0.512001	-12.272	0.282612	-6.109	-78.206		0.71318	0.512208	-8.22844	0.282787	0.0691725	-92.8053
0.403969	0.596031	0.725361	0.512115	-10.0404	0.282654	-4.61774	-78.8236		0.716644	0.512219	-8.01562	0.282805	0.70482	-87.3433
0.31111	0.68889	0.719455	0.512009	-12.122	0.282622	-5.77887	-84.0201		0.714699	0.512165	-9.06995	0.282785	-0.0128643	-89.8316
0.857213	0.142787	0.719055	0.512049	-11.3289	0.282643	-5.00817	-66.9604		0.717685	0.512083	-10.6787	0.282678	-3.77349	-68.3424
0.999478	0.000522141	0.710781	0.511984	-12.6102	0.282686	-3.48795	-62.5342		0.710779	0.511984	-12.6087	0.282686	-3.48451	-62.5419
0.68528	0.31472	0.719327	0.51203	-11.6967	0.282678	-3.79359	-72.7599		0.715389	0.512115	-10.0446	0.282753	-1.14493	-76.5997
0.932183	0.0678166	0.725356	0.51205	-11.316	0.282652	-4.69771	-65.2743		0.724111	0.512056	-11.1978	0.282664	-4.27406	-66.0966
0.0946289	0.905371	0.720767	0.512056	-11.2016	0.282627	-5.57701	-87.9843		0.711762	0.512404	-4.4017	0.282863	2.76672	-97.2127
0.75522	0.24478	0.720068	0.511994	-12.4137	0.282682	-3.62852	-67.7605		0.717144	0.512037	-11.5623	0.282739	-1.62116	-72.0688
0.356504	0.643496	0.724986	0.512071	-10.9047	0.282611	-6.15145	-79.3518		0.71448	0.512218	-8.02954	0.282764	-0.753826	-95.4377
0.592667	0.407333	0.722334	0.512077	-10.7878	0.282664	-4.27839	-72.1863		0.717929	0.512146	-9.43437	0.282738	-1.65127	-78.2145
0.573464	0.426536	0.722354	0.512024	-11.8212	0.282666	-4.19603	-72.1152		0.71773	0.512182	-8.74525	0.282757	-0.992641	-80.7584
0.430069	0.569931	0.725033	0.512024	-11.8195	0.282637	-5.23125	-78.6207		0.716031	0.512185	-8.67556	0.282773	-0.44165	-85.1933
0.148465	0.851535	0.72081	0.512072	-10.8825	0.282655	-4.5928	-83.4316		0.712396	0.512459	-3.33005	0.28287	2.98952	-95.1962
0.559477	0.440523	0.724954	0.512082	-10.6858	0.282668	-4.1364	-73.5		0.718242	0.512148	-9.39389	0.282751	-1.18651	-80.6884
0.259894	0.740106	0.722229	0.512	-12.289	0.282633	-5.36321	-81.5156		0.714656	0.512127	-9.81651	0.2828	0.53601	-91.2624
0.113931	0.886069	0.717944	0.512079	-10.7533	0.282631	-5.45809	-85		0.712117	0.512448	-3.54112	0.282854	2.45455	-95.728
0.0521922	0.947808	0.719122	0.512073	-10.8671	0.28264	-5.12955	-85.9036		0.710427	0.512498	-2.56769	0.28288	3.35505	-98.5155
0.0944886	0.905511	0.720306	0.512046	-11.3932	0.282644	-5.00079	-97.7029		0.710757	0.512465	-3.22144	0.282865	2.8376	-104.832
0.62945	0.37055	0.731424	0.512079	-10.7523	0.28262	-5.84987	-71.6008		0.724826	0.512158	-9.20383	0.282724	-2.16497	-77.6164
0.57183	0.42817	0.721842	0.512129	-9.77794	0.28263	-5.47149	-74.2124		0.716225	0.512255	-7.3234	0.282725	-2.13523	-80.4413
0.925858	0.074142	0.7246	0.511986	-12.5682	0.282677	-3.80221	-64.8738		0.723004	0.512015	-11.9911	0.282689	-3.38946	-66.5448
0.527883	0.472117	0.724165	0.511949	-13.2833	0.282608	-6.27006	-77.4289		0.717833	0.511971	-12.8598	0.282731	-1.91602	-84.5329
0.243648	0.756352	0.721821	0.512015	-11.9939	0.282641	-5.07854	-84.876		0.712758	0.512233	-7.73789	0.282824	1.36731	-96.3556
0.753736	0.246264	0.727175	0.512103	-10.2742	0.282654	-4.6383	-70.8507		0.723322	0.512134	-9.66976	0.282716	-2.44184	-76.4155
0.515766	0.484234	0.722031	0.511963	-13.0156	0.282609	-6.23073	-78.7289		0.716284	0.512022	-11.8528	0.282744	-1.4574	-82.8053
0.282728	0.717272	0.719633	0.512048	-11.3601	0.282636	-5.27912	-80.4119		0.710913	0.512295	-6.54296	0.282825	1.43178	-94.4448
0.0347767	0.965223	0.717999	0.512043	-11.4555	0.282632	-5.3983	-86.1165		0.710085	0.512538	-1.7862	0.282885	3.53065	-97.9452
0.382868	0.617132	0.723932	0.512007	-12.1608	0.282635	-5.2873	-82.7104		0.717147	0.512211	-8.17625	0.282802	0.613711	-85.2985
0.247024	0.752976	0.719202	0.512054	-11.2405	0.282646	-4.89871	-85.0429		0.711058	0.512336	-5.74162	0.282835	1.76901	-92.161
0.466757	0.533243	0.720631	0.511985	-12.5742	0.282652	-4.7086	-77.4654		0.714479	0.512067	-10.9898	0.28279	0.182208	-85.3191
0.162325	0.837675	0.719839	0.512097	-10.3914	0.282651	-4.75611	-83.6017		0.711153	0.512327	-5.90109	0.282859	2.60659	-91.9997
0.670797	0.329203	0.721832	0.512085	-10.6273	0.282644	-4.97092	-74.3176		0.717285	0.51218	-8.77973	0.28272	-2.29455	-76.4284
0.340478	0.659522	0.721339	0.512016	-11.9781	0.282639	-5.14578	-81.6516		0.713289	0.512234	-7.72146	0.282794	0.3125	-90.509
0.487431	0.512569	0.728284	0.511998	-12.3201	0.282619	-5.85486	-74.4374		0.720347	0.512134	-9.67939	0.282732	-1.87716	-84.001
0.588366	0.411634	0.71358	0.511947	-13.3143	0.282635	-5.29624	-73.976		0.711254	0.512083	-10.678	0.282721	-2.26826	-80.4906
0.139759	0.860241	0.717342	0.51207	-10.9299	0.282655	-4.59894	-85.6381		0.712659	0.51246	-3.31909	0.282862	2.72582	-99.4103
0.972852	0.0271478	0.718744	0.511916	-13.931	0.282668	-4.1515	-62.2841		0.718461	0.511921	-13.8393	0.282672	-3.98352	-63.1259
0.638244	0.361756	0.725985	0.512015	-12.0052	0.282654	-4.6478	-73.669		0.718685	0.512008	-12.1414	0.282738	-1.67536	-80.4601
0.193202	0.806798	0.725391	0.512076	-10.81	0.282639	-5.15659	-88.2427		0.713847	0.512367	-5.12637	0.282833	1.69884	-99.8922
0.472321	0.527679	0.724998	0.512102	-10.2939	0.28265	-4.76073	-82.9286		0.7172	0.512211	-8.17195	0.282771	-0.504414	-85.6737
0.471568	0.528432	0.724688	0.512022	-11.8627	0.282622	-5.75559	-75.3155		0.716594	0.512177	-8.84385	0.282739	-1.63875	-80.9892
0.217865	0.782135	0.720081	0.512035	-11.6046	0.282625	-5.6735	-82.6216		0.711968	0.512404	-4.40043	0.28284	1.95292	-96.6547
0.278785	0.721215	0.719682	0.512088	-10.5723	0.28265	-4.76577	-83.0741		0.712514	0.512327	-5.91023	0.28282	1.22895	-94.5384
0.0683709	0.931629	0.717477	0.512077	-10.7881	0.282641	-5.09076	-85.2385		0.710658	0.512503	-2.47575	0.282882	3.41249	-96.723
0.662352	0.337648	0.721743	0.512036	-11.5858	0.282582	-7.17929	-69.4214		0.717994	0.512098	-10.3876	0.28266	-4.41902	-77.886
0.760343	0.239657	0.723804	0.512012	-12.0634	0.282625	-5.66496	-70.5667		0.720154	0.512065	-11.0128	0.282692	-3.28926	-70.7305
0.922713	0.0772866	0.724796	0.511982	-12.6424	0.282653	-4.65625	-63.5491		0.723853	0.51199	-12.486	0.28267	-4.06303	-64.9245
0.829081	0.170919	0.725736	0.511996	-12.3695	0.28265	-4.77048	-69.8424		0.723855	0.51201	-12.1039	0.282687	-3.44841	-70.0151
0.975854	0.024146	0.722186	0.512043	-11.4594	0.282676	-3.83755	-64.2865		0.721621	0.512049	-11.3396	0.282684	-3.58905	-65.0548
0.250306	0.749694	0.724301	0.512051	-11.2995	0.282662	-4.36046	-86.6896		0.713272	0.512299	-6.46423	0.282836	1.80678	-93.915
0.248771	0.751229	0.724932	0.512062	-11.0733	0.282617	-5.95005	-86.0125		0.712202	0.512367	-5.13859	0.282814	1.01361	-90.9949
0.244096	0.755904	0.718394	0.512141	-9.53592	0.282628	-5.54954	-84.2907		0.712421	0.512362	-5.22024	0.282839	1.89311	-96.905
0.314784	0.685216	0.719211	0.512022	-11.8564	0.282652	-4.70897	-72.7044		0.711823	0.512216	-8.07003	0.282801	0.569422	-85.8169
0.226534	0.773466	0.722098	0.512064	-11.0393	0.282658	-4.49243	-89.0103		0.715717	0.512406	-4.37358	0.282786	0.05097	-97.218
0.893474	0.106526	0.720327	0.511986	-12.5588	0.282648	-4.84927	-66.6712		0.718812	0.512002	-12.2472	0.282668	-4.13395	-67.4214
0.0538243	0.946176	0.720961	0.51202	-11.8974	0.282667	-4.1771	-94.0027		0.710413	0.512504	-2.4518	0.282879	3.31935	-101.932
0.430595	0.569405	0.721966	0.512015	-11.9915	0.28263	-5.48518	-79.4553		0.715777	0.512176	-8.85818	0.282779	-0.227337	-87.7466
0.29086	0.70914	0.719765	0.512062	-11.0881	0.28263	-5.48518	-81.6474		0.712401	0.51226	-7.22325	0.282801	0.555147	-91.0414
0.895597	0.104403	0.71609	0.511878	-14.678	0.282641	-5.09479	-66.342		0.715084	0.511897	-14.3005	0.28267	-4.05106	-66.9048
0.89597	0.10403	0.719774	0.512073	-10.8747	0.282665	-4.25323	-64.9629		0.71889	0.512093	-10.4846	0.282689	-3.39969	-67.0828
0.0542974	0.945703	0.720946	0.512055	-11.2231	0.282635	-5.31296	-87.7544		0.7103	0.51244	-3.71341	0.282872	3.06753	-101.963
0.750985	0.249015	0.730702	0.512031	-11.6903	0.282687	-3.47423	-66.8445		0.726189	0.512068	-10.9539	0.282733	-1.82956	-73.0787
0.0346301	0.96537	0.717785	0.51208	-10.734	0.282635	-5.32165	-92.9		0.710471	0.512562	-1.31947	0.282887	3.622	-99.8344
0.976439	0.0235614	0.722397	0.512011	-12.0746	0.282668	-4.14699	-63.1283		0.722127	0.512014	-12.0249	0.282672	-4.00851	-63.7213
0.298284	0.701716	0.719577	0.512041	-11.4887	0.282658	-4.50227	-78.831		0.71268	0.512277	-6.89231	0.282819	1.21129	-94.1124
0.912219	0.0877811	0.729374	0.511947	-13.3142	0.282645	-4.94693	-65.9223		0.727901	0.511968	-12.9202	0.282663	-4.3093	-67.4254
0.816235	0.183765	0.726506	0.512071	-10.9089	0.282658	-4.49583	-67.7171		0.723581	0.512102	-10.3028	0.282696	-3.14073	-69.6218
0.566621	0.433379	0.726885	0.511984	-12.6106	0.282672	-4.01044	-70.9089		0.718523	0.512091	-10.5086	0.282761	-0.842931	-84.0653
0.708671	0.291329	0.730353	0.51203	-11.7001	0.28265	-4.7674	-73.9122		0.7245	0.512092	-10.5001	0.282716	-2.43439	-75.972
0.486932	0.513068	0.718621	0.512003	-12.238	0.282639	-5.15976	-82.2977		0.713138	0.512131	-9.73006	0.282748	-1.31165	-85.2874
0.741629	0.258371	0.721556	0.512114	-10.0703	0.282689	-3.40305	-71.0877		0.717222	0.512169	-8.99261	0.282742	-1.51377	-72.6385
0.105124	0.894876	0.717634	0.512094	-10.4501	0.282641	-5.07589	-91.7636		0.710629	0.512478	-2.9638	0.282859	2.63096	-97.9048
0.133395	0.866605	0.714101	0.512078	-10.7766	0.282638	-5.21594	-86.2235		0.710565	0.512447	-3.56897	0.28285	2.31622	-98.9582
0.122624	0.877376	0.720816	0.512058	-11.1642	0.282619	-5.86033	-84.3293		0.711347	0.51244	-3.71237	0.28286	2.66136	-98.0163
0.195696	0.804304	0.719794	0.512014	-12.0205	0.282635	-5.30017	-87.3371		0.713709	0.512288	-6.67521	0.282832	1.67537	-99.0394
0.241286	0.758714	0.722244	0.512126	-9.82517	0.282622	-5.75174	-83.3076		0.712847	0.512394	-4.6071	0.282814	1.0314	-91.633
0.575078	0.424922	0.722269	0.511961	-13.05	0.282674	-3.90904	-76.3297		0.716384	0.512034	-11.6335	0.282774	-0.397634	-79.1851
0.0936245	0.906375	0.716418	0.512121	-9.9201	0.282643	-5.02227	-87.0444		0.711167	0.512456	-3.40323	0.282865	2.82888	-98.0891
0.38334	0.61666	0.720351	0.511995	-12.3828	0.282656	-4.55027	-78.7529		0.714143	0.512242	-7.56263	0.282808	0.799734	-90.0548
0.531127	0.468873	0.721877	0.512021	-11.8714	0.28263	-5.47165	-75.0486		0.715167	0.512077	-10.7812	0.282744	-1.43965	-80.6813
0.743675	0.256325	0.723579	0.512056	-11.1877	0.282623	-5.74414	-69.3007		0.720401	0.512092	-10.5025	0.282687	-3.46008	-73.9524
0.546453	0.453547	0.72116	0.512018	-11.932	0.282655	-4.58106	-81.1074		0.716108	0.512151	-9.33627	0.282769	-0.57118	-81.2231
0.686182	0.313818	0.720655	0.511983	-12.6171	0.282621	-5.78839	-70.1436		0.716283	0.512026	-11.7792	0.282686	-3.51425	-75.8411
0.298017	0.701983	0.716531	0.512033	-11.6554	0.28264	-5.11528	-82.1537		0.710801	0.512161	-9.13976	0.282825	1.41577	-91.0916
0.601023	0.398977	0.726755	0.512094	-10.4511	0.282656	-4.57655	-73.3984		0.720784	0.512175	-8.88409	0.282747	-1.33268	-79.2594
0.927112	0.0728879	0.717489	0.51211	-10.151	0.282659	-4.46133	-65.1857		0.716789	0.512114	-10.0561	0.282671	-4.02681	-66.464
0.623169	0.376831	0.721331	0.51206	-11.1289	0.282653	-4.67183	-71.903		0.71616	0.512146	-9.43639	0.282721	-2.24554	-78.0918
0.222188	0.777812	0.715554	0.512019	-11.9195	0.282641	-5.09105	-84.0196		0.7108	0.512229	-7.81285	0.282848	2.22329	-99.0117
0.926533	0.0734674	0.725958	0.511973	-12.8085	0.28266	-4.4071	-64.8846		0.72485	0.511977	-12.7344	0.282676	-3.85885	-65.5222
0.570837	0.429163	0.724115	0.512093	-10.4723	0.282646	-4.92519	-77.1927		0.717934	0.512177	-8.83043	0.282761	-0.848883	-81.1655
0.342421	0.657579	0.722721	0.512071	-10.895	0.282644	-4.98318	-81.1538		0.714178	0.512234	-7.72395	0.282797	0.440899	-89.3515
0.0578529	0.942147	0.71839	0.512061	-11.107	0.282636	-5.26025	-96.325		0.710932	0.51236	-5.27351	0.282883	3.47541	-102.164
0.163566	0.836434	0.720823	0.512062	-11.0878	0.282615	-6.02129	-79.3633		0.712868	0.512371	-5.05636	0.282828	1.53539	-101.103
0.971111	0.0288893	0.72999	0.511919	-13.8777	0.28266	-4.42399	-62.2383		0.729134	0.511926	-13.7318	0.282664	-4.28606	-62.7979
0.117489	0.882511	0.718372	0.512104	-10.2538	0.282637	-5.22478	-88.2363		0.711984	0.5124	-4.48563	0.282854	2.42254	-104.408
0.080281	0.919719	0.719628	0.512065	-11.0182	0.282628	-5.54673	-82.4354		0.710241	0.512471	-3.10709	0.282857	2.54207	-100.876
0.944909	0.0550914	0.726325	0.511937	-13.5253	0.282599	-6.58027	-66.4691		0.725067	0.511947	-13.3331	0.282616	-5.97539	-67.4414
0.540223	0.459777	0.724897	0.512018	-11.9292	0.282656	-4.55712	-72.5215		0.717494	0.512096	-10.4207	0.282769	-0.577537	-81.8485
0.00829566	0.991704	0.72223	0.512049	-11.3322	0.282619	-5.85747	-82.6965		0.710237	0.512592	-0.743174	0.282895	3.89599	-112.966
0.642339	0.357661	0.72534	0.512058	-11.1642	0.282706	-2.80314	-72.4118		0.720809	0.512165	-9.07532	0.282783	-0.0874973	-78.0249
0.567853	0.432147	0.724276	0.512025	-11.7969	0.282617	-5.94026	-76.8252		0.718203	0.512121	-9.92003	0.282719	-2.3451	-81.3738
0.0515882	0.948412	0.71776	0.51204	-11.5074	0.282632	-5.40632	-101.228		0.710517	0.512498	-2.56701	0.282877	3.23652	-109.812
0.0456583	0.954342	0.716841	0.512058	-11.1494	0.282616	-5.96325	-87.6269		0.710806	0.512543	-1.70593	0.282873	3.09797	-99.4588
0.373014	0.626986	0.720484	0.512054	-11.2347	0.282638	-5.18179	-78.9293		0.713752	0.512211	-8.18055	0.282792	0.259984	-89.2398
0.439025	0.560975	0.723838	0.512073	-10.8641	0.282636	-5.2682	-81.5146		0.715077	0.512231	-7.78117	0.28278	-0.162001	-87.9286
0.651069	0.348931	0.727546	0.51202	-11.9066	0.282632	-5.40249	-72.7279		0.721332	0.512144	-9.47622	0.282711	-2.60159	-78.4938
0.0101626	0.989837	0.718049	0.51211	-10.1396	0.282658	-4.47718	-86.8671		0.710398	0.512582	-0.939803	0.282892	3.77035	-109.861
0.868515	0.131485	0.732194	0.512103	-10.2757	0.28264	-5.11463	-69.9103		0.729704	0.512136	-9.63634	0.282668	-4.13275	-70.8289
0.534143	0.465857	0.720166	0.51201	-12.0849	0.28268	-3.72799	-75.857		0.715802	0.512088	-10.5793	0.28279	0.165873	-78.9254
0.190918	0.809082	0.71918	0.512119	-9.96081	0.282631	-5.45668	-81.0182		0.712267	0.512419	-4.11151	0.282797	0.424535	-91.8137
0.765285	0.234715	0.721721	0.511958	-13.1147	0.282691	-3.32355	-68.9264		0.718786	0.511963	-13.0105	0.282734	-1.80061	-72.7579
0.00234876	0.997651	0.716038	0.512086	-10.6156	0.282596	-6.68893	-93.0338		0.709599	0.51258	-0.972957	0.282895	3.90671	-102.447
0.320277	0.679723	0.724967	0.512053	-11.2475	0.282649	-4.79609	-79.4859		0.71432	0.512265	-7.12341	0.282801	0.573142	-88.6551
0.468814	0.531186	0.732387	0.511999	-12.3001	0.282675	-3.89677	-78.6148		0.720635	0.512156	-9.2452	0.282797	0.424266	-88.7803
0.545262	0.454738	0.72181	0.512061	-11.0947	0.282662	-4.35098	-79.8929		0.715132	0.512146	-9.45015	0.282748	-1.29301	-83.3986
0.00779291	0.992207	0.719054	0.512149	-9.38108	0.282616	-5.9673	-89.0341		0.710043	0.512585	-0.870461	0.282893	3.83273	-110.686
0.0340572	0.965943	0.717683	0.512138	-9.5942	0.282624	-5.68824	-87.4891		0.710084	0.512569	-1.19556	0.282879	3.3285	-104.906
0.215761	0.784239	0.720067	0.5121	-10.3311	0.282643	-5.01771	-88.722		0.712163	0.512343	-5.5942	0.28285	2.30911	-96.3514
0.312476	0.687524	0.722583	0.512068	-10.9696	0.28265	-4.76222	-84.558		0.715032	0.512279	-6.8495	0.282786	0.0363458	-97.2263
0.500419	0.499581	0.71983	0.512023	-11.8331	0.282695	-3.16921	-78.1452		0.715092	0.512032	-11.6686	0.282801	0.55435	-82.9869
0.863965	0.136035	0.722113	0.512016	-11.9839	0.282667	-4.17682	-68.4222		0.720495	0.512043	-11.4459	0.2827	-3.01644	-68.9786
0.0607051	0.939295	0.720899	0.512027	-11.768	0.282616	-5.98743	-84.0995		0.710869	0.512482	-2.88784	0.282881	3.40009	-104.073
0.497868	0.502132	0.721359	0.51206	-11.1212	0.282617	-5.93157	-73.9803		0.715903	0.512135	-9.64765	0.282741	-1.55962	-82.5207
0.756581	0.243419	0.719694	0.512042	-11.468	0.282645	-4.94437	-70.5235		0.716514	0.51211	-10.1416	0.28269	-3.35105	-70.8551
0.678532	0.321468	0.715943	0.512059	-11.1399	0.282634	-5.32347	-71.1278		0.714026	0.512143	-9.50486	0.282716	-2.45234	-79.3882
0.829788	0.170212	0.727155	0.512105	-10.2394	0.282673	-3.95215	-68.1477		0.724825	0.512129	-9.77392	0.282703	-2.90493	-70.5968
0.600481	0.399519	0.723875	0.512019	-11.9163	0.282659	-4.46179	-74.5496		0.717037	0.512095	-10.444	0.282745	-1.42131	-77.8097
0.42694	0.57306	0.719739	0.512039	-11.5233	0.28263	-5.47741	-77.2175		0.714174	0.512176	-8.86469	0.282802	0.597046	-84.7645
0.575686	0.424314	0.723103	0.512007	-12.1594	0.282677	-3.80254	-71.4864		0.716678	0.512111	-10.124	0.282773	-0.438423	-81.739
0.90905	0.0909502	0.725126	0.511983	-12.6166	0.282648	-4.85496	-64.9566		0.723261	0.51199	-12.4768	0.282667	-4.16227	-67.0068
0.53118	0.46882	0.726298	0.512026	-11.7799	0.282669	-4.08647	-76.588		0.719871	0.512136	-9.63061	0.282784	-0.0268778	-81.3935
0.677062	0.322938	0.729019	0.512053	-11.2643	0.282638	-5.20534	-70.4802		0.723774	0.512096	-10.4123	0.282705	-2.84209	-76.619
0.532537	0.467463	0.724921	0.51201	-12.0979	0.282654	-4.64838	-75.9597		0.718775	0.512155	-9.2669	0.28277	-0.516516	-82.7113
0.767399	0.232601	0.726476	0.512039	-11.5381	0.282676	-3.85258	-68.5058		0.722798	0.512082	-10.6994	0.282734	-1.81379	-71.5642
0.894901	0.105099	0.722687	0.512027	-11.7675	0.282684	-3.56446	-66.5361		0.721415	0.512049	-11.3291	0.282704	-2.86808	-68.1273
0.087265	0.912735	0.7165	0.512055	-11.2111	0.282641	-5.08765	-98.2137		0.711464	0.512441	-3.68264	0.282875	3.17593	-97.8091
0.625243	0.374757	0.729243	0.512081	-10.7086	0.282643	-5.02494	-75.3399		0.722397	0.51215	-9.36309	0.282721	-2.27291	-80.071
0.395136	0.604864	0.720968	0.512117	-9.9999	0.282648	-4.83363	-75.1026		0.71444	0.512262	-7.18781	0.282796	0.393369	-89.589
0.354473	0.645527	0.720703	0.512052	-11.2777	0.282618	-5.92234	-83.0316		0.714998	0.512211	-8.18094	0.282755	-1.06099	-91.5915
0.421038	0.578962	0.727917	0.512024	-11.8172	0.282632	-5.40784	-82.716		0.718725	0.512213	-8.13033	0.282778	-0.246964	-89.844
0.731865	0.268135	0.727804	0.511978	-12.7108	0.282727	-2.06144	-68.9754		0.722213	0.512057	-11.1714	0.282775	-0.355889	-75.8367
0.746889	0.253111	0.71624	0.512054	-11.2396	0.282646	-4.91086	-69.4243		0.714808	0.512127	-9.80568	0.282696	-3.15588	-74.1617
0.653445	0.346555	0.729293	0.512074	-10.845	0.28264	-5.13571	-76.4731		0.724272	0.512128	-9.80068	0.282722	-2.22462	-78.0809
0.592075	0.407925	0.718917	0.511997	-12.3547	0.282625	-5.65598	-73.2075		0.714742	0.512095	-10.4453	0.282712	-2.56956	-80.0605
0.437276	0.562724	0.725131	0.51208	-10.7344	0.28267	-4.0686	-77.1822		0.71693	0.512212	-8.15964	0.282802	0.595686	-84.4393
0.492512	0.507488	0.723571	0.512036	-11.5844	0.282639	-5.16175	-80.9403		0.715831	0.512162	-9.13056	0.282781	-0.152897	-83.7508
0.535852	0.464148	0.722238	0.511989	-12.5073	0.282671	-4.02939	-75.9833		0.717457	0.512129	-9.76587	0.282785	-0.00279825	-79.1614
0.942526	0.0574737	0.721939	0.512075	-10.824	0.282687	-3.47676	-65.5845		0.721518	0.512082	-10.6813	0.282697	-3.11834	-66.3329
0.769552	0.230448	0.7289	0.511999	-12.3133	0.282668	-4.13738	-71.2819		0.724142	0.512034	-11.6332	0.282731	-1.89529	-70.8536
0.756072	0.243928	0.72673	0.51201	-12.0989	0.282613	-6.09015	-72.1825		0.721285	0.512078	-10.7753	0.282669	-4.11887	-74.3353
0.662279	0.337721	0.72608	0.512059	-11.132	0.282643	-5.0306	-71.5704		0.720242	0.512147	-9.42016	0.282703	-2.91336	-75.142
0.98834	0.0116599	0.723334	0.511987	-12.5386	0.282691	-3.3344	-62.8898		0.723206	0.511988	-12.5218	0.282693	-3.26555	-63.0464
0.63075	0.36925	0.721046	0.512106	-10.2217	0.28263	-5.48316	-72.5334		0.715872	0.512196	-8.46744	0.282733	-1.84258	-78.6435
0.700998	0.299002	0.729728	0.511985	-12.578	0.282705	-2.8256	-70.2641		0.723168	0.512064	-11.0425	0.282775	-0.354915	-77.5881
0.240646	0.759354	0.721167	0.512019	-11.913	0.28265	-4.77536	-82.4741		0.712886	0.512266	-7.09786	0.282845	2.11565	-92.9179
0.302752	0.697248	0.719501	0.511989	-12.5138	0.282624	-5.69419	-81.302		0.713413	0.512233	-7.74219	0.282811	0.934928	-92.5043
0.258991	0.741009	0.716938	0.512029	-11.7326	0.282637	-5.24072	-78.6737		0.712105	0.512274	-6.95036	0.282822	1.32358	-93.5188
0.173955	0.826045	0.72164	0.512082	-10.6858	0.282624	-5.6849	-84.5737		0.712067	0.512368	-5.11589	0.282847	2.19422	-100.494
0.0218719	0.978128	0.724065	0.512101	-10.3108	0.282628	-5.54575	-95.4441		0.709959	0.512562	-1.33091	0.282884	3.48676	-99.0586
0.513956	0.486044	0.723268	0.512064	-11.039	0.282673	-3.96952	-76.9406		0.716096	0.51218	-8.78154	0.282784	-0.0504676	-82.9594
0.842622	0.157378	0.732124	0.511989	-12.5108	0.282634	-5.32987	-69.0135		0.727001	0.512005	-12.1866	0.282667	-4.18858	-69.4784
0.0747494	0.925251	0.720568	0.512076	-10.8058	0.282623	-5.73137	-96.0411		0.711181	0.512497	-2.59442	0.282877	3.26638	-104.837
0.289081	0.710919	0.721053	0.512053	-11.2629	0.282598	-6.61754	-72.6906		0.712568	0.512372	-5.027	0.282788	0.112668	-91.9984
0.872531	0.127469	0.724719	0.51211	-10.1516	0.282641	-5.07664	-67.6797		0.723045	0.51215	-9.36929	0.282671	-4.01454	-70.1681
0.38103	0.61897	0.718539	0.51203	-11.7065	0.282623	-5.73703	-81.5607		0.712504	0.512152	-9.31628	0.282783	-0.0658528	-86.669
0.56568	0.43432	0.722223	0.512058	-11.1662	0.282619	-5.86844	-77.1414		0.716483	0.512139	-9.5847	0.282686	-3.51304	-80.2007
0.545999	0.454001	0.728024	0.512043	-11.4439	0.282625	-5.67177	-71.4768		0.718059	0.512117	-10.0089	0.282743	-1.46981	-79.893
0.875838	0.124162	0.731745	0.512043	-11.4424	0.282668	-4.12984	-66.5164		0.728425	0.51206	-11.1233	0.282689	-3.39398	-69.0386
0.0931751	0.906825	0.720795	0.512014	-12.01	0.282608	-6.26509	-90.6261		0.711001	0.512375	-4.96656	0.282866	2.85623	-96.7018
0.0562895	0.94371	0.722626	0.512043	-11.4495	0.28263	-5.47194	-91.7026		0.710385	0.512526	-2.0211	0.282883	3.4593	-102.628
0.679517	0.320483	0.719695	0.512036	-11.5822	0.282664	-4.26513	-75.0232		0.716902	0.51214	-9.56097	0.282722	-2.23741	-78.211
0.166627	0.833373	0.721195	0.511994	-12.398	0.282627	-5.57012	-80.3164		0.711353	0.512279	-6.85131	0.282853	2.40479	-101.748
0.396543	0.603457	0.721546	0.512033	-11.6428	0.282632	-5.39949	-77.2667		0.717026	0.512204	-8.31978	0.282777	-0.282616	-92.6422
0.0484546	0.951545	0.720945	0.512073	-10.8595	0.282656	-4.56475	-97.2836		0.71059	0.512523	-2.08517	0.282886	3.56705	-99.9402
0.128169	0.871831	0.721495	0.512103	-10.2901	0.282636	-5.2566	-84.5339		0.712739	0.512411	-4.26535	0.282866	2.86731	-98.6368
0.414836	0.585164	0.724239	0.51208	-10.7237	0.28262	-5.82971	-86.1646		0.714275	0.512186	-8.66558	0.282765	-0.704916	-88.5363
0.603301	0.396699	0.724449	0.512012	-12.0486	0.282624	-5.68857	-72.5123		0.717899	0.512054	-11.2317	0.282695	-3.18775	-80.5831
0.544751	0.455249	0.721584	0.512031	-11.6891	0.282663	-4.31716	-75.6215		0.718106	0.512092	-10.4878	0.282747	-1.33174	-82.9832
0.36612	0.63388	0.724829	0.512075	-10.8362	0.282668	-4.1199	-77.8338		0.715268	0.512217	-8.05264	0.282832	1.656	-89.6312
0.331277	0.668723	0.722864	0.512096	-10.414	0.282637	-5.23889	-78.8753		0.713805	0.512058	-11.1488	0.282779	-0.20737	-92.5763
0.72924	0.27076	0.718864	0.512037	-11.5587	0.282579	-7.26943	-68.3402		0.715119	0.512096	-10.4164	0.282633	-5.38873	-74.0927
0.282063	0.717937	0.720348	0.512098	-10.3741	0.282592	-6.82946	-89.7956		0.711873	0.512255	-7.32332	0.282794	0.301081	-95.3066
0.275461	0.724539	0.719573	0.512025	-11.799	0.282667	-4.16791	-88.5234		0.713702	0.512285	-6.73177	0.282829	1.54244	-90.0259
0.665106	0.334894	0.717076	0.512068	-10.9648	0.282604	-6.39206	-72.1616		0.714222	0.512092	-10.4958	0.282634	-5.34056	-77.9786
0.988431	0.0115691	0.720568	0.511908	-14.0829	0.282658	-4.47782	-64.3483		0.720419	0.51191	-14.0468	0.28266	-4.403	-64.443
0.862272	0.137728	0.721309	0.511994	-12.4125	0.282659	-4.43828	-68.168		0.719324	0.512019	-11.9258	0.282681	-3.66653	-70.3955
0.617153	0.382847	0.71863	0.512062	-11.0782	0.282661	-4.3867	-73.94		0.715908	0.512139	-9.57777	0.282764	-0.725361	-79.31
0.631882	0.368118	0.727457	0.512003	-12.2235	0.282659	-4.46992	-75.3149		0.723076	0.512008	-12.1322	0.282735	-1.78109	-77.8947
0.280293	0.719707	0.718409	0.512043	-11.4495	0.282661	-4.39905	-83.3332		0.713736	0.5123	-6.43273	0.282811	0.910292	-96.7589
0.106269	0.893731	0.718818	0.511991	-12.4748	0.282654	-4.63445	-89.5774		0.71138	0.512412	-4.2582	0.282866	2.88106	-96.8648
0.451274	0.548726	0.724124	0.512095	-10.4428	0.282658	-4.48572	-80.3883		0.716247	0.512239	-7.61785	0.282786	0.044331	-86.0803
0.517724	0.482276	0.715557	0.512035	-11.6091	0.282652	-4.68694	-72.4553		0.711159	0.51209	-10.5302	0.282764	-0.754703	-85.1796
0.95711	0.0428898	0.729316	0.511986	-12.5538	0.282635	-5.30784	-65.2255		0.728109	0.511992	-12.444	0.282641	-5.08432	-65.8022
0.633731	0.366269	0.728564	0.512111	-10.1207	0.282683	-3.5961	-74.79		0.720529	0.512209	-8.21189	0.282747	-1.34589	-77.5739
0.0386908	0.961309	0.714734	0.512032	-11.6628	0.282651	-4.74479	-93.8034		0.710897	0.512556	-1.44536	0.282879	3.33983	-101.112
0.909603	0.0903975	0.725007	0.512017	-11.9515	0.282665	-4.23794	-66.8012		0.72349	0.512021	-11.8894	0.282684	-3.56647	-67.1647
0.737229	0.262771	0.720889	0.511913	-13.9783	0.282635	-5.31222	-68.8259		0.717601	0.511973	-12.8194	0.282688	-3.42763	-74.8762
0.672727	0.327273	0.7301	0.512041	-11.4971	0.282678	-3.80144	-72.9024		0.723127	0.512107	-10.1952	0.282746	-1.38056	-78.837
0.0560957	0.943904	0.719917	0.512108	-10.1812	0.282634	-5.33845	-80.8863		0.710779	0.512478	-2.96854	0.282881	3.39076	-101.26
0.5877	0.4123	0.721334	0.512094	-10.4618	0.282623	-5.73285	-75.8238		0.717666	0.512205	-8.29349	0.282714	-2.50167	-83.3781
0.624099	0.375901	0.720638	0.512008	-12.1256	0.282668	-4.13365	-71.6332		0.717008	0.512109	-10.1687	0.28279	0.173552	-75.9593
0.0755057	0.924494	0.718769	0.512053	-11.2527	0.282617	-5.9519	-89.6073		0.710913	0.512465	-3.21721	0.282874	3.14375	-96.7388
0.29521	0.70479	0.719329	0.512058	-11.1615	0.282677	-3.82792	-80.1892		0.713662	0.512293	-6.56502	0.282841	1.98976	-90.0483
0.747217	0.252783	0.725288	0.512041	-11.4946	0.282665	-4.23811	-73.1731		0.720086	0.51207	-10.9159	0.282723	-2.20372	-75.5975
0.230134	0.769866	0.718398	0.51211	-10.1343	0.282635	-5.30248	-85.1474		0.712063	0.512348	-5.49735	0.282826	1.45546	-101.275
0.162207	0.837793	0.720252	0.512074	-10.8477	0.282641	-5.0951	-88.5548		0.712031	0.512367	-5.12071	0.282845	2.10961	-103.303
0.100683	0.899317	0.718021	0.512083	-10.6774	0.282606	-6.34063	-93.993		0.711443	0.512347	-5.51375	0.282865	2.81382	-108.46
0.78225	0.21775	0.7278	0.511971	-12.8497	0.282671	-4.0386	-68.6093		0.724359	0.512003	-12.2339	0.282716	-2.44695	-73.8751
0.288085	0.711915	0.721037	0.511981	-12.6595	0.282634	-5.35385	-85.5857		0.714469	0.512194	-8.50805	0.282801	0.571245	-95.1523
0.895733	0.104267	0.733375	0.511945	-13.3601	0.282648	-4.85346	-68.1796		0.731055	0.511959	-13.092	0.282669	-4.09623	-69.5148
0.627763	0.372237	0.732512	0.512032	-11.6634	0.282577	-7.369	-74.8877		0.725945	0.512074	-10.8467	0.28265	-4.78194	-80.5569
0.39855	0.60145	0.719928	0.51206	-11.1123	0.282654	-4.6331	-85.2005		0.713529	0.512262	-7.17215	0.282787	0.0816944	-89.7806
0.861992	0.138008	0.725412	0.512032	-11.6565	0.282646	-4.90096	-64.5475		0.722968	0.512048	-11.3627	0.282671	-4.01914	-68.219
0.852921	0.147079	0.719957	0.512056	-11.2014	0.28263	-5.4914	-66.7968		0.718086	0.512079	-10.7465	0.282672	-4.01189	-68.4946
0.184015	0.815985	0.724032	0.512106	-10.2127	0.282662	-4.34603	-83.5992		0.71297	0.512337	-5.70856	0.282852	2.35923	-101.431
0.375498	0.624502	0.724155	0.512062	-11.0851	0.282641	-5.08556	-76.7385		0.714982	0.512116	-10.0264	0.282769	-0.579854	-89.986
0.344912	0.655088	0.721227	0.512038	-11.5561	0.282666	-4.19422	-78.877		0.713962	0.512281	-6.80812	0.282796	0.39618	-91.5679
0.913675	0.0863249	0.730888	0.511997	-12.3385	0.282683	-3.59001	-66.5767		0.729133	0.512018	-11.9372	0.2827	-3.00699	-66.3773
0.594673	0.405327	0.727342	0.511964	-12.9943	0.282628	-5.54464	-75.7907		0.720677	0.51205	-11.3227	0.282727	-2.06583	-77.4913
0.471062	0.528938	0.71879	0.512034	-11.6241	0.282641	-5.10184	-80.5363		0.713221	0.512205	-8.28131	0.282761	-0.838208	-86.9269
0.423582	0.576418	0.722997	0.512049	-11.3386	0.282669	-4.08889	-81.6396		0.715651	0.512212	-8.14568	0.282793	0.29866	-87.0977
0.19818	0.80182	0.721281	0.512053	-11.2484	0.282645	-4.93729	-86.2305		0.713262	0.512325	-5.9535	0.282845	2.13337	-94.2759
0.132983	0.867017	0.719508	0.512121	-9.9254	0.282641	-5.07685	-92.3708		0.710391	0.512344	-5.58327	0.282854	2.42657	-94.4407
0.0925306	0.907469	0.718152	0.512134	-9.68276	0.282644	-4.99148	-96.2674		0.711797	0.512491	-2.72084	0.282876	3.22977	-96.6263
0.841915	0.158085	0.720882	0.512055	-11.2152	0.282672	-3.99252	-69.9685		0.718319	0.512092	-10.5016	0.282707	-2.75168	-71.4213
0.449966	0.550034	0.724072	0.512024	-11.8176	0.282668	-4.14343	-73.2512		0.715225	0.512181	-8.75528	0.282791	0.199688	-85.3356
0.707873	0.292127	0.724306	0.512062	-11.0873	0.282651	-4.72409	-70.8516		0.719055	0.512134	-9.68079	0.282721	-2.27073	-76.4013
0.311107	0.688893	0.723729	0.511991	-12.4567	0.282642	-5.06424	-87.078		0.714178	0.512131	-9.73279	0.28283	1.59436	-91.0373
0.0894486	0.910551	0.720899	0.512075	-10.832	0.282628	-5.5604	-84.371		0.711365	0.512457	-3.38172	0.282862	2.70653	-103.005
0.97403	0.0259695	0.718885	0.511999	-12.3138	0.282642	-5.04057	-64.3352		0.718737	0.512002	-12.2482	0.282646	-4.90842	-64.9179
0.760957	0.239043	0.719366	0.512092	-10.4898	0.282703	-2.90363	-71.7419		0.717135	0.51213	-9.75306	0.282753	-1.14814	-73.8614
0.479784	0.520216	0.72504	0.512	-12.2901	0.282636	-5.26732	-76.8332		0.71913	0.512065	-11.0293	0.282762	-0.800503	-88.7431
0.996384	0.00361584	0.726151	0.512001	-12.2767	0.282608	-6.25596	-62.9635		0.726084	0.512001	-12.2734	0.282609	-6.23645	-62.9987
0.891293	0.108707	0.724982	0.512061	-11.1069	0.282667	-4.17552	-65.8943		0.723651	0.512077	-10.796	0.282685	-3.53801	-66.9387
0.461972	0.538028	0.71621	0.5121	-10.3314	0.282666	-4.20918	-80.6566		0.711851	0.512208	-8.22956	0.282798	0.476719	-85.6731
0.171375	0.828625	0.713421	0.511993	-12.4309	0.282624	-5.69039	-82.7387		0.71098	0.512387	-4.73597	0.282845	2.11038	-102.56
0.433938	0.566062	0.725961	0.511977	-12.737	0.282652	-4.69533	-71.9592		0.716011	0.51219	-8.57694	0.282769	-0.555751	-84.6633
0.0104994	0.989501	0.718009	0.512062	-11.0877	0.282616	-5.97674	-86.3074		0.71003	0.512584	-0.891101	0.282893	3.83476	-107.458
0.787475	0.212525	0.720655	0.511975	-12.7764	0.282627	-5.59879	-70.1544		0.718978	0.511983	-12.6127	0.282663	-4.29965	-72.8395
0.906806	0.0931944	0.730423	0.511999	-12.3061	0.282668	-4.12923	-65.8461		0.728006	0.512011	-12.0795	0.282684	-3.57335	-66.8209
0.622386	0.377614	0.721192	0.511984	-12.5964	0.28265	-4.76913	-70.6483		0.71612	0.512081	-10.7006	0.282721	-2.25965	-79.2105
0.267345	0.732655	0.721692	0.512029	-11.7192	0.282641	-5.08639	-85.8697		0.712939	0.512258	-7.25249	0.282824	1.38776	-92.6512
0.995324	0.00467627	0.725681	0.511987	-12.544	0.282621	-5.79075	-63.5567		0.725592	0.511988	-12.5308	0.282622	-5.75716	-63.6723
0.251181	0.748819	0.722863	0.512033	-11.6406	0.282624	-5.70418	-88.4248		0.713962	0.512265	-7.11092	0.282829	1.55198	-97.102
0.654227	0.345773	0.716997	0.512045	-11.4195	0.282649	-4.80876	-75.3067		0.714669	0.512063	-11.0678	0.28274	-1.59545	-78.4335
0.6617	0.3383	0.7224	0.512019	-11.928	0.282666	-4.20009	-72.2274		0.719384	0.512099	-10.3575	0.282737	-1.69225	-79.1847
0.822911	0.177089	0.720414	0.512022	-11.8637	0.282668	-4.14865	-64.8388		0.718429	0.512035	-11.6139	0.282709	-2.6985	-69.2924
0.306303	0.693697	0.714922	0.512053	-11.2612	0.282638	-5.1888	-79.327		0.711588	0.5121	-10.3452	0.282777	-0.276763	-90.6732
0.452364	0.547636	0.724384	0.511992	-12.4444	0.282629	-5.51475	-76.97		0.717067	0.51212	-9.94176	0.282763	-0.766811	-84.7575
0.795592	0.204408	0.72043	0.512073	-10.865	0.282634	-5.34518	-66.4145		0.717329	0.512087	-10.5971	0.282688	-3.42119	-69.7339
0.487553	0.512447	0.725874	0.512045	-11.4104	0.2826	-6.53873	-78.0845		0.716528	0.512153	-9.29734	0.282688	-3.43728	-84.7415
0.300115	0.699885	0.721158	0.512052	-11.2762	0.282619	-5.875	-88.9427		0.713663	0.512235	-7.7114	0.282769	-0.569314	-89.1188
0.206759	0.793241	0.721706	0.512093	-10.4697	0.282627	-5.5951	-81.0273		0.712984	0.512252	-7.37819	0.282814	1.04213	-102.658
0.823563	0.176437	0.730554	0.511893	-14.3784	0.282676	-3.85159	-70.036		0.726745	0.511897	-14.303	0.282709	-2.69872	-70.4255
0.11159	0.88841	0.720266	0.512119	-9.97211	0.28261	-6.1994	-92.4929		0.711298	0.512415	-4.1917	0.282862	2.73435	-96.7255
0.20879	0.79121	0.7224	0.512003	-12.239	0.282656	-4.56116	-85.3088		0.714089	0.512222	-7.96743	0.282843	2.03548	-94.5866
0.868951	0.131049	0.718504	0.512018	-11.9384	0.282642	-5.04491	-66.8343		0.717093	0.51205	-11.3109	0.282685	-3.54096	-69.7595
0.879842	0.120158	0.721606	0.512105	-10.2338	0.2827	-2.99218	-66.4628		0.719272	0.512127	-9.81242	0.282724	-2.16753	-69.0386
0.824397	0.175603	0.718869	0.512041	-11.4906	0.282685	-3.54867	-68.4477		0.716987	0.5121	-10.3443	0.282715	-2.46958	-70.5202
0.339907	0.660093	0.719308	0.512098	-10.3727	0.282641	-5.07623	-83.2671		0.712541	0.512247	-7.4756	0.282802	0.600813	-89.2649
0.492885	0.507115	0.721664	0.51205	-11.3142	0.282688	-3.42929	-78.028		0.716074	0.51215	-9.36063	0.282799	0.484474	-82.4532
0.283419	0.716581	0.719173	0.512099	-10.363	0.282653	-4.66169	-93.4453		0.713141	0.512305	-6.34273	0.28281	0.884238	-94.0253
0.0567461	0.943254	0.718285	0.512102	-10.3081	0.282637	-5.2508	-85.9434		0.711118	0.512515	-2.23714	0.282881	3.39428	-103.195
0.562794	0.437206	0.716415	0.512033	-11.6507	0.282664	-4.27046	-78.8466		0.713377	0.512187	-8.64619	0.282743	-1.48626	-81.8988
0.706984	0.293016	0.720071	0.512035	-11.5977	0.282654	-4.63802	-72.12		0.717368	0.51213	-9.75178	0.282722	-2.23582	-76.6542
0.589102	0.410898	0.722763	0.512051	-11.2867	0.282619	-5.87423	-73.3291		0.717301	0.51212	-9.95162	0.282705	-2.84631	-80.2318
0.506111	0.493889	0.724212	0.512092	-10.5007	0.282671	-4.04483	-79.41		0.717562	0.512196	-8.46135	0.282772	-0.450446	-83.0534
0.36318	0.63682	0.719816	0.512085	-10.6256	0.282629	-5.50082	-79.9175		0.712852	0.512229	-7.82573	0.28279	0.18625	-90.7979
0.15185	0.84815	0.721225	0.512076	-10.8059	0.282634	-5.34937	-101.292		0.711969	0.512431	-3.87586	0.282863	2.75108	-99.1961
0.965192	0.0348084	0.731055	0.512027	-11.7536	0.282616	-5.97129	-64.0825		0.7301	0.512032	-11.6681	0.282622	-5.75376	-64.7112
0.870901	0.129099	0.735525	0.511887	-14.498	0.282638	-5.20188	-66.6346		0.733488	0.511903	-14.1733	0.282672	-3.98456	-68.4966
0.421436	0.578564	0.719199	0.512132	-9.71516	0.282651	-4.72769	-80.3467		0.713729	0.512321	-6.02773	0.282792	0.250448	-89.3038
0.115937	0.884063	0.718317	0.51207	-10.9144	0.282629	-5.52062	-85.9609		0.710603	0.512437	-3.76567	0.282865	2.8356	-95.4849
0.395136	0.604864	0.724301	0.51206	-11.112	0.282649	-4.82118	-85.6593		0.715533	0.512259	-7.23501	0.282786	0.0389252	-85.3528
0.199623	0.800377	0.720673	0.512052	-11.2675	0.282647	-4.89701	-98.5101		0.712096	0.51239	-4.68559	0.282839	1.91868	-100.05
0.710915	0.289085	0.7179	0.511977	-12.7376	0.282662	-4.35284	-71.5793		0.714283	0.512044	-11.4219	0.28271	-2.65088	-76.4477
0.0373663	0.962634	0.723806	0.512151	-9.34267	0.282642	-5.05614	-90.6238		0.710966	0.512562	-1.33052	0.282878	3.29116	-103.406
0.425714	0.574286	0.720367	0.512056	-11.1895	0.282643	-5.02688	-80.6847		0.714347	0.512263	-7.15023	0.282775	-0.338188	-84.5732
0.934078	0.0659216	0.722795	0.512004	-12.2157	0.282576	-7.39073	-63.9519		0.721555	0.512014	-12.0196	0.282584	-7.09296	-64.9796
0.887327	0.112673	0.722908	0.51196	-13.0699	0.28262	-5.84151	-67.5803		0.720974	0.51197	-12.8731	0.282639	-5.16312	-68.4521
0.648491	0.351509	0.717099	0.511968	-12.9226	0.28269	-3.34654	-71.255		0.713712	0.512069	-10.9511	0.282751	-1.19226	-77.1704
0.188854	0.811146	0.719034	0.512064	-11.0488	0.28265	-4.78841	-88.1534		0.712045	0.51234	-5.65142	0.282867	2.8896	-95.7833
0.931937	0.0680633	0.727833	0.511985	-12.5855	0.282688	-3.42521	-65.3924		0.726756	0.511991	-12.461	0.282706	-2.7985	-66.0892
0.014869	0.985131	0.71768	0.512056	-11.1883	0.282624	-5.70003	-94.2007		0.710846	0.51258	-0.977199	0.282888	3.62655	-105.479
0.820124	0.179876	0.731668	0.51212	-9.95692	0.282645	-4.93782	-68.4482		0.728706	0.512152	-9.32545	0.282684	-3.58685	-71.1931
0.545239	0.454761	0.720809	0.511983	-12.6154	0.282658	-4.47566	-76.882		0.715847	0.512041	-11.4942	0.282762	-0.82063	-82.7261
0.0242418	0.975758	0.714122	0.512115	-10.0371	0.282643	-5.02523	-96.6804		0.710096	0.512357	-5.3168	0.282897	3.94865	-95.378
0.0179622	0.982038	0.718264	0.512021	-11.8825	0.282637	-5.23674	-92.9391		0.709723	0.51258	-0.966631	0.282889	3.66336	-103.642
0.770087	0.229913	0.723553	0.512102	-10.3021	0.282684	-3.56082	-68.0215		0.720353	0.512127	-9.81909	0.282741	-1.55621	-72.7523
0.982798	0.0172024	0.716192	0.512033	-11.6517	0.28263	-5.49611	-64.435		0.71604	0.512035	-11.6077	0.282633	-5.37887	-64.7127
0.101309	0.898691	0.718471	0.512075	-10.8354	0.282632	-5.40106	-89.3098		0.711575	0.512444	-3.62087	0.282873	3.11393	-101.63
0.757151	0.242849	0.726058	0.512086	-10.6142	0.282637	-5.24037	-73.2251		0.720988	0.512129	-9.77017	0.282692	-3.30197	-74.2715
0.634988	0.365012	0.724743	0.512039	-11.5193	0.282617	-5.95498	-76.3575		0.718427	0.512076	-10.7977	0.28268	-3.72341	-80.5278
0.727111	0.272889	0.726838	0.511963	-13.0201	0.282683	-3.61799	-74.1543		0.721367	0.512023	-11.8388	0.282737	-1.7081	-73.1743
0.204715	0.795285	0.718581	0.512057	-11.1732	0.282614	-6.05013	-83.458		0.711888	0.512316	-6.1328	0.282807	0.773779	-91.8841
0.333725	0.666275	0.720652	0.511993	-12.4232	0.282653	-4.65913	-87.8435		0.713108	0.512234	-7.72	0.282794	0.334163	-91.2092
0.875283	0.124717	0.720186	0.51192	-13.8441	0.282682	-3.62967	-66.5763		0.718637	0.511944	-13.3862	0.282713	-2.55985	-67.5405
0.10228	0.89772	0.716796	0.512025	-11.7938	0.282639	-5.16828	-86.6463		0.711833	0.512366	-5.15319	0.282866	2.87758	-101.348
0.119336	0.880664	0.716456	0.512083	-10.6688	0.282638	-5.2028	-87.5419		0.711746	0.512442	-3.65923	0.282853	2.41315	-100.562
0.567792	0.432208	0.715746	0.511984	-12.6014	0.282652	-4.70565	-77.4941		0.712139	0.512075	-10.8354	0.282744	-1.44158	-80.8597
0.181891	0.818109	0.723238	0.512077	-10.7824	0.28262	-5.83583	-81.3249		0.713829	0.512461	-3.29974	0.282807	0.791909	-100.571
0.732915	0.267085	0.727433	0.512033	-11.6368	0.282602	-6.45762	-70.5313		0.72296	0.512109	-10.1677	0.282648	-4.82958	-74.9024
0.837196	0.162804	0.726365	0.512031	-11.6842	0.282702	-2.93878	-66.4338		0.724175	0.512063	-11.0629	0.282728	-2.03019	-68.3369
0.435916	0.564084	0.730407	0.511972	-12.8431	0.282654	-4.63479	-81.1686		0.717165	0.512141	-9.5398	0.282785	0.0111669	-85.2155
0.44568	0.55432	0.718407	0.512074	-10.8459	0.282656	-4.55202	-77.2733		0.711928	0.512279	-6.84896	0.282792	0.241602	-86.983
0.127768	0.872232	0.718265	0.51204	-11.5091	0.2826	-6.54814	-78.6591		0.712356	0.512449	-3.5293	0.282847	2.19745	-98.8379
0.798444	0.201556	0.728367	0.512006	-12.1712	0.282727	-2.03394	-69.2082		0.723715	0.512038	-11.5536	0.282778	-0.260072	-71.2883
0.440169	0.559831	0.720159	0.512046	-11.3975	0.282674	-3.92164	-78.5311		0.71453	0.512182	-8.73338	0.28278	-0.160422	-83.986
0.496907	0.503093	0.719597	0.512024	-11.8251	0.282646	-4.89771	-79.8797		0.714534	0.512162	-9.12649	0.282734	-1.78821	-88.3895
0.275468	0.724532	0.723936	0.511986	-12.5551	0.28263	-5.46423	-91.6725		0.713583	0.512122	-9.91639	0.282812	0.945961	-100.362
0.168168	0.831832	0.715456	0.512096	-10.4258	0.282641	-5.08551	-84.2258		0.712623	0.512242	-7.57119	0.282856	2.51398	-92.612
0.618875	0.381125	0.716246	0.51202	-11.8902	0.282682	-3.63436	-73.4503		0.713137	0.512126	-9.8381	0.282771	-0.496278	-77.4136
0.990529	0.00947067	0.717564	0.512039	-11.5241	0.282636	-5.27462	-62.1073		0.717465	0.512041	-11.4803	0.282638	-5.18385	-62.3177
0.959289	0.0407113	0.727822	0.511993	-12.4323	0.282649	-4.79551	-63.4029		0.726893	0.511999	-12.3147	0.282656	-4.55867	-63.9921
0.878974	0.121026	0.723274	0.512032	-11.675	0.282682	-3.64577	-66.5797		0.720976	0.512046	-11.3884	0.282709	-2.69352	-68.2616
0.188933	0.811067	0.719234	0.512081	-10.7164	0.282636	-5.2608	-88.4282		0.711612	0.512376	-4.94826	0.28283	1.5946	-95.7684
0.776656	0.223344	0.723401	0.512022	-11.8592	0.282618	-5.88956	-69.4852		0.720728	0.512026	-11.7876	0.282657	-4.52356	-72.2853
0.798011	0.201989	0.724279	0.512018	-11.931	0.282642	-5.05614	-69.6777		0.721251	0.512038	-11.5404	0.282678	-3.77928	-72.6969
0.947195	0.0528046	0.724869	0.511973	-12.81	0.282709	-2.6986	-65.9049		0.723763	0.511979	-12.6966	0.282719	-2.31925	-66.486
0.540766	0.459234	0.720806	0.51203	-11.7125	0.282622	-5.78159	-76.3359		0.715916	0.512134	-9.67604	0.282738	-1.66477	-82.2069
0.0584782	0.941522	0.721984	0.512067	-10.98	0.28262	-5.84271	-86.7829		0.711198	0.512473	-3.06499	0.282867	2.89522	-94.8532
0.256149	0.743851	0.720323	0.512041	-11.4965	0.282651	-4.7223	-83.8054		0.712762	0.512236	-7.68932	0.282836	1.78803	-88.8287
0.213238	0.786762	0.720243	0.512073	-10.8564	0.282655	-4.60765	-84.1663		0.712508	0.51242	-4.10294	0.282838	1.88505	-89.4648
0.855401	0.144599	0.719576	0.511982	-12.6424	0.282669	-4.09501	-68.0454		0.718017	0.512009	-12.1198	0.282701	-2.95637	-70.3077
0.535314	0.464686	0.717087	0.511967	-12.9283	0.282651	-4.7239	-72.2471		0.713484	0.512104	-10.2608	0.282766	-0.655809	-82.9888
0.417641	0.582359	0.718098	0.512032	-11.6681	0.282629	-5.50946	-74.7557		0.713434	0.512259	-7.228	0.282791	0.214158	-85.8278
0.960596	0.0394041	0.725104	0.512056	-11.1936	0.282649	-4.82548	-63.5707		0.724224	0.512065	-11.0299	0.282658	-4.50422	-63.9399
0.858281	0.141719	0.722228	0.512033	-11.6399	0.282678	-3.80147	-66.978		0.72127	0.512056	-11.2045	0.282698	-3.0595	-69.1783
0.0496993	0.950301	0.716043	0.512112	-10.1029	0.282647	-4.87075	-92.3892		0.710462	0.512517	-2.20899	0.282883	3.45073	-99.8011
0.25169	0.74831	0.717207	0.512093	-10.4795	0.28262	-5.84567	-83.3583		0.711639	0.512336	-5.72709	0.282828	1.5088	-95.8722
0.646859	0.353141	0.722978	0.512076	-10.8002	0.282679	-3.7409	-74.5263		0.719616	0.512123	-9.88677	0.282759	-0.90634	-79.8728
0.634553	0.365447	0.722749	0.512013	-12.0324	0.282651	-4.72595	-73.7685		0.71724	0.512083	-10.662	0.282743	-1.48741	-78.2085
0.0380123	0.961988	0.719814	0.51215	-9.37316	0.282649	-4.80419	-84.3629		0.710529	0.512489	-2.74133	0.282881	3.38017	-107.171
0.166952	0.833048	0.719283	0.512085	-10.6306	0.282637	-5.22633	-82.9639		0.711619	0.512398	-4.51704	0.282833	1.69203	-98.7487
0.593687	0.406313	0.728004	0.512021	-11.8778	0.282634	-5.34704	-74.8301		0.721689	0.512097	-10.3878	0.282737	-1.68281	-80.0557
0.256919	0.743081	0.725617	0.512048	-11.3572	0.282643	-5.02378	-84.9585		0.714665	0.512309	-6.26481	0.282822	1.2997	-92.4358
0.901555	0.098445	0.725745	0.511989	-12.4998	0.282697	-3.12687	-65.9262		0.72433	0.512002	-12.2471	0.282714	-2.51236	-67.5998
0.61157	0.38843	0.723567	0.512021	-11.8884	0.282673	-3.95068	-73.4521		0.717151	0.512094	-10.4561	0.282764	-0.739906	-79.0341
0.863868	0.136132	0.721735	0.511976	-12.7566	0.282711	-2.62998	-67.3883		0.71976	0.512	-12.2953	0.282743	-1.49701	-68.4381
0.651579	0.348421	0.714161	0.512058	-11.1643	0.282685	-3.55314	-70.9788		0.711866	0.512133	-9.69275	0.282757	-1.00766	-76.7882
0.175015	0.824985	0.721501	0.512073	-10.861	0.28262	-5.84247	-80.3438		0.711844	0.512377	-4.93774	0.282831	1.62729	-99.5814
0.670207	0.329793	0.722427	0.511984	-12.5958	0.282646	-4.9077	-73.6072		0.7185	0.512009	-12.1083	0.282713	-2.53236	-76.1337
0.768638	0.231362	0.721063	0.512012	-12.0507	0.282596	-6.67107	-70.7389		0.717356	0.512041	-11.495	0.282657	-4.53042	-74.056
0.491365	0.508635	0.728655	0.512091	-10.5186	0.282645	-4.94207	-80.9453		0.718674	0.512184	-8.70945	0.282767	-0.633706	-85.4923
0.877671	0.122329	0.725934	0.512092	-10.4908	0.282674	-3.92685	-67.8089		0.723875	0.512109	-10.168	0.282697	-3.1088	-69.8628
0.346723	0.653277	0.722358	0.512063	-11.0575	0.282623	-5.73538	-81.4017		0.715951	0.512242	-7.56466	0.282775	-0.348613	-86.2604
0.162861	0.837139	0.721175	0.512046	-11.3975	0.282641	-5.10628	-87.4977		0.71236	0.512192	-8.5421	0.282872	3.06043	-99.6012
0.696048	0.303952	0.724408	0.512052	-11.2761	0.282667	-4.16121	-67.5676		0.71903	0.512057	-11.1814	0.282738	-1.66139	-72.3924
0.955095	0.0449055	0.729078	0.512034	-11.6263	0.282661	-4.37128	-65.3102		0.727881	0.512039	-11.5233	0.282671	-4.03681	-66.0878
0.444116	0.555884	0.72297	0.512	-12.2899	0.282666	-4.21961	-75.6156		0.714991	0.512175	-8.88259	0.282782	-0.0958566	-79.3895
0.983758	0.0162417	0.716597	0.512088	-10.5705	0.282635	-5.32121	-63.0461		0.716467	0.51209	-10.5274	0.282639	-5.15938	-63.2642
0.529627	0.470373	0.721605	0.512016	-11.9847	0.282676	-3.83838	-78.3684		0.714658	0.51212	-9.95622	0.282781	-0.135348	-83.8728
0.828259	0.171741	0.721211	0.511948	-13.3118	0.282622	-5.76781	-66.9148		0.718529	0.511978	-12.7253	0.282677	-3.81087	-69.3895
0.147205	0.852795	0.722136	0.512123	-9.88492	0.28264	-5.13768	-87.901		0.712293	0.512416	-4.17692	0.282857	2.55495	-94.4726
0.89327	0.10673	0.731073	0.511919	-13.8735	0.282652	-4.719	-64.2671		0.728258	0.511925	-13.745	0.282671	-4.03807	-66.0495
0.843587	0.156413	0.723653	0.511996	-12.3639	0.282667	-4.17353	-67.4082		0.721471	0.512023	-11.8378	0.282708	-2.73853	-69.9253
0.834371	0.165629	0.724332	0.511973	-12.8206	0.282682	-3.65448	-69.0626		0.722404	0.511972	-12.8297	0.282716	-2.42571	-70.4748
0.868233	0.131767	0.723011	0.511993	-12.4257	0.282684	-3.57898	-67.1967		0.720808	0.512028	-11.7418	0.282709	-2.68101	-69.4827
0.57501	0.42499	0.727502	0.512055	-11.2142	0.282628	-5.53469	-74.577		0.719626	0.512156	-9.23716	0.282746	-1.395	-82.5655
0.419884	0.580116	0.719978	0.512057	-11.1704	0.282614	-6.03131	-78.7956		0.713367	0.512272	-6.98524	0.282747	-1.34936	-89.3809
0.796091	0.203909	0.72945	0.511972	-12.8418	0.282602	-6.46113	-70.0961		0.724416	0.51197	-12.8734	0.282632	-5.3984	-72.7111
0.428178	0.571822	0.723932	0.512087	-10.5892	0.282638	-5.21589	-80.5959		0.716421	0.512228	-7.8465	0.282789	0.153491	-91.2695
0.440281	0.559719	0.72061	0.512041	-11.4983	0.282646	-4.93225	-76.1318		0.714574	0.512188	-8.62985	0.282783	-0.0657399	-87.6855
0.292684	0.707316	0.71849	0.511977	-12.7444	0.282665	-4.22633	-82.6859		0.712628	0.512116	-10.026	0.282838	1.86265	-92.1975
0.607713	0.392287	0.721367	0.511912	-14.0007	0.282717	-2.40976	-76.0655		0.715704	0.512037	-11.5677	0.282792	0.247623	-77.4602
0.00558112	0.994419	0.719811	0.512088	-10.5684	0.282616	-5.98702	-89.8153		0.710089	0.512582	-0.938785	0.282891	3.75993	-104.568
0.0767537	0.923246	0.720124	0.512114	-10.07	0.282616	-5.98668	-90.5868		0.711243	0.51252	-2.14158	0.282867	2.91095	-104.371
0.829009	0.170991	0.721728	0.511975	-12.7697	0.282644	-4.98385	-65.2562		0.719162	0.512003	-12.2367	0.282679	-3.7329	-67.9446
0.0728839	0.927116	0.721673	0.512126	-9.82321	0.282639	-5.14729	-81.4797		0.710062	0.512538	-1.78957	0.282868	2.94734	-106.055
0.696358	0.303642	0.718891	0.511992	-12.4403	0.282665	-4.25641	-68.9197		0.715845	0.512045	-11.4044	0.282711	-2.62731	-75.2622
0.24297	0.75703	0.719519	0.51204	-11.5134	0.282629	-5.50939	-84.7365		0.712858	0.51224	-7.60417	0.282827	1.47061	-95.5986
0.486799	0.513201	0.724584	0.511994	-12.4141	0.282642	-5.04345	-79.2218		0.71722	0.512182	-8.74247	0.282766	-0.678208	-87.0754
0.555508	0.444492	0.721866	0.511984	-12.5922	0.282659	-4.47096	-78.6837		0.715663	0.512069	-10.9483	0.282749	-1.28495	-81.3818
0.9917	0.00829999	0.725431	0.512039	-11.5283	0.282642	-5.05691	-64.1002		0.725262	0.51204	-11.5081	0.282644	-4.99242	-64.2285
0.289514	0.710486	0.724004	0.512036	-11.5933	0.282654	-4.62559	-86.0641		0.714945	0.512259	-7.23131	0.28283	1.57915	-86.4838
0.520386	0.479614	0.718367	0.512041	-11.4849	0.282649	-4.80177	-77.1177		0.712985	0.512198	-8.42484	0.282763	-0.760541	-82.4402
0.288782	0.711218	0.722057	0.511993	-12.4264	0.282641	-5.10852	-83.452		0.7128	0.51226	-7.22536	0.282818	1.1659	-93.4977
0.85588	0.14412	0.71995	0.511945	-13.3572	0.282646	-4.90591	-66.4099		0.718206	0.511966	-12.954	0.282672	-3.99559	-68.0492
0.621821	0.378179	0.7167	0.511931	-13.6392	0.282629	-5.52882	-71.021		0.713377	0.511973	-12.813	0.282712	-2.59183	-80.1461
0.104579	0.895421	0.71793	0.512086	-10.6201	0.282609	-6.2263	-82.5955		0.710969	0.512399	-4.51193	0.282848	2.23175	-105.991
0.371506	0.628494	0.721805	0.512	-12.2809	0.282624	-5.70091	-78.0969		0.714452	0.512214	-8.12333	0.282749	-1.28511	-85.8328
0.94893	0.0510702	0.723343	0.512023	-11.8465	0.282691	-3.32464	-65.0591		0.722476	0.51203	-11.6976	0.282701	-2.96268	-65.5925
0.86774	0.13226	0.726114	0.511993	-12.4294	0.282662	-4.33354	-64.8966		0.723976	0.512031	-11.6849	0.282695	-3.1717	-66.8735
0.991843	0.00815716	0.717303	0.511969	-12.8958	0.282656	-4.5471	-65.1304		0.717231	0.511969	-12.8879	0.282658	-4.49738	-65.2307
0.223276	0.776724	0.723726	0.512116	-10.0193	0.282626	-5.62328	-87.7416		0.712261	0.512284	-6.74745	0.282818	1.15101	-94.3755
0.944647	0.0553533	0.726639	0.511982	-12.6463	0.282617	-5.95045	-64.4905		0.725351	0.511995	-12.3944	0.282632	-5.42135	-65.2394
0.646573	0.353427	0.719586	0.511939	-13.4761	0.282644	-5.00006	-75.2393		0.71474	0.512018	-11.9476	0.282737	-1.71214	-78.4946
0.482436	0.517564	0.714157	0.512046	-11.3856	0.282665	-4.23867	-73.1069		0.711273	0.512148	-9.39869	0.282805	0.721248	-82.0974
0.5221	0.4779	0.723198	0.512072	-10.8835	0.282654	-4.64652	-73.8287		0.715738	0.512146	-9.43302	0.282778	-0.255701	-82.3945
0.322499	0.677501	0.723477	0.512077	-10.7791	0.282646	-4.91995	-84.2207		0.715138	0.512307	-6.29347	0.282819	1.19848	-94.3936
0.0978391	0.902161	0.716251	0.512064	-11.0503	0.282645	-4.94226	-94.5973		0.711244	0.51241	-4.28887	0.282865	2.83458	-100.057
0.726193	0.273807	0.726945	0.512043	-11.4418	0.282659	-4.46774	-71.9307		0.722596	0.512101	-10.3101	0.282735	-1.75107	-75.1496
0.72716	0.27284	0.731278	0.512047	-11.3728	0.282656	-4.56115	-69.932		0.722967	0.512112	-10.1025	0.282711	-2.61531	-73.53
0.976559	0.0234408	0.730078	0.511986	-12.5664	0.282682	-3.64197	-63.7716		0.729406	0.511987	-12.5471	0.282688	-3.43457	-63.9239
0.819058	0.180942	0.727795	0.511983	-12.6176	0.282635	-5.30896	-67.2462		0.72495	0.511996	-12.3756	0.28268	-3.71579	-71.2091
0.321492	0.678508	0.722158	0.512065	-11.0283	0.282656	-4.56744	-81.1111		0.715124	0.512257	-7.28386	0.282821	1.29003	-92.8168
0.364019	0.635981	0.723332	0.512028	-11.7506	0.282636	-5.27945	-77.6325		0.715184	0.512177	-8.84128	0.282806	0.742635	-89.7149
0.968109	0.031891	0.727909	0.512086	-10.6078	0.282689	-3.38928	-65.0772		0.72731	0.512089	-10.5464	0.282695	-3.19372	-65.353
0.63549	0.36451	0.725312	0.512097	-10.3894	0.282645	-4.94746	-73.7958		0.72066	0.512135	-9.65213	0.282737	-1.71098	-79.5924
0.00192205	0.998078	0.720524	0.512065	-11.0169	0.282618	-5.91886	-86.8838		0.709747	0.512581	-0.948784	0.282893	3.805	-102.998
0.576539	0.423461	0.719835	0.512114	-10.0649	0.282665	-4.23247	-75.6066		0.715227	0.512216	-8.07973	0.282744	-1.46667	-79.8465
0.315059	0.684941	0.716686	0.51204	-11.5174	0.282652	-4.7014	-85.8343		0.709997	0.512233	-7.73644	0.282823	1.34834	-94.8094
0.246993	0.753007	0.72056	0.512043	-11.4509	0.282633	-5.36894	-78.632		0.711989	0.512275	-6.92647	0.282821	1.28465	-93.1057
0.0850616	0.914938	0.721828	0.512018	-11.9333	0.282618	-5.8943	-84.515		0.710475	0.512466	-3.19547	0.282865	2.84467	-99.5591
0.502217	0.497783	0.72188	0.511985	-12.5766	0.282673	-3.95051	-77.9127		0.715332	0.512133	-9.69936	0.282799	0.47768	-87.5314
0.687251	0.312749	0.719941	0.511915	-13.9524	0.282657	-4.53818	-70.3168		0.716428	0.51197	-12.8675	0.282728	-2.02742	-75.06
0.729097	0.270903	0.722252	0.511942	-13.4168	0.282651	-4.75003	-69.3591		0.718188	0.51199	-12.4807	0.282723	-2.20505	-74.5167
0.332687	0.667313	0.722307	0.512114	-10.0615	0.282643	-5.01981	-87.0909		0.714398	0.512302	-6.40063	0.282783	-0.0817141	-91.8332
0.839594	0.160406	0.723397	0.512008	-12.136	0.28259	-6.89689	-67.6905		0.72052	0.512045	-11.4206	0.282637	-5.22329	-70.6625
0.283957	0.716043	0.721861	0.512029	-11.7308	0.282649	-4.79636	-81.6767		0.713673	0.512211	-8.16709	0.282827	1.4681	-92.5226
0.393311	0.606689	0.724262	0.512048	-11.3539	0.282627	-5.58735	-76.2422		0.714964	0.5122	-8.39057	0.282761	-0.855387	-92.2619
0.069241	0.930759	0.719489	0.512079	-10.7512	0.282639	-5.14533	-87.1753		0.710509	0.512478	-2.95906	0.282869	2.98229	-93.856
0.264529	0.735471	0.72304	0.512064	-11.0326	0.282622	-5.74891	-83.3724		0.714563	0.512289	-6.65518	0.282807	0.779181	-92.7929
0.746369	0.253631	0.73015	0.512012	-12.0507	0.282642	-5.05929	-71.9974		0.72479	0.512045	-11.4143	0.2827	-3.01463	-76.5017
0.100858	0.899142	0.719948	0.512025	-11.8078	0.282629	-5.50067	-89.5177		0.711162	0.512411	-4.27293	0.282869	2.98728	-98.6098
0.977321	0.0226794	0.720892	0.512079	-10.746	0.282663	-4.30478	-64.1875		0.720563	0.512084	-10.6589	0.282669	-4.1164	-64.4876
0.115364	0.884636	0.716039	0.512062	-11.0716	0.282644	-4.98691	-81.7587		0.711479	0.512423	-4.0472	0.282861	2.69979	-98.4065
0.0726338	0.927366	0.721942	0.512048	-11.3483	0.282622	-5.75515	-88.5937		0.711216	0.51252	-2.14301	0.282876	3.20069	-97.9286
0.340035	0.659965	0.721561	0.512103	-10.2748	0.282633	-5.3833	-87.9492		0.715131	0.512215	-8.10129	0.282797	0.439551	-93.7624
0.799034	0.200966	0.724542	0.51203	-11.6956	0.28268	-3.69723	-65.5365		0.722311	0.512042	-11.4728	0.282715	-2.48019	-70.7548
0.753107	0.246893	0.723364	0.511999	-12.3049	0.282689	-3.37955	-68.749		0.721089	0.512079	-10.7577	0.282748	-1.30002	-74.779
0.205614	0.794386	0.722535	0.512043	-11.445	0.282646	-4.92461	-81.866		0.71218	0.512328	-5.88992	0.282842	2.01035	-97.6617
0.380516	0.619484	0.723896	0.512078	-10.7592	0.282611	-6.16275	-75.8496		0.714669	0.512256	-7.29696	0.282793	0.272848	-89.878
0.884512	0.115488	0.718026	0.511967	-12.9269	0.282639	-5.15866	-66.9078		0.717043	0.511988	-12.5155	0.282669	-4.09631	-66.4838
0.421948	0.578052	0.726031	0.512009	-12.1194	0.282654	-4.63	-76.1657		0.716958	0.512144	-9.47652	0.282778	-0.24715	-87.8253
0.521016	0.478984	0.720696	0.512028	-11.7416	0.282659	-4.46728	-78.7854		0.714874	0.512128	-9.79934	0.282771	-0.496579	-80.6189
0.46414	0.53586	0.721824	0.512045	-11.4188	0.282653	-4.67065	-80.8591		0.715049	0.512127	-9.81999	0.282771	-0.491384	-83.8783
0.734389	0.265611	0.721968	0.511986	-12.5711	0.282663	-4.32645	-69.2768		0.718693	0.511991	-12.4649	0.282727	-2.05671	-74.2795
0.581868	0.418132	0.720972	0.511999	-12.3159	0.282634	-5.33213	-74.5604		0.717427	0.5121	-10.3396	0.28274	-1.5955	-81.0117
0.459082	0.540918	0.720346	0.512068	-10.9613	0.282677	-3.82897	-78.2408		0.715502	0.512195	-8.47805	0.282801	0.555276	-88.9204
0.780515	0.219485	0.727121	0.511997	-12.3498	0.282642	-5.07142	-70.2375		0.721948	0.512053	-11.2466	0.282683	-3.62208	-71.6882
0.635363	0.364637	0.728364	0.511982	-12.6455	0.282631	-5.44101	-70.404		0.723358	0.512077	-10.7882	0.282713	-2.54076	-78.5614
0.234278	0.765722	0.721413	0.512049	-11.333	0.282619	-5.88783	-88.5022		0.713061	0.51231	-6.24035	0.282817	1.11504	-94.8457
0.81832	0.18168	0.722118	0.511995	-12.3881	0.282656	-4.55165	-68.4025		0.719662	0.512022	-11.8515	0.282717	-2.41422	-71.9924
0.570701	0.429299	0.725271	0.512	-12.2822	0.282648	-4.85496	-77.5962		0.719356	0.512064	-11.0408	0.282762	-0.804321	-83.6802
0.445731	0.554269	0.71931	0.512073	-10.8749	0.282682	-3.65636	-75.0882		0.713947	0.512285	-6.73444	0.282801	0.557061	-89.0793
0.0349313	0.965069	0.721864	0.512044	-11.4288	0.282619	-5.87264	-92.3626		0.710651	0.512453	-3.44554	0.282885	3.5496	-110.1
0.996424	0.00357639	0.723282	0.512012	-12.0577	0.282651	-4.73651	-63.9098		0.723214	0.512012	-12.0516	0.282652	-4.70997	-63.9301
0.823884	0.176116	0.723714	0.512003	-12.2351	0.282615	-6.01333	-66.1018		0.720434	0.512065	-11.0154	0.282654	-4.63031	-70.0071
0.147735	0.852265	0.718685	0.512052	-11.2673	0.282632	-5.42061	-93.7009		0.711915	0.512354	-5.38586	0.28285	2.31128	-96.2734
0.41244	0.58756	0.72332	0.512078	-10.7613	0.282644	-4.98351	-80.8507		0.715196	0.512267	-7.08332	0.28279	0.18737	-89.991
0.830481	0.169519	0.725389	0.511951	-13.2412	0.282602	-6.46177	-67.95		0.72223	0.511963	-13.0207	0.282636	-5.28095	-70.3908
0.778776	0.221224	0.719478	0.511973	-12.8135	0.282689	-3.41143	-67.8055		0.716656	0.512021	-11.8753	0.282733	-1.85523	-71.281
0.343792	0.656208	0.719638	0.511994	-12.4	0.282653	-4.67284	-84.1808		0.713905	0.51214	-9.56103	0.282817	1.11531	-86.847
0.257495	0.742505	0.725319	0.512056	-11.2036	0.282627	-5.60495	-90.5153		0.713943	0.512288	-6.66926	0.282814	1.02198	-97.472
0.77426	0.22574	0.721964	0.511904	-14.1662	0.28265	-4.77559	-69.3231		0.718942	0.511944	-13.3732	0.282705	-2.82707	-72.8065
0.0876437	0.912356	0.72334	0.512144	-9.4727	0.282648	-4.85295	-83.2253		0.711225	0.512441	-3.69433	0.282878	3.27386	-101.762
0.27914	0.72086	0.725539	0.512023	-11.8484	0.282626	-5.60629	-80.641		0.713033	0.512184	-8.69116	0.282816	1.109	-95.9237
0.807136	0.192864	0.725719	0.511927	-13.7088	0.282627	-5.6019	-67.9046		0.723296	0.511951	-13.24	0.282667	-4.18387	-71.2462
0.381783	0.618217	0.722364	0.512057	-11.1793	0.282661	-4.37568	-84.5474		0.715425	0.512239	-7.62141	0.282823	1.33483	-89.6574
0.219501	0.780499	0.721545	0.512072	-10.8828	0.282635	-5.30925	-81.0952		0.712192	0.51228	-6.82487	0.282818	1.15194	-100.703
0.15254	0.84746	0.717748	0.512013	-12.0384	0.282632	-5.42201	-77.4018		0.711795	0.512333	-5.78601	0.282838	1.87498	-97.5855
0.822909	0.177091	0.729457	0.512	-12.2853	0.282613	-6.08217	-69.2953		0.725982	0.512019	-11.9183	0.282653	-4.67995	-70.3968
0.747996	0.252004	0.726357	0.512056	-11.1908	0.282627	-5.59934	-71.7562		0.721039	0.5121	-10.3443	0.282684	-3.5622	-74.6155
0.919894	0.0801062	0.724491	0.511895	-14.344	0.282677	-3.80184	-64.2646		0.723166	0.511915	-13.9454	0.282693	-3.26942	-66.2387
0.81974	0.18026	0.728246	0.51201	-12.0895	0.282658	-4.47341	-67.2956		0.724409	0.512046	-11.3991	0.282691	-3.33144	-69.2073
0.894648	0.105352	0.718622	0.511945	-13.3594	0.282636	-5.26771	-65.5696		0.717763	0.511961	-13.0575	0.282657	-4.51073	-67.578
0.292098	0.707902	0.72532	0.512081	-10.7092	0.282638	-5.18829	-85.3128		0.716033	0.512311	-6.22766	0.282832	1.65604	-94.8943
0.922693	0.0773072	0.72008	0.512045	-11.4134	0.282723	-2.17812	-66.5306		0.719067	0.512051	-11.2871	0.28274	-1.59114	-67.4386
0.908249	0.0917512	0.725839	0.511983	-12.6254	0.282632	-5.42258	-66.7246		0.72412	0.512009	-12.116	0.282648	-4.85275	-68.0447
0.427428	0.572572	0.718031	0.512059	-11.1402	0.282658	-4.49178	-77.8703		0.714593	0.512205	-8.28888	0.282799	0.489634	-89.0165
0.677601	0.322399	0.729683	0.51209	-10.5257	0.282654	-4.64152	-72.2279		0.720373	0.512168	-9.01413	0.282731	-1.91372	-78.6679
0.984045	0.0159553	0.730289	0.512078	-10.7728	0.282667	-4.18358	-63.2561		0.729925	0.512079	-10.7456	0.282669	-4.10836	-63.4802
0.017031	0.982969	0.721813	0.512042	-11.4714	0.282625	-5.65612	-88.8499		0.710188	0.512561	-1.34354	0.282892	3.76777	-106.977
0.189618	0.810382	0.719545	0.512077	-10.7859	0.282647	-4.89581	-88.6319		0.711645	0.512384	-4.80053	0.282843	2.04372	-96.9353
0.538875	0.461125	0.729869	0.512068	-10.9576	0.282631	-5.4592	-77.8416		0.720862	0.512184	-8.70654	0.28273	-1.95796	-80.335
0.0943533	0.905647	0.717837	0.512045	-11.409	0.282636	-5.26311	-94.1381		0.711219	0.512445	-3.61393	0.282866	2.86523	-99.4545
0.0163825	0.983618	0.715738	0.51221	-8.18825	0.282644	-4.97455	-88.6647		0.710384	0.512571	-1.14876	0.282892	3.79753	-103.18
0.507674	0.492326	0.721124	0.512071	-10.9075	0.282643	-5.01421	-79.0031		0.715464	0.512193	-8.51984	0.282757	-0.998562	-84.3806
0.820802	0.179198	0.726657	0.512007	-12.1529	0.282659	-4.46909	-70.9231		0.723117	0.512034	-11.6305	0.282701	-2.97989	-72.1675
0.889508	0.110492	0.725161	0.511893	-14.3741	0.282689	-3.3844	-67.0246		0.722886	0.511905	-14.1331	0.282713	-2.54253	-67.9358
0.445664	0.554336	0.723534	0.512052	-11.2703	0.282636	-5.28219	-77.7743		0.715785	0.51214	-9.56298	0.282774	-0.395398	-91.6179
0.768552	0.231448	0.720525	0.512	-12.292	0.282671	-4.04438	-68.6227		0.718123	0.512052	-11.2808	0.282727	-2.0654	-73.2157
0.792457	0.207543	0.728174	0.512029	-11.7293	0.282687	-3.47683	-69.4214		0.726241	0.512082	-10.6878	0.282727	-2.06101	-71.9099
0.377527	0.622473	0.721712	0.51201	-12.0985	0.282645	-4.93372	-81.6088		0.714912	0.512146	-9.435	0.282801	0.577386	-87.839
0.0389645	0.961036	0.71988	0.51211	-10.1455	0.282609	-6.21038	-89.8635		0.710653	0.512527	-2.01795	0.282887	3.59683	-106.187
0.903274	0.0967261	0.721008	0.51208	-10.7299	0.282703	-2.91543	-67.3115		0.7194	0.512081	-10.7111	0.282722	-2.23167	-68.951
0.998079	0.00192141	0.727321	0.512015	-11.9991	0.282715	-2.47325	-61.8877		0.727273	0.512015	-11.9914	0.282715	-2.4595	-61.9058
0.738755	0.261245	0.724045	0.512058	-11.1496	0.282608	-6.25642	-70.8891		0.720374	0.512166	-9.0557	0.282683	-3.59423	-74.5282
0.232437	0.767563	0.723119	0.512046	-11.3865	0.282665	-4.23393	-85.4423		0.714127	0.512321	-6.01878	0.282839	1.90737	-95.9617
0.454668	0.545332	0.72436	0.512025	-11.8014	0.282594	-6.75441	-79.8477		0.715233	0.51214	-9.55952	0.282732	-1.87063	-88.0933
0.430515	0.569485	0.719705	0.512109	-10.1724	0.282679	-3.74986	-77.8145		0.714839	0.512213	-8.14021	0.282784	-0.0391791	-87.1533
0.94795	0.0520503	0.723119	0.511996	-12.3769	0.28268	-3.71495	-65.1798		0.722507	0.512003	-12.2368	0.282693	-3.2382	-65.7292
0.200618	0.799382	0.723466	0.512087	-10.5969	0.282651	-4.73653	-79.5196		0.712539	0.512383	-4.81081	0.282847	2.19246	-97.6375
0.0983301	0.90167	0.721524	0.512078	-10.765	0.282619	-5.85963	-84.2774		0.712323	0.512354	-5.39334	0.282859	2.61711	-111.29
0.850324	0.149676	0.726576	0.511995	-12.3901	0.282671	-4.03317	-65.8853		0.725256	0.512009	-12.1054	0.282697	-3.12783	-67.1533
0.285485	0.714515	0.718545	0.51207	-10.9223	0.282658	-4.47784	-89.8288		0.712568	0.512321	-6.0237	0.282816	1.11386	-89.4586
0.557116	0.442884	0.729128	0.512041	-11.4801	0.282691	-3.32333	-74.6557		0.723101	0.51214	-9.55808	0.282786	0.0303266	-81.3434
0.638362	0.361638	0.724999	0.512009	-12.1167	0.282652	-4.6954	-71.0813		0.71894	0.51205	-11.3172	0.282729	-1.99406	-78.1914
0.0199588	0.980041	0.714586	0.512139	-9.57188	0.282614	-6.04399	-83.5837		0.710042	0.512582	-0.927805	0.282886	3.56707	-105.17
0.834149	0.165851	0.720334	0.511977	-12.7338	0.282699	-3.0586	-67.7593		0.71802	0.512014	-12.0123	0.282735	-1.75351	-70.8738
0.748181	0.251819	0.71907	0.512032	-11.6743	0.282617	-5.9459	-68.9025		0.715722	0.512087	-10.5982	0.282699	-3.05325	-72.5978
0.245313	0.754687	0.721196	0.512009	-12.118	0.282638	-5.18698	-81.6942		0.712159	0.512202	-8.34049	0.282827	1.48289	-92.2362
0.466639	0.533361	0.726953	0.512023	-11.8442	0.282651	-4.75524	-78.6431		0.720456	0.51216	-9.16176	0.282791	0.206873	-84.9898
0.300811	0.699189	0.722314	0.512068	-10.9604	0.282615	-6.00055	-86.3905		0.713859	0.512255	-7.32456	0.282805	0.697679	-95.0252
0.877622	0.122378	0.722077	0.512057	-11.1845	0.282669	-4.08838	-66.5665		0.720988	0.512088	-10.5728	0.282693	-3.24185	-67.91
0.274568	0.725432	0.719107	0.512095	-10.4322	0.282644	-5.00349	-84.4815		0.711739	0.512305	-6.3352	0.282841	1.97937	-97.6707
0.308133	0.691867	0.720611	0.51206	-11.1258	0.282601	-6.49453	-76.0401		0.713775	0.512246	-7.48632	0.282792	0.244452	-94.4729
0.195257	0.804743	0.721708	0.5121	-10.3471	0.282639	-5.16534	-90.3336		0.713134	0.512323	-5.98749	0.282837	1.82789	-98.5094
0.304543	0.695457	0.716576	0.512022	-11.8696	0.282641	-5.08311	-83.4254		0.711249	0.51224	-7.61704	0.282812	0.955975	-92.8523
0.406951	0.593049	0.727407	0.512051	-11.2939	0.282664	-4.29535	-78.5266		0.716113	0.512138	-9.60217	0.282801	0.559255	-90.5063
0.0956087	0.904391	0.720905	0.51206	-11.1258	0.282596	-6.66965	-82.8629		0.71131	0.512389	-4.69405	0.282869	2.98747	-102.1
0.493858	0.506142	0.720254	0.512089	-10.5541	0.282636	-5.2582	-78.6722		0.713858	0.512188	-8.63021	0.282749	-1.28682	-82.3684
0.0152575	0.984742	0.71746	0.512023	-11.848	0.28263	-5.4966	-89.7322		0.709874	0.512528	-1.99134	0.282888	3.64036	-107.014
0.989924	0.0100765	0.72462	0.512018	-11.9418	0.28261	-6.20293	-64.1965		0.724418	0.512019	-11.9263	0.282612	-6.11108	-64.2759
0.500098	0.499902	0.719564	0.511997	-12.3401	0.282643	-5.02967	-78.1178		0.714868	0.512144	-9.48839	0.28277	-0.522941	-81.6134
0.926744	0.0732558	0.730242	0.511986	-12.5698	0.28268	-3.71273	-66.1644		0.728379	0.511999	-12.3023	0.282694	-3.21424	-67.3422
0.34228	0.65772	0.723536	0.51209	-10.5414	0.282658	-4.4893	-80.0208		0.714442	0.512299	-6.45312	0.282812	0.952387	-90.8581
0.384369	0.615631	0.720389	0.512046	-11.3942	0.282647	-4.88148	-79.7321		0.713709	0.512233	-7.73898	0.282798	0.471817	-92.6336
0.356712	0.643288	0.720305	0.512006	-12.1723	0.282661	-4.40161	-77.0835		0.713528	0.512152	-9.32701	0.282808	0.796094	-91.8442
0.598784	0.401216	0.721146	0.512075	-10.8283	0.282677	-3.83405	-75.8706		0.716412	0.512194	-8.51196	0.282771	-0.480959	-78.3322
0.46632	0.53368	0.72551	0.512046	-11.3963	0.282627	-5.57175	-84.2332		0.717347	0.512144	-9.48902	0.282728	-2.00976	-88.6564
0.506773	0.493227	0.724593	0.511974	-12.8005	0.282663	-4.3191	-78.1265		0.717133	0.511995	-12.3929	0.28276	-0.887186	-86.2769
0.657593	0.342407	0.72228	0.512075	-10.8319	0.282657	-4.51465	-74.4908		0.718229	0.512129	-9.77915	0.282735	-1.75334	-76.8966
0.0785568	0.921443	0.719412	0.512032	-11.6643	0.282642	-5.04689	-83.0848		0.711307	0.512497	-2.5928	0.28287	2.99855	-99.8355
0.869173	0.130827	0.71684	0.512091	-10.515	0.282673	-3.96418	-67.4132		0.715605	0.51211	-10.1511	0.282704	-2.85392	-68.6958
0.190738	0.809262	0.718368	0.512038	-11.5548	0.282646	-4.90585	-81.7535		0.7116	0.512258	-7.24765	0.282834	1.72867	-100.193
0.650968	0.349032	0.728275	0.512047	-11.3818	0.282626	-5.61325	-73.7416		0.720977	0.51211	-10.1439	0.282702	-2.9192	-79.4215
0.474103	0.525897	0.718229	0.512055	-11.2133	0.282666	-4.20796	-83.3004		0.712029	0.51215	-9.37266	0.282786	0.0464233	-84.0851
0.00175475	0.998245	0.716503	0.512048	-11.3568	0.282616	-5.99206	-91.9347		0.710098	0.512596	-0.672845	0.282896	3.9328	-103.083
0.107092	0.892908	0.718945	0.512012	-12.0588	0.282613	-6.08951	-90.3684		0.710871	0.512371	-5.05403	0.282864	2.78047	-94.7352
0.00184136	0.998159	0.716988	0.512091	-10.5071	0.282609	-6.21939	-93.4778		0.710591	0.512603	-0.525803	0.282889	3.69422	-108.929
0.284451	0.715549	0.719311	0.512087	-10.5918	0.28267	-4.08123	-87.8011		0.710972	0.512272	-6.98423	0.282836	1.798	-95.8755
0.702492	0.297508	0.725583	0.512019	-11.9121	0.282703	-2.91237	-72.5459		0.7196	0.512068	-10.9644	0.282749	-1.27249	-77.8108
0.941974	0.0580261	0.720652	0.512003	-12.239	0.282714	-2.52193	-63.7137		0.719868	0.51201	-12.1013	0.282726	-2.09343	-65.0345
0.0705868	0.929413	0.72062	0.5121	-10.3291	0.282629	-5.52441	-93.2541		0.711017	0.512491	-2.71742	0.282877	3.25236	-104.914
0.178949	0.821051	0.719516	0.512072	-10.8863	0.282655	-4.59445	-75.7908		0.711183	0.512328	-5.88398	0.282842	2.00403	-99.2024
0.536072	0.463928	0.724802	0.51205	-11.3175	0.282618	-5.89688	-79.1764		0.716715	0.512133	-9.70155	0.282704	-2.8602	-82.4581
0.693955	0.306045	0.729665	0.512041	-11.4942	0.282625	-5.67286	-71.9391		0.723341	0.512086	-10.6181	0.282696	-3.1605	-76.5354
0.225205	0.774795	0.718923	0.512076	-10.8122	0.28263	-5.47368	-85.6963		0.712097	0.512193	-8.51832	0.282832	1.64645	-95.3031
0.915583	0.0844165	0.718054	0.512	-12.2973	0.282615	-5.99783	-65.1604		0.71708	0.512005	-12.1915	0.282633	-5.35848	-66.3702
0.616629	0.383371	0.727062	0.511977	-12.7475	0.282653	-4.66571	-72.3708		0.720282	0.512053	-11.2538	0.282728	-2.008	-79.4854
0.0307029	0.969297	0.716452	0.51212	-9.94071	0.282634	-5.35248	-89.6242		0.710997	0.512511	-2.32013	0.282891	3.75944	-108.049
0.220866	0.779134	0.722834	0.512062	-11.089	0.282641	-5.09766	-79.9745		0.714578	0.512307	-6.30755	0.282843	2.06636	-94.6713
0.726212	0.273788	0.72667	0.512026	-11.7767	0.282681	-3.68164	-72.3334		0.721216	0.512052	-11.2788	0.28275	-1.242	-74.9666
0.0556306	0.944369	0.720595	0.512097	-10.4063	0.282631	-5.43145	-96.624		0.710467	0.512513	-2.27476	0.282887	3.61018	-100.42
0.930741	0.0692591	0.729841	0.512013	-12.028	0.282604	-6.39139	-65.1802		0.727988	0.51203	-11.7078	0.282618	-5.91178	-66.7032
0.4673	0.5327	0.719977	0.512057	-11.1698	0.282629	-5.52441	-75.2188		0.713589	0.51226	-7.21894	0.282774	-0.399066	-85.1672
0.577672	0.422328	0.718222	0.512067	-10.9889	0.282642	-5.05487	-70.9895		0.714398	0.512137	-9.6132	0.282718	-2.37968	-78.833
0.963365	0.0366354	0.72971	0.512066	-11.0043	0.282659	-4.44435	-62.6021		0.728489	0.512071	-10.8954	0.282669	-4.10354	-63.3705
0.514626	0.485374	0.725877	0.512045	-11.403	0.282643	-5.0336	-76.2017		0.717383	0.512147	-9.41416	0.282747	-1.34776	-82.8901
0.990675	0.00932522	0.724874	0.512016	-11.9765	0.282647	-4.87784	-63.8384		0.724692	0.512017	-11.9639	0.282649	-4.80902	-64.0306
0.20814	0.79186	0.720924	0.511956	-13.1399	0.28264	-5.13184	-88.4254		0.712097	0.512347	-5.52897	0.282829	1.56318	-98.9861
0.687559	0.312441	0.719513	0.512077	-10.7792	0.282676	-3.83705	-75.2251		0.716755	0.512168	-9.01223	0.282746	-1.36238	-76.9308
0.282018	0.717982	0.718926	0.512039	-11.5257	0.282658	-4.49238	-78.392		0.712281	0.512045	-11.41	0.282833	1.68828	-96.0137
0.0670901	0.93291	0.718402	0.511944	-13.3731	0.28263	-5.47644	-85.4863		0.710727	0.512386	-4.76029	0.282874	3.13076	-98.419
0.233894	0.766106	0.720123	0.512028	-11.7405	0.282623	-5.71747	-81.1205		0.712265	0.512296	-6.51447	0.282812	0.948228	-94.6632
0.113418	0.886582	0.720445	0.512122	-9.91536	0.282635	-5.29639	-84.9944		0.710763	0.512479	-2.93883	0.282871	3.02732	-102.614
0.561023	0.438977	0.721887	0.512027	-11.7587	0.282643	-5.00871	-73.4082		0.716118	0.512144	-9.48635	0.282772	-0.464404	-82.5341
0.782189	0.217811	0.72642	0.512076	-10.8003	0.282629	-5.51744	-69.1944		0.721603	0.512115	-10.0461	0.282675	-3.88804	-74.2514
0.309913	0.690087	0.722224	0.512114	-10.0676	0.282634	-5.33134	-80.6595		0.712616	0.51237	-5.07888	0.282797	0.424643	-94.4641
0.737832	0.262168	0.727643	0.512009	-12.1189	0.282656	-4.54419	-71.0292		0.722784	0.512033	-11.6535	0.282707	-2.76185	-76.4002
0.746942	0.253058	0.727175	0.512056	-11.2062	0.282669	-4.09094	-70.0011		0.722054	0.512091	-10.5095	0.282725	-2.12705	-72.6854
0.184444	0.815556	0.721525	0.51204	-11.5114	0.282652	-4.69455	-82.2682		0.710975	0.512132	-9.70761	0.282839	1.91194	-98.549
0.227565	0.772435	0.725017	0.512035	-11.6133	0.282624	-5.68214	-78.2373		0.714225	0.512158	-9.20749	0.282837	1.82829	-94.9844
0.057137	0.942863	0.721289	0.512063	-11.0528	0.282632	-5.40603	-97.5534		0.710311	0.512425	-4.00252	0.282878	3.28256	-99.1357
0.159935	0.840065	0.719701	0.512061	-11.1075	0.282638	-5.20219	-82.0563		0.710756	0.512415	-4.19977	0.282851	2.3322	-97.8775
0.991897	0.00810264	0.721677	0.511997	-12.3424	0.282632	-5.41495	-62.1642		0.721559	0.511998	-12.3287	0.282634	-5.33101	-62.3039
0.0515842	0.948416	0.721408	0.512083	-10.67	0.282633	-5.36504	-89.2692		0.710365	0.512459	-3.32906	0.282885	3.54936	-103.455
0.958543	0.0414572	0.729994	0.512003	-12.2334	0.282643	-5.01977	-64.3096		0.728955	0.512009	-12.1166	0.282653	-4.65051	-64.5999
0.49141	0.50859	0.718903	0.511984	-12.5979	0.282631	-5.43461	-76.5565		0.71503	0.512059	-11.1306	0.282794	0.310389	-82.4399
0.567657	0.432343	0.725459	0.511996	-12.3656	0.282662	-4.35058	-74.308		0.719949	0.512082	-10.6868	0.282755	-1.05559	-80.1081
0.971603	0.0283966	0.720351	0.512008	-12.1407	0.282668	-4.13294	-65.7427		0.719955	0.512011	-12.0803	0.282673	-3.94387	-66.1261
0.200206	0.799794	0.714582	0.512036	-11.5822	0.282645	-4.96177	-84.3433		0.711505	0.512268	-7.06694	0.282812	0.942889	-100.792
0.4493	0.5507	0.722727	0.512018	-11.9407	0.282669	-4.11691	-80.9556		0.717138	0.512202	-8.34308	0.282785	-0.015325	-84.3975
0.550212	0.449788	0.719276	0.512079	-10.757	0.282661	-4.40209	-76.7118		0.715127	0.512135	-9.66444	0.282767	-0.653229	-80.833
0.677786	0.322214	0.7258	0.512032	-11.6571	0.282659	-4.44995	-72.8981		0.721589	0.512128	-9.79443	0.282752	-1.16659	-76.7213
0.209986	0.790014	0.718696	0.51206	-11.1267	0.282653	-4.67876	-85.757		0.712217	0.512337	-5.7062	0.282808	0.813271	-105.307
0.373823	0.626177	0.716571	0.512047	-11.3661	0.282661	-4.38848	-82.9421		0.712711	0.512236	-7.69023	0.282796	0.406021	-93.1723
0.350101	0.649899	0.718075	0.512013	-12.0352	0.282651	-4.73981	-76.5692		0.713002	0.512142	-9.51459	0.282787	0.076859	-87.9754
0.492171	0.507829	0.725151	0.512001	-12.2791	0.282661	-4.37586	-78.3316		0.718611	0.512131	-9.73007	0.28278	-0.16271	-83.7414
0.634471	0.365529	0.726519	0.512099	-10.3639	0.282631	-5.4453	-73.321		0.719996	0.512136	-9.62732	0.282731	-1.9108	-81.3797
0.0621676	0.937832	0.721392	0.512086	-10.6186	0.282621	-5.7885	-91.9871		0.710769	0.512341	-5.64462	0.282854	2.45074	-103.665
0.584022	0.415978	0.727192	0.512041	-11.4848	0.282642	-5.06106	-79.4091		0.720064	0.512111	-10.1155	0.282745	-1.42672	-80.2466
0.0186471	0.981353	0.719549	0.51217	-8.96576	0.282637	-5.21783	-85.6813		0.70985	0.512582	-0.939718	0.282891	3.76168	-106.489
0.0213358	0.978664	0.717427	0.512072	-10.8839	0.282653	-4.67882	-87.5047		0.710321	0.512557	-1.42743	0.282893	3.80878	-108.117
0.124107	0.875893	0.717771	0.512082	-10.6996	0.282603	-6.42494	-85.2436		0.711256	0.512451	-3.48337	0.282852	2.37357	-97.4936
0.322288	0.677712	0.724167	0.512041	-11.4875	0.282631	-5.45046	-80.7489		0.715593	0.51232	-6.04199	0.282771	-0.490094	-93.4759
0.625849	0.374151	0.724343	0.512027	-11.7685	0.282633	-5.37593	-70.2875		0.718401	0.512115	-10.0478	0.282731	-1.91734	-76.0658
0.484109	0.515891	0.731704	0.512076	-10.8063	0.282651	-4.75024	-75.7308		0.719159	0.512171	-8.95646	0.282779	-0.22369	-86.4297
0.180788	0.819212	0.720982	0.512065	-11.0133	0.282643	-5.02841	-83.2498		0.712235	0.512418	-4.13844	0.282849	2.24623	-96.9592
0.484967	0.515033	0.725122	0.512046	-11.3893	0.282672	-4.00212	-77.1565		0.717864	0.512201	-8.36305	0.282792	0.243675	-85.3434
0.731196	0.268804	0.721208	0.512082	-10.6816	0.282684	-3.55864	-71.4707		0.718221	0.512129	-9.76513	0.282742	-1.51445	-72.5688
0.0173738	0.982626	0.720077	0.512148	-9.40321	0.282621	-5.78985	-91.7849		0.710479	0.512573	-1.11016	0.282889	3.6761	-103.797
0.598156	0.401844	0.719927	0.511997	-12.3577	0.282663	-4.30958	-73.8982		0.715706	0.512118	-9.98129	0.282745	-1.41456	-79.8973
0.111724	0.888276	0.717488	0.512107	-10.1932	0.282635	-5.28988	-90.416		0.710882	0.512427	-3.96595	0.282867	2.89421	-101.583
0.972038	0.0279621	0.717038	0.511961	-13.0414	0.282646	-4.90026	-61.1905		0.716763	0.511966	-12.9482	0.282653	-4.66722	-61.8146
0.73742	0.26258	0.715965	0.512001	-12.2667	0.282651	-4.74964	-69.1019		0.713915	0.512034	-11.6346	0.282706	-2.79737	-72.8223
0.656687	0.343313	0.727872	0.51203	-11.7134	0.282612	-6.10427	-73.3598		0.722608	0.512054	-11.2329	0.28271	-2.6695	-78.5702
0.939673	0.0603269	0.716754	0.512005	-12.1983	0.282664	-4.27859	-63.9765		0.716006	0.512011	-12.0678	0.282676	-3.84431	-64.4242
0.755589	0.244411	0.720507	0.512008	-12.1247	0.282633	-5.36351	-69.8732		0.718036	0.512043	-11.445	0.282682	-3.63609	-74.2234
0.262736	0.737264	0.722677	0.512007	-12.1535	0.282675	-3.90401	-74.7628		0.711924	0.512298	-6.46921	0.282855	2.47068	-94.005
0.451462	0.548538	0.724549	0.512057	-11.1695	0.282653	-4.66824	-73.5127		0.716874	0.512201	-8.3768	0.282798	0.462588	-81.4953
0.683966	0.316034	0.724722	0.511991	-12.4678	0.282616	-5.97418	-75.7899		0.721334	0.512052	-11.2704	0.28268	-3.71275	-79.8004
0.0717962	0.928204	0.718818	0.512093	-10.4683	0.282635	-5.32139	-81.5642		0.711125	0.512409	-4.30537	0.282876	3.2026	-103.235
0.447633	0.552367	0.721104	0.511981	-12.6641	0.282644	-4.9765	-75.9524		0.713297	0.512116	-10.0186	0.282786	0.0451663	-83.9934
0.970343	0.0296569	0.723861	0.512039	-11.5313	0.282673	-3.96823	-63.9622		0.723101	0.512042	-11.4607	0.282682	-3.65112	-64.2698
0.55151	0.44849	0.719969	0.512011	-12.0709	0.282639	-5.14931	-74.7342		0.714149	0.512105	-10.2389	0.282792	0.230738	-81.1212
0.619808	0.380192	0.720117	0.511998	-12.3239	0.282658	-4.4774	-75.1138		0.714672	0.512054	-11.2275	0.282742	-1.52913	-78.5142
0.60476	0.39524	0.718515	0.511988	-12.5252	0.282656	-4.54422	-74.7899		0.715114	0.512012	-12.059	0.282739	-1.64113	-77.9741
0.729376	0.270624	0.720979	0.51204	-11.5004	0.282607	-6.3066	-67.5929		0.71713	0.51206	-11.1096	0.282682	-3.65783	-72.6126
0.159685	0.840315	0.721869	0.5121	-10.335	0.282655	-4.58466	-90.2866		0.71114	0.512437	-3.77087	0.282868	2.91896	-93.4751
0.553593	0.446407	0.715943	0.512069	-10.9386	0.282659	-4.44069	-75.4615		0.712753	0.512158	-9.19924	0.282769	-0.564422	-83.0983
0.754795	0.245205	0.728066	0.512001	-12.2689	0.282702	-2.95188	-72.6599		0.723541	0.512039	-11.5236	0.282759	-0.923244	-74.7259
0.431738	0.568262	0.718477	0.512042	-11.4679	0.282624	-5.68628	-78.9029		0.713695	0.512179	-8.79567	0.282775	-0.352321	-86.9899
0.57571	0.42429	0.7208	0.512032	-11.6706	0.282608	-6.26912	-74.8185		0.716009	0.512121	-9.93595	0.282715	-2.47555	-74.7363
0.404529	0.595471	0.721138	0.512099	-10.3619	0.282654	-4.63259	-81.3654		0.714085	0.512252	-7.36422	0.282801	0.576466	-90.5099
0.129735	0.870265	0.720702	0.512105	-10.2422	0.282627	-5.57944	-93.8712		0.712409	0.512422	-4.05353	0.282864	2.79758	-101.283
0.47284	0.52716	0.717917	0.512017	-11.964	0.282638	-5.21312	-79.0312		0.713396	0.512139	-9.57073	0.282769	-0.581483	-83.1886
0.36008	0.63992	0.718752	0.512033	-11.6386	0.282641	-5.0895	-79.7202		0.712796	0.51222	-7.99686	0.282781	-0.154311	-87.4802
0.5289	0.4711	0.719633	0.512026	-11.7864	0.282647	-4.892	-80.9203		0.715754	0.512133	-9.69661	0.282776	-0.321626	-83.8042
0.715467	0.284533	0.721127	0.511982	-12.6349	0.282631	-5.45237	-72.0492		0.716873	0.512019	-11.9113	0.282705	-2.82019	-74.6768
0.0399708	0.960029	0.720927	0.512111	-10.1297	0.282618	-5.90988	-84.8052		0.711325	0.512556	-1.44589	0.282882	3.43077	-106.376
0.48101	0.51899	0.718378	0.512096	-10.412	0.282677	-3.83428	-81.7888		0.713528	0.512194	-8.50031	0.282797	0.41712	-83.1427
0.915944	0.0840555	0.717032	0.511985	-12.5744	0.282675	-3.88752	-65.2834		0.716015	0.512002	-12.2509	0.282697	-3.10321	-66.4993
0.0497216	0.950278	0.716355	0.512076	-10.8166	0.282635	-5.30546	-98.8637		0.710084	0.512517	-2.20579	0.282882	3.42444	-103.953
0.476648	0.523352	0.71842	0.512014	-12.0124	0.282643	-5.00486	-78.0054		0.713625	0.512161	-9.15061	0.282772	-0.453154	-87.4828
0.887882	0.112118	0.726692	0.512042	-11.4611	0.282661	-4.38119	-64.1632		0.724862	0.512062	-11.0846	0.282697	-3.09816	-65.3587
0.83081	0.16919	0.728362	0.511974	-12.8027	0.282708	-2.73149	-66.7034		0.724433	0.512013	-12.0322	0.282741	-1.56681	-69.1233
0.0358535	0.964147	0.716558	0.512111	-10.1257	0.282644	-4.97507	-96.6379		0.710436	0.512546	-1.6297	0.282882	3.42604	-109.913
0.715694	0.284306	0.731477	0.512084	-10.6533	0.282692	-3.29654	-71.6132		0.724709	0.512153	-9.30234	0.282765	-0.69471	-73.8968
0.788496	0.211504	0.721901	0.511996	-12.3707	0.282623	-5.7291	-68.0223		0.71855	0.512043	-11.4423	0.282667	-4.17626	-71.6806
0.139885	0.860115	0.716194	0.512043	-11.4474	0.282647	-4.89556	-92.32		0.710755	0.512369	-5.0823	0.282855	2.47137	-99.9501
0.310979	0.689021	0.718385	0.51199	-12.4875	0.282648	-4.85644	-81.7198		0.711598	0.512133	-9.69334	0.282782	-0.121522	-89.8126
0.40366	0.59634	0.723185	0.512091	-10.5086	0.28265	-4.76306	-73.0884		0.714643	0.512239	-7.63367	0.282777	-0.277322	-85.3066
0.636026	0.363974	0.720317	0.512054	-11.2346	0.282635	-5.29806	-76.9064		0.716488	0.512108	-10.1827	0.282739	-1.63109	-76.9536
0.517945	0.482055	0.725395	0.512055	-11.2096	0.28265	-4.78937	-74.3306		0.716835	0.512184	-8.69092	0.282773	-0.43926	-84.3688
0.988058	0.0119421	0.726892	0.512081	-10.7178	0.282674	-3.94018	-64.1866		0.726643	0.512082	-10.6953	0.282676	-3.86119	-64.3743
0.665435	0.334565	0.725588	0.512041	-11.4988	0.282682	-3.63495	-72.7737		0.719433	0.512117	-10.0024	0.282742	-1.52531	-79.3036
0.0931721	0.906828	0.717019	0.512028	-11.7416	0.282615	-6.0278	-93.9301		0.71024	0.51243	-3.90854	0.282864	2.80861	-95.3782
0.00978832	0.990212	0.718686	0.512042	-11.4777	0.282613	-6.09589	-85.2938		0.710059	0.512594	-0.71201	0.282893	3.83533	-97.7418
0.0570995	0.942901	0.717126	0.512087	-10.5899	0.282634	-5.33827	-98.2446		0.711117	0.51245	-3.50728	0.282883	3.47066	-110.993
0.887943	0.112057	0.717438	0.512028	-11.7492	0.282654	-4.6221	-65.2444		0.716454	0.51204	-11.5083	0.28267	-4.06148	-67.3978
0.693116	0.306884	0.728929	0.511932	-13.6187	0.282669	-4.09988	-72.9166		0.723804	0.511969	-12.8932	0.282741	-1.56365	-74.4375
0.99668	0.00332025	0.72613	0.511955	-13.1738	0.282672	-3.99969	-63.8602		0.726074	0.511955	-13.1712	0.282672	-3.98257	-63.8862
0.516315	0.483685	0.720035	0.512001	-12.2698	0.282631	-5.44099	-77.8934		0.714596	0.51216	-9.17466	0.282741	-1.55266	-85.5329
0.573689	0.426311	0.724334	0.512052	-11.2823	0.282618	-5.89281	-71.6035		0.718369	0.512187	-8.63254	0.282696	-3.15335	-82.9018
0.617142	0.382858	0.728101	0.512091	-10.5144	0.282608	-6.26596	-71.8703		0.721932	0.512173	-8.91709	0.282695	-3.19553	-79.9704
0.860351	0.139649	0.727636	0.511887	-14.503	0.282636	-5.28155	-65.9769		0.725298	0.511892	-14.3873	0.282657	-4.53588	-68.8456
0.243111	0.756889	0.725061	0.512073	-10.8607	0.282657	-4.52249	-88.4746		0.714348	0.512316	-6.13	0.282842	2.01755	-93.2372
0.92812	0.0718801	0.728504	0.512018	-11.9315	0.282627	-5.60281	-65.7606		0.727547	0.512032	-11.6603	0.282642	-5.04114	-66.0881
0.88587	0.11413	0.72251	0.512018	-11.9424	0.282648	-4.85044	-66.8744		0.720935	0.512037	-11.5771	0.282669	-4.11431	-67.6083
0.985478	0.0145224	0.718855	0.511941	-13.4421	0.282699	-3.04371	-63.8035		0.718694	0.511943	-13.4053	0.282702	-2.94636	-64.0569
0.554709	0.445291	0.721985	0.512027	-11.7563	0.2826	-6.52847	-74.9151		0.715898	0.512149	-9.38117	0.282705	-2.838	-79.8475
0.920664	0.0793361	0.73159	0.512026	-11.7856	0.282675	-3.89725	-64.2579		0.730552	0.512038	-11.5386	0.282694	-3.20337	-65.0177
0.067753	0.932247	0.720745	0.51211	-10.1425	0.282637	-5.24925	-91.369		0.710777	0.512456	-3.38753	0.282878	3.27875	-105.282
0.833108	0.166892	0.725815	0.51199	-12.4771	0.282604	-6.41045	-70.3424		0.722143	0.512041	-11.4962	0.282637	-5.22174	-70.7989
0.285274	0.714726	0.721127	0.512003	-12.2291	0.282614	-6.03859	-81.8947		0.713238	0.512317	-6.11047	0.282797	0.407753	-91.0203
0.750217	0.249783	0.729055	0.512002	-12.2579	0.282669	-4.11188	-67.9623		0.723877	0.512038	-11.5487	0.282727	-2.04748	-73.705
0.651801	0.348199	0.725337	0.512096	-10.4165	0.282624	-5.69211	-75.9593		0.719266	0.512152	-9.32058	0.282689	-3.3775	-81.1248
0.232541	0.767459	0.719942	0.512049	-11.3422	0.282646	-4.92698	-84.2298		0.712401	0.512274	-6.94498	0.28283	1.57627	-100.668
0.555237	0.444763	0.725787	0.511999	-12.3165	0.282655	-4.58671	-70.0136		0.719361	0.512137	-9.62426	0.282756	-1.03028	-82.258
7.09932e-05	0.999929	0.717146	0.512131	-9.74021	0.282626	-5.61229	-89.6943		0.710316	0.512599	-0.607496	0.282899	4.03131	-104.899
0.0760229	0.923977	0.720579	0.512119	-9.96799	0.282621	-5.79296	-85.4012		0.710155	0.512497	-2.59976	0.282874	3.1505	-103.605
0.324555	0.675445	0.718928	0.512089	-10.556	0.282619	-5.88191	-82.9725		0.71322	0.512256	-7.30375	0.282792	0.237329	-90.5238
0.335105	0.664895	0.724429	0.512027	-11.7593	0.282636	-5.28089	-79.0976		0.714386	0.512201	-8.36648	0.282813	0.995678	-89.0723
0.616203	0.383797	0.721892	0.512084	-10.65	0.282661	-4.38374	-72.2065		0.718945	0.51218	-8.77152	0.282752	-1.15566	-79.2803
0.172022	0.827978	0.717611	0.512079	-10.7458	0.282627	-5.60195	-89.0806		0.711739	0.512256	-7.29291	0.282842	2.01562	-102.668
0.105166	0.894834	0.721781	0.512055	-11.2254	0.282624	-5.69607	-97.0901		0.711431	0.512177	-8.82734	0.282856	2.51581	-102.138
0.546487	0.453513	0.725439	0.512059	-11.1329	0.282667	-4.16546	-77.1848		0.716599	0.51215	-9.35547	0.282757	-0.98638	-82.3017
0.770966	0.229034	0.727808	0.51204	-11.506	0.282596	-6.69208	-69.8388		0.722063	0.512081	-10.702	0.282645	-4.93474	-71.7326
0.299967	0.700033	0.719044	0.512057	-11.1793	0.282645	-4.96067	-80.6933		0.712543	0.512233	-7.73939	0.282815	1.04738	-91.5353
0.155151	0.844849	0.722015	0.512057	-11.1698	0.282622	-5.77383	-86.4071		0.711808	0.51242	-4.10512	0.28285	2.30431	-104.005
0.44064	0.55936	0.718161	0.512063	-11.0662	0.282641	-5.10178	-75.5876		0.7129	0.512156	-9.24294	0.282792	0.261438	-85.1623
0.338065	0.661935	0.722227	0.512032	-11.6729	0.282618	-5.91408	-82.2291		0.71284	0.512312	-6.20214	0.282785	-0.0069336	-90.3361
0.157028	0.842972	0.719237	0.512044	-11.4379	0.28263	-5.47256	-83.2495		0.711034	0.512376	-4.96404	0.282845	2.11483	-97.0385
0.146388	0.853612	0.719092	0.512073	-10.8672	0.282599	-6.59076	-77.9074		0.711919	0.51242	-4.104	0.282857	2.53247	-98.0269
0.0510865	0.948913	0.716901	0.512097	-10.4064	0.282627	-5.59018	-89.1792		0.711215	0.512372	-5.02903	0.282885	3.54692	-102.681
0.245506	0.754494	0.719356	0.512073	-10.8607	0.282632	-5.4259	-81.7027		0.711319	0.512274	-6.95378	0.282837	1.83402	-93.4969
0.356341	0.643659	0.719685	0.512057	-11.174	0.282645	-4.95798	-82.9931		0.713035	0.512145	-9.46533	0.282802	0.616498	-92.6122
0.842667	0.157333	0.72656	0.511913	-13.9793	0.282626	-5.62136	-68.6452		0.722959	0.511935	-13.5665	0.282655	-4.59878	-71.0818
0.80883	0.19117	0.721543	0.511996	-12.3696	0.282682	-3.65477	-64.0813		0.718695	0.512034	-11.632	0.282715	-2.48335	-68.3813
0.320362	0.679638	0.724311	0.512027	-11.7638	0.282672	-4.00787	-79.0111		0.713035	0.512196	-8.45687	0.282824	1.38205	-92.6803
0.26912	0.73088	0.720368	0.512015	-11.9945	0.282657	-4.53783	-88.01		0.712509	0.512213	-8.12927	0.282825	1.41392	-92.814
0.28061	0.71939	0.717158	0.51207	-10.9195	0.28265	-4.79073	-84.3236		0.712841	0.512302	-6.40477	0.282835	1.75045	-94.2514
0.877593	0.122407	0.726578	0.511947	-13.318	0.282608	-6.26347	-66.2358		0.724013	0.511987	-12.5444	0.282634	-5.33838	-68.6929
0.908353	0.091647	0.719597	0.51202	-11.9057	0.282665	-4.26076	-65.1597		0.718067	0.512028	-11.7391	0.282691	-3.34175	-66.2846
0.583756	0.416244	0.721151	0.512021	-11.8856	0.282636	-5.27238	-74.1208		0.715862	0.512076	-10.8056	0.282734	-1.80874	-79.7851
0.860683	0.139317	0.731412	0.512036	-11.5785	0.282669	-4.10103	-68.1788		0.728347	0.512064	-11.0342	0.282695	-3.16812	-69.3245
0.941818	0.0581818	0.718847	0.51205	-11.3201	0.282624	-5.70826	-64.8941		0.718201	0.512063	-11.0665	0.282638	-5.21521	-65.9673
0.324908	0.675092	0.72368	0.512053	-11.2478	0.282646	-4.90017	-82.6499		0.715659	0.512281	-6.79981	0.282803	0.629852	-92.7343
0.0639498	0.93605	0.720954	0.512156	-9.24276	0.282635	-5.30076	-104.979		0.711287	0.512434	-3.82563	0.282881	3.38986	-101.885
0.225141	0.774859	0.72159	0.512087	-10.5945	0.282631	-5.43079	-79.7817		0.713596	0.512303	-6.38622	0.282852	2.35461	-92.1922
0.103637	0.896363	0.718851	0.512116	-10.0264	0.282613	-6.07938	-87.3991		0.7111	0.512501	-2.52203	0.282861	2.67114	-98.7983
0.960883	0.039117	0.730367	0.511978	-12.7248	0.282708	-2.71959	-63.7029		0.729591	0.511982	-12.6388	0.282715	-2.48444	-63.9518
0.810643	0.189357	0.721475	0.512033	-11.6442	0.282646	-4.90003	-67.5446		0.719153	0.512029	-11.715	0.282686	-3.50532	-71.3734
0.54373	0.45627	0.724186	0.512129	-9.76759	0.28264	-5.13584	-75.2607		0.717367	0.51219	-8.5848	0.282749	-1.2658	-85.1696
0.964474	0.0355264	0.72363	0.511981	-12.6678	0.282648	-4.82968	-62.9208		0.722985	0.511987	-12.5497	0.282656	-4.54616	-63.3012
0.340022	0.659978	0.720906	0.512103	-10.2826	0.28264	-5.11418	-81.8928		0.714613	0.512308	-6.28666	0.282803	0.625511	-87.7202
0.732685	0.267315	0.719226	0.512009	-12.1178	0.282651	-4.72153	-72.199		0.716514	0.512031	-11.6877	0.282725	-2.11997	-73.9841
0.415644	0.584356	0.723617	0.51207	-10.9289	0.282661	-4.38812	-74.8678		0.716053	0.512207	-8.24516	0.282809	0.839594	-91.3716
0.227921	0.772079	0.718881	0.51203	-11.7	0.282623	-5.73289	-92.7339		0.711572	0.512305	-6.34492	0.282834	1.74649	-94.1495
0.298121	0.701879	0.722659	0.512084	-10.6558	0.282625	-5.65761	-80.8592		0.714065	0.512331	-5.8381	0.2828	0.533373	-91.0433
0.598325	0.401675	0.720528	0.512015	-12.0015	0.282643	-5.00403	-76.0188		0.716837	0.512071	-10.9058	0.28273	-1.93973	-81.1548
0.168248	0.831752	0.720768	0.512001	-12.266	0.282628	-5.54666	-79.5014		0.711387	0.512357	-5.32988	0.282839	1.90881	-95.8318
0.973289	0.026711	0.719005	0.511999	-12.3059	0.282704	-2.86685	-64.5205		0.718662	0.512003	-12.2379	0.282708	-2.71974	-64.9563
0.612578	0.387422	0.726006	0.512005	-12.1899	0.28264	-5.11207	-74.7269		0.718021	0.512116	-10.017	0.282734	-1.80821	-82.3771
0.523388	0.476612	0.718558	0.512045	-11.4033	0.28264	-5.14371	-72.8251		0.713848	0.512174	-8.9017	0.28276	-0.873612	-82.0662
0.203962	0.796038	0.722631	0.512048	-11.3554	0.282678	-3.76806	-85.908		0.71481	0.51233	-5.85547	0.282858	2.58167	-98.706
0.898586	0.101414	0.720431	0.512016	-11.9741	0.282631	-5.45663	-66.8089		0.719376	0.512022	-11.8571	0.282647	-4.89067	-68.0363
0.00677181	0.993228	0.717661	0.512137	-9.62611	0.282611	-6.14818	-89.6009		0.710263	0.512606	-0.46086	0.282902	4.12023	-105.335
0.513905	0.486095	0.719009	0.512061	-11.0973	0.282695	-3.19798	-80.3649		0.714261	0.512192	-8.54652	0.282784	-0.0239932	-81.54
0.824722	0.175278	0.721949	0.511977	-12.7387	0.282628	-5.55131	-66.831		0.719617	0.511994	-12.4044	0.282669	-4.10947	-69.354
0.238835	0.761165	0.724	0.512066	-11.0054	0.282641	-5.09551	-80.0391		0.712739	0.51225	-7.41558	0.282825	1.42594	-91.8233
0.365185	0.634815	0.726471	0.512029	-11.7278	0.28263	-5.48958	-77.1612		0.715353	0.512195	-8.48725	0.282747	-1.33828	-88.3735
0.299396	0.700604	0.724464	0.512097	-10.3878	0.28265	-4.76378	-87.1198		0.714546	0.512311	-6.21977	0.282814	1.02881	-90.2061
0.828465	0.171535	0.728537	0.511999	-12.3164	0.282638	-5.21424	-65.4326		0.726017	0.512	-12.2897	0.282672	-3.99239	-69.7454
0.805188	0.194812	0.727233	0.511946	-13.3501	0.282678	-3.76766	-66.2892		0.72421	0.511995	-12.3958	0.282729	-1.97514	-70.77
0.108073	0.891927	0.717928	0.512059	-11.1449	0.282649	-4.81973	-83.6539		0.711108	0.51229	-6.62397	0.28287	3.01465	-105.673
0.71789	0.28211	0.7151	0.511989	-12.5001	0.282676	-3.84821	-72.631		0.712355	0.512013	-12.0425	0.282732	-1.87502	-74.7853
0.34398	0.65602	0.723442	0.512016	-11.974	0.282638	-5.20424	-81.9181		0.713514	0.512255	-7.32154	0.282817	1.12134	-87.4897
0.283779	0.716221	0.720829	0.512091	-10.5192	0.282641	-5.10287	-91.4961		0.714018	0.512291	-6.60715	0.282816	1.1084	-91.4643
0.878519	0.121481	0.722171	0.511987	-12.5442	0.282648	-4.84202	-65.4848		0.719998	0.512006	-12.1706	0.282673	-3.96921	-67.2753
0.84724	0.15276	0.720009	0.511967	-12.9252	0.282722	-2.2272	-68.502		0.717808	0.511995	-12.3953	0.282746	-1.36453	-69.4103
0.564865	0.435135	0.723724	0.511996	-12.3681	0.282662	-4.34978	-76.2583		0.717525	0.51205	-11.309	0.282762	-0.826189	-78.4741
0.444792	0.555208	0.719251	0.512112	-10.1132	0.282641	-5.08823	-79.3385		0.715288	0.512279	-6.84813	0.28278	-0.187311	-85.9698
0.986554	0.0134459	0.726876	0.512	-12.2819	0.282616	-5.98285	-63.5117		0.726657	0.512002	-12.245	0.282619	-5.87759	-63.6242
0.0105682	0.989432	0.719652	0.512082	-10.6978	0.282602	-6.45374	-97.9665		0.710475	0.512567	-1.22986	0.282889	3.66028	-100.401
0.712053	0.287947	0.726693	0.512036	-11.5922	0.282637	-5.22396	-70.2352		0.721215	0.512111	-10.1193	0.282701	-2.95959	-73.9849
0.0811183	0.918882	0.722991	0.512104	-10.264	0.282651	-4.73937	-91.391		0.710556	0.512483	-2.86012	0.282874	3.15997	-100.449
0.029266	0.970734	0.713432	0.512142	-9.51543	0.282632	-5.422	-77.8572		0.710324	0.512542	-1.71799	0.282881	3.40028	-98.7527
0.612655	0.387345	0.721563	0.512032	-11.6743	0.282681	-3.68602	-71.3378		0.716721	0.512138	-9.59951	0.282775	-0.340205	-77.4545
0.435451	0.564549	0.717664	0.512053	-11.2468	0.282687	-3.47324	-79.7379		0.712137	0.512173	-8.90892	0.28281	0.889226	-84.5828
0.332137	0.667863	0.724202	0.512056	-11.2004	0.28265	-4.77758	-78.6478		0.715242	0.512254	-7.33237	0.282812	0.937676	-89.531
0.133123	0.866877	0.721011	0.512064	-11.0504	0.282633	-5.39069	-79.2655		0.710687	0.512345	-5.56333	0.282862	2.72335	-97.2268
0.057479	0.942521	0.713285	0.512137	-9.61364	0.282617	-5.94811	-80.3211		0.710014	0.512526	-2.02591	0.282875	3.19462	-101.205
0.0169835	0.983017	0.723401	0.512102	-10.2998	0.282653	-4.68236	-89.9989		0.710394	0.512578	-1.02132	0.282898	3.99856	-103.538
0.591279	0.408721	0.720932	0.51199	-12.4904	0.28266	-4.41412	-72.1089		0.715522	0.512068	-10.9546	0.282758	-0.953564	-82.1248
0.795011	0.204989	0.715701	0.512031	-11.6816	0.282605	-6.36496	-70.5873		0.714727	0.512042	-11.4608	0.282654	-4.63722	-69.998
0.921909	0.0780907	0.723236	0.512017	-11.9643	0.282669	-4.11834	-66.5901		0.7222	0.512029	-11.7148	0.282687	-3.48114	-67.6345
0.168749	0.831251	0.723066	0.512052	-11.2811	0.282636	-5.28143	-91.28		0.711251	0.512402	-4.44524	0.282845	2.11834	-98.2573
0.186681	0.813319	0.721296	0.512049	-11.3251	0.282652	-4.71081	-72.6281		0.712671	0.512361	-5.25676	0.282852	2.36593	-99.1821
0.538809	0.461191	0.72564	0.512019	-11.9169	0.282649	-4.80114	-74.4386		0.718447	0.512199	-8.40938	0.282775	-0.348937	-82.6224
0.939762	0.0602377	0.725234	0.511989	-12.501	0.28263	-5.46364	-64.0154		0.723714	0.511996	-12.3707	0.282641	-5.07734	-65.5854
0.615516	0.384484	0.725441	0.511933	-13.5894	0.282677	-3.81611	-76.5605		0.717865	0.51199	-12.4826	0.282763	-0.773709	-80.622
0.306536	0.693464	0.718254	0.512008	-12.1359	0.282619	-5.87706	-78.2103		0.712321	0.512152	-9.32403	0.282819	1.20252	-91.1861
0.201831	0.798169	0.720209	0.512076	-10.8151	0.282621	-5.78319	-85.157		0.71297	0.512276	-6.91187	0.282845	2.11525	-98.3503
0.710888	0.289112	0.728437	0.512064	-11.0335	0.282634	-5.33183	-70.4822		0.721723	0.512137	-9.61279	0.282694	-3.20248	-75.6257
0.912387	0.0876125	0.726921	0.511951	-13.2444	0.28266	-4.41689	-65.5888		0.725003	0.511969	-12.8985	0.282676	-3.85593	-66.4554
0.592036	0.407964	0.72079	0.512053	-11.2542	0.282631	-5.43274	-70.2064		0.716337	0.512145	-9.45559	0.282728	-2.02882	-81.3861
0.869659	0.130341	0.731514	0.511999	-12.3027	0.28263	-5.49863	-67.4387		0.728951	0.512033	-11.6531	0.282666	-4.21848	-68.757
0.625678	0.374322	0.72985	0.51208	-10.7201	0.282644	-4.98964	-74.7406		0.721943	0.512187	-8.63319	0.282723	-2.18881	-76.4902
0.73484	0.26516	0.726764	0.512018	-11.9299	0.282679	-3.73565	-71.1625		0.723234	0.5121	-10.3334	0.28274	-1.60393	-75.3646
0.339271	0.660729	0.727686	0.511992	-12.4537	0.282669	-4.10036	-83.9775		0.716399	0.512262	-7.17179	0.282819	1.20756	-89.2199
0.0321087	0.967891	0.721546	0.511989	-12.4963	0.282648	-4.85426	-93.0491		0.711263	0.512558	-1.41003	0.282879	3.32467	-104.375
0.653313	0.346687	0.725095	0.511983	-12.6259	0.282659	-4.45005	-75.6284		0.718579	0.512071	-10.8973	0.282743	-1.46899	-76.8183
0.838306	0.161694	0.724288	0.511994	-12.4007	0.282685	-3.53203	-67.5989		0.721654	0.51202	-11.8979	0.282722	-2.24353	-69.4688
0.225384	0.774616	0.721277	0.512029	-11.7218	0.282649	-4.81001	-79.4086		0.712051	0.512319	-6.05917	0.282829	1.5496	-96.8128
0.628839	0.371161	0.732047	0.511967	-12.9408	0.282631	-5.45882	-72.2422		0.72413	0.512048	-11.3448	0.282701	-2.9877	-78.7774
0.0250715	0.974928	0.718491	0.512107	-10.197	0.282634	-5.34314	-86.9171		0.71006	0.51256	-1.3624	0.282882	3.42031	-109.082
0.11149	0.88851	0.716818	0.512059	-11.1311	0.28263	-5.46746	-93.6988		0.711412	0.512376	-4.95345	0.282866	2.8702	-98.0528
0.407307	0.592693	0.727213	0.512074	-10.8489	0.282663	-4.31554	-78.1103		0.718158	0.512137	-9.61248	0.28281	0.872795	-86.0051
0.0537512	0.946249	0.716187	0.51205	-11.316	0.28264	-5.14274	-96.7129		0.709374	0.512459	-3.33397	0.282884	3.50437	-105.049
0.443192	0.556808	0.719444	0.511973	-12.8183	0.282626	-5.62749	-75.2362		0.713929	0.512037	-11.5683	0.282793	0.283763	-89.6164
0.842683	0.157317	0.718972	0.512061	-11.0964	0.282676	-3.84859	-68.0385		0.71763	0.512094	-10.4541	0.282705	-2.83532	-70.0282
0.776785	0.223215	0.722526	0.511981	-12.6513	0.282611	-6.1379	-66.7842		0.719082	0.512029	-11.7296	0.282661	-4.3726	-72.3109
0.346983	0.653017	0.723098	0.512008	-12.1338	0.282634	-5.34082	-88.1763		0.713259	0.512137	-9.60754	0.282786	0.0240332	-88.3008
0.60486	0.39514	0.72019	0.512038	-11.5406	0.282701	-2.9716	-74.4377		0.715392	0.51213	-9.76042	0.282795	0.35499	-74.7224
0.382263	0.617737	0.719292	0.511978	-12.7223	0.282632	-5.39391	-83.5802		0.712145	0.512071	-10.8959	0.282808	0.800974	-88.5834
0.901492	0.0985082	0.721523	0.512049	-11.3354	0.282627	-5.58559	-67.0106		0.719815	0.512064	-11.0486	0.282658	-4.49686	-68.7005
0.284681	0.715319	0.722458	0.512068	-10.9637	0.282627	-5.57538	-83.8333		0.715554	0.512318	-6.0813	0.282791	0.226229	-91.3998
0.801243	0.198757	0.718294	0.512015	-12.0054	0.282679	-3.73442	-67.4642		0.716209	0.512061	-11.0979	0.282733	-1.82206	-71.5582
0.423707	0.576293	0.720849	0.512097	-10.4046	0.282589	-6.93774	-81.3884		0.713728	0.512167	-9.03735	0.282705	-2.81975	-90.4475
0.0861432	0.913857	0.717064	0.51204	-11.5175	0.282614	-6.02933	-86.7223		0.711941	0.512455	-3.42024	0.282862	2.71738	-100.83
0.837446	0.162554	0.726425	0.512056	-11.1879	0.282662	-4.36637	-68.182		0.723137	0.512079	-10.7566	0.282686	-3.50612	-69.7064
0.577561	0.422439	0.724036	0.512036	-11.585	0.282633	-5.38056	-75.6922		0.719367	0.512066	-11.0106	0.282751	-1.18597	-80.2507
0.807122	0.192878	0.726974	0.511976	-12.7602	0.282645	-4.93507	-67.203		0.723409	0.512018	-11.9335	0.282691	-3.33529	-70.7895
0.801594	0.198406	0.71924	0.512036	-11.5898	0.282631	-5.43007	-69.8554		0.717178	0.512097	-10.3972	0.282675	-3.90351	-71.7017
0.434761	0.565239	0.72375	0.512005	-12.1837	0.282646	-4.93205	-77.5927		0.717128	0.51216	-9.15881	0.282783	-0.0605176	-85.4633
0.659993	0.340007	0.717898	0.512055	-11.2208	0.28269	-3.37652	-71.2384		0.714028	0.512124	-9.87841	0.282768	-0.60926	-77.336
0.320373	0.679627	0.722064	0.511998	-12.3357	0.282628	-5.55695	-81.2673		0.713798	0.512256	-7.29329	0.282794	0.316811	-90.6109
0.263134	0.736866	0.718187	0.512089	-10.5512	0.282648	-4.84624	-83.7979		0.713888	0.512273	-6.9612	0.282818	1.17672	-94.2206
0.700867	0.299133	0.721488	0.511977	-12.7443	0.282638	-5.19061	-74.3377		0.71738	0.512037	-11.576	0.2827	-3.01781	-77.3363
0.0887736	0.911226	0.719307	0.512062	-11.0801	0.282629	-5.50245	-97.0719		0.710506	0.512479	-2.95239	0.282877	3.25502	-101.004
0.4877	0.5123	0.726751	0.51197	-12.8761	0.282656	-4.57761	-76.2523		0.718008	0.512091	-10.511	0.282777	-0.299114	-83.9258
0.639509	0.360491	0.725532	0.512018	-11.9397	0.282692	-3.27718	-72.6589		0.71928	0.512125	-9.84377	0.282757	-0.972921	-77.8749
0.918579	0.0814211	0.730849	0.512066	-11.0039	0.282662	-4.34503	-65.2093		0.72859	0.512085	-10.631	0.282675	-3.90396	-66.9698
0.124508	0.875492	0.715197	0.512038	-11.5554	0.28261	-6.20421	-87.7343		0.712003	0.512449	-3.52953	0.282841	1.96546	-102.001
0.661229	0.338771	0.724683	0.512023	-11.842	0.28267	-4.08193	-73.1159		0.720184	0.512048	-11.3554	0.282731	-1.89328	-77.7189
0.664048	0.335952	0.726316	0.512007	-12.1456	0.282669	-4.10392	-74.6041		0.72075	0.512116	-10.0324	0.282746	-1.38698	-75.7535
0.51049	0.48951	0.723593	0.512064	-11.0376	0.282649	-4.80321	-80.4147		0.715052	0.512138	-9.60218	0.28276	-0.87365	-83.8425
0.58917	0.41083	0.720897	0.51194	-13.4524	0.282663	-4.30464	-74.9746		0.716355	0.512052	-11.2761	0.282762	-0.820281	-83.0478
0.0809822	0.919018	0.716831	0.512085	-10.6343	0.282624	-5.68121	-88.2924		0.710682	0.512462	-3.2774	0.282874	3.16189	-99.7618
0.369616	0.630384	0.720296	0.512034	-11.6315	0.282666	-4.19236	-79.5133		0.715806	0.512188	-8.61689	0.282793	0.266066	-90.5766
0.434947	0.565053	0.725184	0.512052	-11.2829	0.28264	-5.122	-78.2018		0.717244	0.51222	-7.99061	0.282768	-0.599088	-83.8844
0.561391	0.438609	0.72567	0.512027	-11.759	0.282654	-4.62289	-75.9814		0.718737	0.512082	-10.6974	0.282757	-0.982278	-83.0836
0.413837	0.586163	0.720947	0.512025	-11.7992	0.282672	-4.01065	-81.3204		0.713062	0.512202	-8.35086	0.282801	0.572776	-88.003
0.00857964	0.99142	0.718818	0.512075	-10.8281	0.282579	-7.27333	-94.9648		0.711041	0.512581	-0.946792	0.282893	3.82376	-103.811
0.183082	0.816918	0.716712	0.512103	-10.2768	0.282633	-5.37288	-91.8605		0.712255	0.51227	-7.02638	0.282841	1.9672	-92.9184
0.509235	0.490765	0.719514	0.512032	-11.6611	0.282647	-4.87167	-81.7128		0.71393	0.512132	-9.70709	0.282787	0.0620049	-84.2621
0.999407	0.000592872	0.731064	0.512005	-12.1991	0.282695	-3.17355	-63.042		0.731047	0.512005	-12.1972	0.282695	-3.16875	-63.0466
0.275098	0.724902	0.720488	0.512057	-11.1761	0.282653	-4.68142	-88.9536		0.712673	0.512213	-8.13613	0.28282	1.23475	-89.9316
0.181153	0.818847	0.724258	0.512075	-10.8259	0.282629	-5.52229	-90.1004		0.712413	0.512397	-4.53888	0.282846	2.1533	-94.5061
0.200087	0.799913	0.717406	0.511999	-12.3146	0.282648	-4.85418	-87.8234		0.71196	0.512291	-6.61237	0.282849	2.27374	-96.28
0.250724	0.749276	0.716667	0.512104	-10.2594	0.28263	-5.48723	-88.7208		0.711982	0.512369	-5.08656	0.282805	0.713992	-97.6818
0.184738	0.815262	0.716321	0.512048	-11.3532	0.282648	-4.83979	-85.7572		0.71046	0.512301	-6.42194	0.282866	2.86839	-93.456
0.73486	0.26514	0.720032	0.512016	-11.9824	0.282605	-6.3811	-71.454		0.716843	0.512089	-10.5478	0.282686	-3.5143	-75.7132
0.939616	0.0603842	0.726566	0.512052	-11.2656	0.282646	-4.89957	-64.7524		0.725499	0.512065	-11.0248	0.28266	-4.43654	-65.7257
0.816173	0.183827	0.729042	0.512003	-12.2353	0.282679	-3.76298	-66.9789		0.724868	0.512027	-11.7568	0.282733	-1.84001	-69.8199
0.513061	0.486939	0.718964	0.512013	-12.035	0.282627	-5.60313	-77.8654		0.714292	0.512111	-10.1251	0.28275	-1.24186	-82.2329
0.791405	0.208595	0.724278	0.511991	-12.4719	0.282665	-4.24532	-68.2374		0.721235	0.51206	-11.1109	0.282719	-2.32518	-74.2898
0.812394	0.187606	0.725374	0.512026	-11.7808	0.282657	-4.52737	-69.0679		0.722275	0.512064	-11.0332	0.282703	-2.90164	-71.8567
0.13924	0.86076	0.716246	0.512042	-11.4655	0.282642	-5.07274	-86.8285		0.711372	0.512342	-5.62564	0.282856	2.5042	-100.095
0.515141	0.484859	0.723202	0.512005	-12.1958	0.282651	-4.73473	-71.9474		0.717653	0.512105	-10.2395	0.282774	-0.387425	-82.5127
0.706961	0.293039	0.727122	0.51207	-10.9202	0.282685	-3.55246	-70.3451		0.721074	0.512127	-9.81269	0.282738	-1.65318	-75.9804
0.0796504	0.92035	0.721758	0.512117	-10.0153	0.282629	-5.50144	-84.1483		0.710961	0.512377	-4.92976	0.282863	2.75624	-98.9066
0.345891	0.654109	0.718647	0.512045	-11.4187	0.28264	-5.11925	-84.1408		0.713242	0.512222	-7.96129	0.282802	0.613139	-86.5436
0.0163885	0.983612	0.72332	0.512156	-9.24206	0.282631	-5.43289	-92.9343		0.710787	0.512577	-1.04204	0.282892	3.78792	-107.225
0.727147	0.272853	0.721208	0.512042	-11.4619	0.282645	-4.94227	-72.1123		0.718155	0.512083	-10.6626	0.282719	-2.34951	-74.1214
0.774543	0.225457	0.722488	0.512022	-11.8639	0.282603	-6.44822	-71.5638		0.719546	0.512076	-10.8083	0.282657	-4.50966	-73.7058
0.767102	0.232898	0.724139	0.511934	-13.5771	0.282641	-5.08418	-69.2701		0.719552	0.511994	-12.4083	0.282698	-3.07528	-72.4084
0.693492	0.306508	0.724144	0.512041	-11.4821	0.282666	-4.19311	-70.8263		0.718725	0.512112	-10.1057	0.282743	-1.49474	-75.583
0.847926	0.152074	0.718014	0.512004	-12.2051	0.282655	-4.60724	-65.7237		0.715893	0.512039	-11.5192	0.282678	-3.77679	-70.0804
0.265685	0.734315	0.722873	0.512095	-10.4428	0.282635	-5.29121	-77.7958		0.713197	0.512295	-6.54091	0.282834	1.73354	-98.3366
0.179376	0.820624	0.720647	0.512014	-12.0081	0.282647	-4.86687	-84.1759		0.711354	0.512415	-4.2001	0.28286	2.63631	-94.3543
0.156899	0.843101	0.721086	0.511991	-12.4637	0.282633	-5.38999	-82.8785		0.711325	0.512384	-4.79402	0.28285	2.28803	-96.2353
0.0638907	0.936109	0.717874	0.512127	-9.80648	0.282619	-5.86267	-97.4269		0.710688	0.512521	-2.13148	0.282871	3.04926	-99.5918
0.724665	0.275335	0.721067	0.511965	-12.9752	0.2827	-3.01582	-68.7988		0.718535	0.512029	-11.7184	0.28275	-1.24929	-74.0835
0.00982236	0.990178	0.723412	0.512102	-10.2903	0.282643	-5.00966	-92.5981		0.710406	0.512581	-0.959312	0.282893	3.80293	-105.906
0.845147	0.154853	0.7279	0.512002	-12.2536	0.282605	-6.36716	-65.0789		0.726144	0.512029	-11.7313	0.28265	-4.78873	-68.1891
0.748499	0.251501	0.7157	0.51199	-12.4901	0.282671	-4.01375	-69.0485		0.713776	0.512072	-10.8943	0.28271	-2.66928	-73.0488
0.368625	0.631375	0.725257	0.512046	-11.4009	0.282666	-4.19484	-81.4947		0.718284	0.512212	-8.15198	0.282821	1.25584	-90.8095
0.453988	0.546012	0.728093	0.511977	-12.7408	0.282639	-5.15285	-80.1836		0.717054	0.512089	-10.5437	0.28275	-1.23724	-90.7627
0.831762	0.168238	0.72506	0.512072	-10.8819	0.282673	-3.97333	-66.7614		0.721471	0.512077	-10.7793	0.282699	-3.02653	-70.8881
0.98574	0.0142605	0.720264	0.512021	-11.8787	0.282675	-3.89024	-64.2888		0.720053	0.512022	-11.8508	0.282677	-3.80396	-64.4332
0.850064	0.149936	0.732099	0.511983	-12.6227	0.282613	-6.08518	-68.0844		0.728572	0.512022	-11.8577	0.28264	-5.12191	-68.1796
0.316968	0.683032	0.718743	0.512025	-11.8015	0.282621	-5.78814	-83.1263		0.713265	0.512106	-10.2145	0.282793	0.286393	-96.2648
0.421715	0.578285	0.71871	0.512045	-11.4206	0.282657	-4.53105	-78.1134		0.713538	0.512148	-9.39515	0.28278	-0.171465	-87.8107
0.944985	0.0550151	0.727407	0.512018	-11.9447	0.282637	-5.22334	-64.2108		0.726129	0.512025	-11.8084	0.282649	-4.80152	-64.2892
0.765833	0.234167	0.723694	0.512045	-11.4198	0.282629	-5.5132	-68.5831		0.719631	0.512096	-10.4162	0.282678	-3.76887	-71.2433
0.735474	0.264526	0.720934	0.512034	-11.6267	0.282641	-5.07576	-68.1626		0.718227	0.51206	-11.1176	0.282705	-2.82781	-73.1509
0.970443	0.0295569	0.725723	0.512073	-10.8644	0.282678	-3.79572	-64.7811		0.725239	0.512076	-10.7981	0.282686	-3.51804	-64.9738
0.796152	0.203848	0.725093	0.512084	-10.6428	0.282664	-4.29293	-68.746		0.722603	0.512121	-9.93204	0.282707	-2.76753	-70.7328
0.434867	0.565133	0.72277	0.511959	-13.0809	0.282637	-5.24859	-73.7327		0.713802	0.511933	-13.5912	0.282778	-0.255982	-82.9934
0.536677	0.463323	0.71582	0.512098	-10.3754	0.282678	-3.79813	-73.2284		0.712122	0.512239	-7.63678	0.28278	-0.164242	-81.1119
0.301099	0.698901	0.723003	0.512009	-12.1072	0.282627	-5.57195	-85.8077		0.713792	0.512295	-6.52567	0.282787	0.0752836	-94.0667
0.0134552	0.986545	0.721321	0.51215	-9.36847	0.282632	-5.41962	-89.2178		0.710256	0.512581	-0.963142	0.282891	3.75221	-103.472
0.213981	0.786019	0.722831	0.512088	-10.5702	0.282643	-5.02882	-83.8594		0.713165	0.512299	-6.44876	0.282817	1.11742	-94.3412
0.302987	0.697013	0.717149	0.511987	-12.5484	0.282651	-4.73066	-83.2829		0.713027	0.512197	-8.44214	0.282818	1.16022	-89.5827
0.89851	0.10149	0.722211	0.512078	-10.7736	0.282608	-6.27055	-66.5368		0.720813	0.512082	-10.6938	0.282632	-5.42383	-67.3028
0.731447	0.268553	0.71492	0.511936	-13.5356	0.282651	-4.73861	-70.6073		0.713124	0.511952	-13.2322	0.282716	-2.43844	-76.1338
0.0199514	0.980049	0.718192	0.512074	-10.8426	0.282644	-4.98122	-88.4436		0.709914	0.512572	-1.13432	0.282889	3.68019	-103.101
0.337687	0.662313	0.724653	0.51202	-11.896	0.282646	-4.92804	-87.3017		0.715988	0.512101	-10.3244	0.282805	0.693152	-91.4502
0.0400685	0.959932	0.717342	0.512086	-10.6034	0.282641	-5.08634	-89.1094		0.710323	0.512535	-1.84848	0.282885	3.51892	-98.3683
0.409951	0.590049	0.719587	0.511943	-13.3928	0.282653	-4.6729	-76.3485		0.714064	0.512012	-12.0492	0.282793	0.2661	-85.1708
0.728397	0.271603	0.726234	0.51201	-12.0956	0.282666	-4.21403	-69.6342		0.722827	0.512085	-10.6287	0.282726	-2.07002	-74.3635
0.7514	0.2486	0.727317	0.512104	-10.2618	0.282648	-4.84068	-69.1366		0.723608	0.512145	-9.46327	0.282711	-2.60845	-74.3194
0.153499	0.846501	0.716222	0.512131	-9.73233	0.282637	-5.22294	-88.2726		0.710171	0.512417	-4.15008	0.282859	2.62674	-101.952
0.518503	0.481497	0.717001	0.51207	-10.9177	0.282616	-5.98489	-81.1132		0.713782	0.512114	-10.0562	0.282732	-1.88813	-83.9174
0.577641	0.422359	0.721365	0.512129	-9.76856	0.282635	-5.30606	-74.8071		0.714621	0.512237	-7.65844	0.282727	-2.04327	-80.8702
0.96655	0.03345	0.725185	0.512028	-11.747	0.282605	-6.34825	-64.2261		0.724751	0.512035	-11.6022	0.282618	-5.90988	-64.8954
0.477447	0.522553	0.722154	0.51201	-12.0873	0.282643	-5.02836	-77.7599		0.716016	0.512158	-9.20057	0.282748	-1.30919	-81.9811
0.610947	0.389053	0.720778	0.512039	-11.5364	0.282677	-3.83322	-70.8683		0.716049	0.512166	-9.05804	0.282746	-1.3793	-79.869
0.701721	0.298279	0.71962	0.512047	-11.3744	0.282633	-5.36834	-71.9268		0.717256	0.512107	-10.206	0.282693	-3.26499	-74.3613
0.26845	0.73155	0.724747	0.512048	-11.349	0.282654	-4.63387	-90.2841		0.715346	0.512275	-6.93345	0.282837	1.82588	-92.1695
0.69564	0.30436	0.724236	0.512021	-11.8868	0.282667	-4.16384	-73.1004		0.720324	0.512023	-11.844	0.282726	-2.07607	-75.6514
0.758937	0.241063	0.725578	0.512094	-10.4633	0.282601	-6.4925	-66.8939		0.722037	0.512114	-10.0711	0.282662	-4.34479	-74.7148
0.950271	0.0497294	0.725429	0.511954	-13.1878	0.282676	-3.85421	-63.3466		0.724696	0.51196	-13.0664	0.282685	-3.52526	-63.8098
0.00876464	0.991235	0.719708	0.512087	-10.5912	0.282645	-4.96162	-84.5614		0.709858	0.512576	-1.06075	0.282891	3.75964	-97.964
0.659164	0.340836	0.72268	0.512046	-11.3963	0.282665	-4.22947	-74.2642		0.717828	0.512112	-10.1053	0.282755	-1.06505	-79.6192
0.165293	0.834707	0.721794	0.512046	-11.3932	0.282642	-5.05965	-82.3863		0.712507	0.512346	-5.53846	0.282839	1.91126	-89.4409
0.90261	0.0973898	0.718772	0.512038	-11.547	0.282663	-4.31952	-64.7872		0.71777	0.512059	-11.1376	0.282681	-3.69106	-66.7895
0.272851	0.727149	0.726228	0.512066	-11.0106	0.282634	-5.33398	-92.2571		0.716062	0.512262	-7.17201	0.282836	1.79488	-92.5422
0.942165	0.0578346	0.717673	0.511983	-12.6172	0.282641	-5.08406	-64.3652		0.716925	0.511992	-12.4484	0.282651	-4.7344	-65.0917
0.458231	0.541769	0.719698	0.512027	-11.7649	0.282644	-5.00349	-81.4488		0.714135	0.512114	-10.0724	0.282769	-0.551876	-87.104
0.784586	0.215414	0.719944	0.512005	-12.1909	0.282683	-3.58936	-68.2072		0.716528	0.512052	-11.2758	0.282731	-1.91541	-71.6176
0.250981	0.749019	0.724304	0.512049	-11.3381	0.282645	-4.93827	-81.1237		0.713918	0.512243	-7.54833	0.282827	1.47314	-94.0416
0.282244	0.717756	0.721788	0.51209	-10.5304	0.28263	-5.4676	-81.3535		0.713629	0.51224	-7.6105	0.28281	0.895594	-98.6547
0.266071	0.733929	0.72206	0.512124	-9.87456	0.282638	-5.18526	-76.9063		0.713565	0.5124	-4.49105	0.282808	0.81893	-94.9498
0.0876336	0.912366	0.720631	0.512033	-11.6398	0.282656	-4.54718	-92.5955		0.710746	0.512474	-3.04839	0.282868	2.93542	-101.534
0.291954	0.708046	0.716447	0.512015	-11.993	0.282635	-5.31933	-84.2358		0.711309	0.512257	-7.27249	0.282829	1.55133	-93.7206
0.882229	0.117771	0.726377	0.511977	-12.7368	0.282619	-5.85878	-65.706		0.724973	0.512	-12.2903	0.282639	-5.17738	-67.8381
0.0948297	0.90517	0.721277	0.512072	-10.8781	0.282634	-5.34575	-92.4933		0.71164	0.512469	-3.13715	0.282878	3.29415	-103.147
0.132592	0.867408	0.72104	0.512032	-11.6737	0.282641	-5.08376	-89.3008		0.711911	0.512312	-6.19872	0.28286	2.66406	-102.2
0.4124	0.5876	0.727567	0.51209	-10.5371	0.282632	-5.4075	-81.1266		0.715852	0.512215	-8.08691	0.282778	-0.25706	-84.1497
0.226602	0.773398	0.723575	0.512086	-10.6052	0.282645	-4.94087	-86.0746		0.714623	0.51215	-9.35776	0.282845	2.13258	-101.201
0.670108	0.329892	0.721127	0.512053	-11.2576	0.282637	-5.23444	-73.8359		0.717327	0.512141	-9.52968	0.282705	-2.83467	-78.9003
0.401424	0.598576	0.720039	0.512047	-11.3801	0.282671	-4.04497	-79.9675		0.712989	0.512246	-7.49393	0.282785	-0.0115046	-90.2949
0.953758	0.0462423	0.718403	0.511989	-12.5134	0.282662	-4.36143	-65.4069		0.717549	0.511996	-12.373	0.28267	-4.06133	-65.8369
0.957662	0.0423376	0.73183	0.511954	-13.1877	0.282726	-2.0767	-64.3354		0.730358	0.511962	-13.0292	0.282734	-1.80978	-64.9247
0.94818	0.0518204	0.727107	0.511974	-12.8057	0.282646	-4.90757	-64.012		0.725602	0.511973	-12.8103	0.282657	-4.52994	-65.0496
0.597703	0.402297	0.719968	0.512022	-11.8564	0.282612	-6.1351	-75.0104		0.715711	0.512001	-12.2657	0.282676	-3.86664	-80.861
0.205221	0.794779	0.717764	0.512141	-9.54872	0.28266	-4.43015	-89.4447		0.712597	0.512374	-4.98652	0.282843	2.06389	-95.8379
0.296326	0.703674	0.720689	0.512112	-10.101	0.282671	-4.02266	-75.6786		0.71286	0.512329	-5.86547	0.28282	1.2313	-91.9394
0.0184948	0.981505	0.719651	0.512101	-10.3146	0.282648	-4.84999	-86.0773		0.71092	0.512569	-1.18508	0.282885	3.52815	-106.009
0.762901	0.237099	0.730619	0.512035	-11.6121	0.282617	-5.93381	-69.0035		0.724807	0.512081	-10.7046	0.282674	-3.91641	-74.4942
0.107426	0.892574	0.71548	0.512098	-10.3713	0.282642	-5.07248	-91.8285		0.710842	0.512458	-3.35963	0.282864	2.80046	-94.1017
0.626769	0.373231	0.726003	0.512053	-11.2484	0.282674	-3.92668	-74.812		0.720735	0.51208	-10.7205	0.282749	-1.26082	-77.6524
0.683601	0.316399	0.721193	0.512012	-12.0572	0.282655	-4.60896	-71.6296		0.719236	0.512039	-11.5354	0.282741	-1.54878	-73.356
0.102277	0.897723	0.721097	0.512067	-10.9898	0.282627	-5.59476	-85.6999		0.71139	0.512393	-4.61791	0.282867	2.90371	-99.2283
0.118542	0.881458	0.718734	0.512086	-10.6064	0.282641	-5.10795	-90.9562		0.711245	0.512502	-2.49675	0.282864	2.78144	-104.018
0.576497	0.423503	0.725935	0.512065	-11.0122	0.282661	-4.38163	-70.4036		0.718296	0.512144	-9.47387	0.282736	-1.72532	-83.1582
0.249468	0.750532	0.722177	0.512033	-11.65	0.28264	-5.13488	-91.1148		0.713256	0.512287	-6.68442	0.282822	1.32427	-95.2317
0.301913	0.698087	0.72518	0.512011	-12.0808	0.282628	-5.54674	-80.0646		0.714498	0.512149	-9.37621	0.28279	0.167802	-97.7848
0.752179	0.247821	0.730821	0.512011	-12.0781	0.28266	-4.42568	-71.5561		0.724956	0.512061	-11.1052	0.282716	-2.45718	-73.8451
0.583191	0.416809	0.721106	0.512003	-12.2241	0.282662	-4.34385	-74.9017		0.716199	0.512102	-10.2904	0.282762	-0.809111	-82.688
0.0239014	0.976099	0.71867	0.51211	-10.1422	0.282639	-5.17973	-102.005		0.710518	0.512469	-3.13425	0.282887	3.62137	-101.03
0.806288	0.193712	0.719777	0.512064	-11.0332	0.282636	-5.26691	-68.5934		0.717908	0.512093	-10.4805	0.282685	-3.53489	-70.5495
0.919974	0.0800261	0.720233	0.512048	-11.3513	0.282653	-4.65812	-66.5977		0.719166	0.512068	-10.9619	0.282673	-3.97273	-68.178
0.843059	0.156941	0.720815	0.511975	-12.7807	0.282655	-4.61237	-68.2311		0.718401	0.512007	-12.1555	0.28269	-3.37311	-69.2252
0.517001	0.482999	0.719963	0.512016	-11.9839	0.282649	-4.81787	-75.7235		0.714977	0.512082	-10.6842	0.282764	-0.74554	-83.7911
0.658925	0.341075	0.717064	0.512026	-11.7894	0.282652	-4.70738	-73.1695		0.713805	0.512088	-10.5648	0.282714	-2.49625	-79.303
0.849502	0.150498	0.716415	0.511983	-12.6237	0.282647	-4.89639	-68.7664		0.714352	0.511982	-12.6482	0.282683	-3.61452	-71.0626
0.28629	0.71371	0.720314	0.512054	-11.232	0.282639	-5.15318	-82.3354		0.713914	0.512375	-4.9825	0.282823	1.35263	-98.1894
0.887354	0.112646	0.725973	0.511971	-12.8461	0.282672	-3.98189	-63.9658		0.724105	0.511981	-12.6572	0.282692	-3.29733	-67.1734
0.0706344	0.929366	0.718722	0.512129	-9.77192	0.282629	-5.53369	-95.6624		0.709953	0.512449	-3.5389	0.282869	2.97971	-97.747
0.0287459	0.971254	0.718395	0.512092	-10.4947	0.282634	-5.33755	-93.2793		0.709663	0.512552	-1.51963	0.282885	3.55323	-99.8287
0.115637	0.884363	0.717459	0.512082	-10.6853	0.282645	-4.96532	-86.1654		0.713074	0.512463	-3.25867	0.282873	3.10927	-97.683
0.0582886	0.941711	0.718907	0.512121	-9.93274	0.282634	-5.35365	-92.1994		0.709977	0.51252	-2.14388	0.282877	3.24932	-97.2982
0.838271	0.161729	0.725045	0.512044	-11.4293	0.282631	-5.42944	-67.6756		0.721726	0.512061	-11.1035	0.282687	-3.45024	-70.8679
0.00513666	0.994863	0.719823	0.512198	-8.43507	0.28262	-5.82189	-93.2229		0.710617	0.512599	-0.609752	0.282893	3.83097	-104.168
0.146105	0.853895	0.717242	0.511971	-12.8534	0.282612	-6.1298	-84.8584		0.711603	0.5123	-6.43409	0.282853	2.3913	-100.844
0.197888	0.802112	0.720569	0.512056	-11.1878	0.282648	-4.83666	-84.3988		0.713365	0.512306	-6.31744	0.282846	2.16462	-91.4972
0.701301	0.298699	0.723322	0.512074	-10.8519	0.282623	-5.73383	-72.5922		0.719082	0.51212	-9.95385	0.282684	-3.58187	-75.8676
0.647366	0.352634	0.72521	0.512039	-11.522	0.282703	-2.89542	-73.6488		0.719938	0.512123	-9.89579	0.282782	-0.0935293	-81.0343
0.914833	0.0851672	0.729869	0.512051	-11.3035	0.282656	-4.56098	-66.4778		0.728571	0.512061	-11.0934	0.282669	-4.09948	-67.9983
0.111937	0.888063	0.722782	0.512093	-10.4821	0.282633	-5.36314	-85.9955		0.710791	0.512469	-3.13207	0.282837	1.84491	-103.258
0.102685	0.897315	0.719407	0.512056	-11.1996	0.28262	-5.82183	-86.5061		0.710899	0.51244	-3.70275	0.282858	2.57748	-103.421
0.576399	0.423601	0.724534	0.512054	-11.2283	0.282666	-4.21751	-74.4304		0.71695	0.512121	-9.9288	0.282732	-1.8575	-79.4263
0.965822	0.0341781	0.728575	0.512004	-12.2038	0.282647	-4.86951	-65.5733		0.728214	0.512013	-12.0431	0.282653	-4.66448	-66.2505

## Sheet: MC_results_NAF-EU
North Africa (A) - East Central Europe (B) / A-B mix composition									North Africa (A) - Western Europe (C) / A-C mix composition
FA	FB-C	87Sr/86Sr	143Nd/144Nd	eNd(0)	176Hf/177Hf	eHf(0)	dD		87Sr/86Sr	143Nd/144Nd	eNd(0)	176Hf/177Hf	eHf(0)	dD
0.217696	0.782304	0.720197	0.512097	-10.4002	0.282625	-5.65586	-76.22		0.724078	0.51206	-11.1168	0.282494	-10.2819	-77.4776
0.963824	0.0361764	0.730528	0.512057	-11.1854	0.282688	-3.42036	-63.841		0.730729	0.512057	-11.1856	0.282685	-3.54615	-63.3725
0.247627	0.752373	0.726037	0.512078	-10.7667	0.282605	-6.37445	-77.5514		0.727565	0.512036	-11.5822	0.282512	-9.64805	-69.9549
0.55776	0.44224	0.726108	0.51204	-11.5144	0.282597	-6.63192	-70.4628		0.728071	0.51203	-11.7009	0.282585	-7.09008	-66.2464
0.133072	0.866928	0.722783	0.512091	-10.506	0.282643	-5.01665	-75.3552		0.727524	0.512049	-11.3378	0.282555	-8.1485	-68.5514
0.137596	0.862404	0.724851	0.512115	-10.042	0.282576	-7.39817	-73.9312		0.731795	0.512019	-11.9131	0.282548	-8.37504	-74.9038
0.511039	0.488961	0.722962	0.51206	-11.1288	0.28261	-6.17264	-73.0955		0.725406	0.51204	-11.5139	0.282557	-8.06971	-63.5438
0.930679	0.0693211	0.720318	0.512023	-11.8392	0.282634	-5.33176	-64.1034		0.720805	0.512022	-11.8681	0.282634	-5.34856	-63.7285
0.321862	0.678138	0.721879	0.512035	-11.616	0.282634	-5.33181	-68.4205		0.721821	0.511955	-13.1656	0.282475	-10.9491	-71.0901
0.431396	0.568604	0.724611	0.512091	-10.5117	0.282605	-6.38103	-72.8448		0.725579	0.512077	-10.7926	0.282567	-7.72034	-74.1144
0.0804416	0.919558	0.724334	0.512125	-9.84559	0.282577	-7.34605	-79.3851		0.731277	0.512113	-10.0878	0.282466	-11.2804	-62.4683
0.654934	0.345066	0.726145	0.511945	-13.3658	0.282664	-4.26787	-70.0333		0.726875	0.51193	-13.6501	0.282609	-6.23665	-67.206
0.231351	0.768649	0.725063	0.512084	-10.6456	0.282604	-6.40079	-72.7433		0.727462	0.51204	-11.5142	0.282503	-9.97261	-78.6037
0.949704	0.0502964	0.730392	0.512008	-12.1417	0.282612	-6.11698	-65.3668		0.730476	0.512007	-12.1457	0.282607	-6.28564	-64.7848
0.0925414	0.907459	0.721688	0.51212	-9.94183	0.28257	-7.58924	-80.1518		0.725923	0.512071	-10.9078	0.28255	-8.31584	-66.8424
0.0574775	0.942523	0.726172	0.512087	-10.5908	0.28264	-5.13589	-76.6167		0.72594	0.512075	-10.817	0.282438	-12.2721	-70.889
0.721213	0.278787	0.719897	0.512047	-11.3721	0.282638	-5.20005	-67.6249		0.720144	0.512039	-11.5295	0.282627	-5.58545	-66.8956
0.785697	0.214303	0.723644	0.511981	-12.6564	0.282625	-5.65739	-65.9167		0.724966	0.511976	-12.7582	0.282612	-6.12261	-64.4904
0.603825	0.396175	0.725003	0.511995	-12.3802	0.28263	-5.46858	-69.5424		0.7258	0.511975	-12.7687	0.282587	-6.99966	-67.6037
0.972862	0.0271382	0.7194	0.51194	-13.4687	0.282681	-3.68039	-63.3898		0.719554	0.511939	-13.4844	0.282681	-3.66058	-63.1381
0.796226	0.203774	0.723225	0.512025	-11.7945	0.282681	-3.67747	-65.2618		0.724097	0.512025	-11.8047	0.282659	-4.46511	-64.3052
0.912798	0.0872024	0.729523	0.51204	-11.5013	0.282636	-5.26888	-64.5576		0.7297	0.512039	-11.5321	0.282627	-5.58125	-64.3271
0.757423	0.242577	0.717184	0.512029	-11.7243	0.282636	-5.25317	-67.6949		0.717257	0.512021	-11.8885	0.282645	-4.95166	-66.954
0.269675	0.730325	0.726894	0.512071	-10.9025	0.282553	-8.2172	-76.9218		0.728376	0.512091	-10.5067	0.282522	-9.29707	-76.1862
0.0136946	0.986305	0.724349	0.512137	-9.6231	0.2826	-6.52753	-84.2831		0.723968	0.512079	-10.7407	0.282444	-12.0748	-77.9992
0.217662	0.782338	0.722695	0.512097	-10.4064	0.28261	-6.19946	-75.8934		0.725143	0.51199	-12.49	0.282428	-12.6251	-67.7485
0.394154	0.605846	0.72427	0.512086	-10.6066	0.282591	-6.86997	-70.2204		0.731656	0.512062	-11.0786	0.282509	-9.76023	-67.4015
0.933452	0.0665479	0.733029	0.51198	-12.6701	0.282677	-3.80584	-63.9603		0.733032	0.511977	-12.731	0.282659	-4.44298	-62.4198
0.670588	0.329412	0.721115	0.512051	-11.2968	0.282663	-4.3313	-67.4767		0.722042	0.512048	-11.3548	0.282651	-4.74163	-63.5601
0.448689	0.551311	0.715218	0.51207	-10.929	0.282584	-7.11994	-72.9368		0.718895	0.512049	-11.324	0.282546	-8.44402	-63.7593
0.854434	0.145566	0.724324	0.512063	-11.0645	0.282637	-5.22273	-63.7314		0.724567	0.512061	-11.0967	0.282631	-5.43941	-62.9902
0.299505	0.700495	0.723817	0.5121	-10.3404	0.282585	-7.08927	-71.1146		0.72467	0.512049	-11.3358	0.282568	-7.65714	-67.7646
0.685589	0.314411	0.718235	0.512001	-12.2773	0.282658	-4.4762	-67.7469		0.717887	0.511987	-12.5449	0.282628	-5.53819	-66.1986
0.349804	0.650196	0.728159	0.512051	-11.2977	0.282578	-7.33648	-72.6129		0.729317	0.512015	-11.9967	0.282508	-9.78653	-70.7865
0.750489	0.249511	0.727513	0.511972	-12.8426	0.282645	-4.95038	-65.3932		0.728203	0.511969	-12.8851	0.282625	-5.66455	-67.0042
0.151201	0.848799	0.723218	0.51211	-10.1359	0.282611	-6.14478	-74.7994		0.727334	0.512046	-11.3876	0.282468	-11.1985	-72.4799
0.811777	0.188223	0.726001	0.512028	-11.7418	0.282628	-5.54089	-66.0662		0.726719	0.51203	-11.7047	0.282613	-6.07415	-63.5877
0.117399	0.882601	0.723117	0.512102	-10.2913	0.282528	-9.09081	-79.5091		0.725305	0.51203	-11.7105	0.282575	-7.43193	-70.0549
0.875323	0.124677	0.729053	0.512035	-11.6129	0.282701	-2.97296	-65.9903		0.729338	0.512031	-11.6852	0.282673	-3.96675	-65.2458
0.616994	0.383006	0.730151	0.512062	-11.0806	0.282607	-6.28835	-69.4617		0.729514	0.512036	-11.5776	0.282597	-6.63138	-64.1927
0.350325	0.649675	0.723566	0.512089	-10.5632	0.282583	-7.15875	-72.5422		0.725277	0.512068	-10.9651	0.282606	-6.32278	-67.1384
0.53506	0.46494	0.726867	0.512094	-10.4475	0.282693	-3.2675	-69.0482		0.730453	0.51207	-10.9239	0.282523	-9.2761	-69.1452
0.124896	0.875104	0.724918	0.512126	-9.82928	0.282688	-3.42147	-73.3047		0.725844	0.512087	-10.5898	0.282433	-12.4564	-71.2182
0.238191	0.761809	0.724675	0.512109	-10.1607	0.28262	-5.82901	-76.5261		0.725141	0.512075	-10.817	0.282537	-8.77454	-70.5885
0.351007	0.648993	0.727367	0.512054	-11.245	0.282572	-7.52733	-74.4005		0.728154	0.512003	-12.2399	0.282474	-11.0059	-68.6456
0.233755	0.766245	0.726408	0.512108	-10.1808	0.282621	-5.79081	-76.2689		0.729958	0.512055	-11.2256	0.282501	-10.0295	-72.5145
0.460805	0.539195	0.723753	0.512065	-11.0208	0.282633	-5.36929	-72.4401		0.725327	0.512032	-11.6732	0.282553	-8.21105	-71.9082
0.276373	0.723627	0.722541	0.51209	-10.5324	0.282659	-4.44323	-74.6487		0.719981	0.512044	-11.4263	0.282488	-10.516	-70.3772
0.72154	0.27846	0.725338	0.511982	-12.635	0.282663	-4.32904	-67.2434		0.727244	0.511981	-12.6657	0.282614	-6.05887	-66.587
0.67368	0.32632	0.720064	0.51198	-12.6838	0.282682	-3.65801	-70.9411		0.72203	0.511961	-13.0577	0.282593	-6.77591	-66.6409
0.955899	0.0441007	0.729464	0.51208	-10.7329	0.282664	-4.27989	-64.0754		0.729549	0.512077	-10.7854	0.282663	-4.32117	-63.829
0.592904	0.407096	0.720878	0.511999	-12.3138	0.282656	-4.56259	-69.7036		0.720623	0.51197	-12.8656	0.282574	-7.47138	-65.8662
0.458894	0.541106	0.728872	0.512037	-11.5767	0.282649	-4.81873	-71.4238		0.728273	0.51203	-11.7023	0.282519	-9.39775	-70.4072
0.664512	0.335488	0.720533	0.512054	-11.2444	0.282609	-6.23338	-70.3783		0.720681	0.51203	-11.7031	0.282573	-7.48475	-65.9812
0.686581	0.313419	0.717346	0.512101	-10.3165	0.282628	-5.55487	-68.1036		0.719264	0.512077	-10.7924	0.282576	-7.39405	-65.6922
0.389814	0.610186	0.724633	0.512073	-10.8674	0.282596	-6.69755	-70.4504		0.723667	0.512077	-10.7836	0.282492	-10.3773	-73.5809
0.637152	0.362848	0.732789	0.512051	-11.2939	0.282645	-4.95188	-67.3636		0.734245	0.512042	-11.4723	0.282622	-5.75109	-66.531
0.788146	0.211854	0.719622	0.51205	-11.3119	0.282647	-4.88073	-66.2659		0.719868	0.512045	-11.4037	0.282618	-5.89936	-64.8257
0.364528	0.635472	0.722588	0.512089	-10.5466	0.28266	-4.41763	-75.5385		0.722597	0.512035	-11.6023	0.28249	-10.4232	-65.6082
0.400713	0.599287	0.725712	0.512027	-11.7671	0.282577	-7.36262	-73.2946		0.727527	0.512024	-11.83	0.282629	-5.51962	-69.092
0.0866712	0.913329	0.725672	0.512113	-10.0808	0.28259	-6.90194	-78.6953		0.733557	0.512065	-11.0211	0.282559	-8.00491	-69.7405
0.956839	0.0431607	0.727267	0.511983	-12.6281	0.282719	-2.33209	-64.7747		0.727447	0.511981	-12.6551	0.282712	-2.58552	-64.2279
0.325337	0.674663	0.719643	0.512069	-10.9359	0.282601	-6.51812	-74.1914		0.722971	0.512062	-11.0784	0.282476	-10.9357	-68.9403
0.0340567	0.965943	0.724452	0.512129	-9.76673	0.28261	-6.18596	-78.8903		0.730982	0.512053	-11.2494	0.282568	-7.675	-72.4447
0.423915	0.576085	0.719944	0.512067	-10.9748	0.282615	-6.02234	-70.8429		0.717955	0.51206	-11.1133	0.282556	-8.09514	-66.1084
0.185671	0.814329	0.723162	0.512088	-10.5816	0.282668	-4.12785	-74.0225		0.726879	0.512074	-10.8483	0.282568	-7.65811	-71.4922
0.125371	0.874629	0.727272	0.512105	-10.2348	0.282599	-6.57499	-76.1698		0.725016	0.512044	-11.4288	0.282453	-11.7489	-71.7123
0.166282	0.833718	0.726539	0.512107	-10.1969	0.28261	-6.1736	-79.754		0.728501	0.51207	-10.9287	0.282462	-11.4247	-72.9669
0.674095	0.325905	0.72432	0.512023	-11.8469	0.282625	-5.66679	-67.4716		0.725808	0.512001	-12.2789	0.282578	-7.335	-64.6884
0.441036	0.558964	0.728512	0.512056	-11.1971	0.282614	-6.03582	-73.7202		0.72981	0.512048	-11.3486	0.28248	-10.7742	-62.9555
0.705891	0.294109	0.728523	0.512028	-11.7378	0.282638	-5.18985	-67.0026		0.729907	0.512014	-12.0169	0.282575	-7.44115	-65.7706
0.607341	0.392659	0.72041	0.512072	-10.8912	0.282613	-6.09332	-69.7958		0.722418	0.512053	-11.2589	0.282572	-7.5154	-64.5091
0.579625	0.420375	0.720572	0.512026	-11.78	0.282615	-5.99928	-69.7447		0.723661	0.511987	-12.5493	0.282595	-6.71627	-67.1077
0.512237	0.487763	0.726769	0.512076	-10.7993	0.282658	-4.48621	-72.3042		0.726531	0.51207	-10.9234	0.282579	-7.28045	-65.3039
0.857452	0.142548	0.7202	0.511959	-13.0929	0.28265	-4.78755	-66.5369		0.720365	0.511957	-13.1255	0.282639	-5.15594	-64.007
0.0396924	0.960308	0.724317	0.512128	-9.79875	0.282455	-11.652	-77.674		0.728703	0.51208	-10.7209	0.282509	-9.75494	-69.9791
0.820171	0.179829	0.728991	0.512071	-10.9058	0.282578	-7.33676	-66.514		0.729019	0.512058	-11.1484	0.282557	-8.06239	-65.1731
0.585081	0.414919	0.721535	0.512025	-11.8018	0.282625	-5.66371	-70.8218		0.722325	0.511998	-12.3249	0.282582	-7.18074	-68.1398
0.662714	0.337286	0.725046	0.512016	-11.9842	0.28262	-5.85168	-70.0008		0.726033	0.512011	-12.0718	0.282549	-8.34849	-67.3297
0.0491762	0.950824	0.723517	0.512115	-10.0431	0.282635	-5.3118	-75.3849		0.728104	0.51208	-10.7316	0.282551	-8.27136	-73.2032
0.837883	0.162117	0.728258	0.512016	-11.9691	0.282707	-2.76395	-63.2624		0.728608	0.512016	-11.9788	0.282671	-4.03364	-61.4216
0.768065	0.231935	0.721772	0.511989	-12.5038	0.282666	-4.19125	-66.7904		0.722184	0.511985	-12.5777	0.282604	-6.39875	-64.0741
0.777112	0.222888	0.722021	0.511931	-13.6312	0.282636	-5.27686	-66.5528		0.722898	0.511929	-13.6694	0.282589	-6.93029	-65.7105
0.316057	0.683943	0.722149	0.51207	-10.9189	0.282651	-4.73515	-76.3005		0.726421	0.512016	-11.9798	0.282578	-7.33026	-66.4058
0.923452	0.0765479	0.720533	0.512002	-12.2497	0.282645	-4.95237	-63.4457		0.720413	0.511999	-12.3094	0.282637	-5.22387	-63.2646
0.0251145	0.974886	0.72458	0.51212	-9.94712	0.282578	-7.31576	-75.5851		0.725701	0.512034	-11.6183	0.282475	-10.9581	-65.4461
0.82275	0.17725	0.723594	0.511992	-12.4443	0.282656	-4.57155	-63.9537		0.724446	0.511978	-12.7113	0.282617	-5.92505	-64.0382
0.897776	0.102224	0.723765	0.512052	-11.2708	0.282675	-3.88856	-64.4291		0.72442	0.512048	-11.3452	0.282652	-4.69603	-64.9393
0.466058	0.533942	0.725492	0.512013	-12.0359	0.282651	-4.73307	-71.3067		0.727524	0.512004	-12.2072	0.282624	-5.68309	-67.0957
0.0144614	0.985539	0.724897	0.512139	-9.57921	0.282556	-8.0969	-79.0737		0.724505	0.512111	-10.1278	0.282474	-10.986	-77.9448
0.497381	0.502619	0.72227	0.512084	-10.646	0.282625	-5.67349	-70.9804		0.723544	0.512055	-11.2194	0.282542	-8.58112	-67.5648
0.744591	0.255409	0.720485	0.512007	-12.1439	0.282661	-4.38235	-67.0385		0.721835	0.511999	-12.317	0.282637	-5.25117	-63.217
0.3749	0.6251	0.724868	0.512055	-11.2199	0.282583	-7.13477	-75.4299		0.726496	0.512008	-12.1279	0.282508	-9.77987	-70.8745
0.345232	0.654768	0.720657	0.512078	-10.767	0.282647	-4.8974	-72.9001		0.726809	0.512064	-11.0411	0.282438	-12.2855	-66.7682
0.554883	0.445117	0.725106	0.512021	-11.8764	0.282641	-5.09317	-72.6418		0.726491	0.512005	-12.2013	0.282579	-7.28584	-67.1536
0.152853	0.847147	0.723896	0.512127	-9.81331	0.282643	-5.03471	-76.5006		0.729268	0.512055	-11.2129	0.282431	-12.5201	-67.5572
0.0482247	0.951775	0.72242	0.512129	-9.76906	0.282537	-8.77955	-75.4717		0.726071	0.512044	-11.422	0.282565	-7.79119	-69.9494
0.0167096	0.98329	0.724073	0.512131	-9.7343	0.282607	-6.29537	-81.2459		0.726675	0.512106	-10.2262	0.282528	-9.09584	-68.1677
0.397083	0.602917	0.726585	0.512035	-11.5975	0.282625	-5.65145	-74.9235		0.72979	0.512023	-11.8478	0.282581	-7.21379	-72.9172
0.866364	0.133636	0.723808	0.511943	-13.3997	0.282695	-3.16685	-64.5816		0.723963	0.511938	-13.5035	0.282684	-3.58309	-65.2808
0.585865	0.414135	0.720154	0.512014	-12.0239	0.282628	-5.5599	-71.4614		0.720233	0.512003	-12.2372	0.282569	-7.62939	-66.5664
0.081863	0.918137	0.724572	0.512123	-9.89957	0.282565	-7.77353	-78.4599		0.725879	0.51207	-10.9153	0.282481	-10.7364	-75.7445
0.0622425	0.937757	0.724782	0.512123	-9.886	0.282538	-8.71709	-78.3927		0.726983	0.512024	-11.82	0.282443	-12.1095	-82.5096
0.466885	0.533115	0.723523	0.51208	-10.7262	0.282629	-5.5099	-71.4637		0.726702	0.512068	-10.9591	0.282488	-10.5025	-70.2272
0.00996424	0.990036	0.722766	0.51214	-9.55838	0.282634	-5.35395	-76.7759		0.73378	0.512112	-10.112	0.282422	-12.8311	-68.4518
0.173407	0.826593	0.725525	0.512085	-10.6253	0.282649	-4.81324	-74.0343		0.724403	0.512019	-11.9115	0.282508	-9.79297	-75.3509
0.704677	0.295323	0.726292	0.511965	-12.9803	0.282615	-6.00959	-67.9458		0.726738	0.511963	-13.0139	0.282621	-5.80943	-65.4335
0.820034	0.179966	0.721637	0.511982	-12.6361	0.282628	-5.56559	-66.1922		0.722782	0.511985	-12.5735	0.282603	-6.43302	-64.8135
0.38424	0.61576	0.722963	0.512088	-10.5739	0.282615	-6.02807	-75.5501		0.726631	0.512038	-11.5432	0.28251	-9.70921	-73.4826
0.269591	0.730409	0.723525	0.51213	-9.74987	0.28257	-7.60688	-76.4033		0.725549	0.512109	-10.17	0.282585	-7.06724	-65.0813
0.772216	0.227784	0.726591	0.511896	-14.3251	0.282647	-4.89574	-66.4029		0.728344	0.511882	-14.5995	0.282608	-6.24928	-66.2203
0.559984	0.440016	0.724495	0.51207	-10.924	0.282616	-5.98982	-71.0737		0.724138	0.512036	-11.5814	0.282544	-8.51429	-70.3144
0.205987	0.794013	0.725085	0.512078	-10.7697	0.282595	-6.72066	-77.9418		0.72685	0.512077	-10.7782	0.282542	-8.58334	-71.3268
0.279415	0.720585	0.723827	0.512069	-10.9397	0.282587	-6.99486	-78.7323		0.727911	0.512064	-11.0344	0.282506	-9.85122	-70.4159
0.80258	0.19742	0.729167	0.512053	-11.2482	0.28264	-5.11629	-65.8868		0.729484	0.512039	-11.5288	0.282627	-5.59202	-63.1639
0.0952641	0.904736	0.720287	0.512121	-9.92917	0.282512	-9.65142	-82.0103		0.721938	0.512073	-10.8734	0.282517	-9.48073	-66.2591
0.753925	0.246075	0.726289	0.511992	-12.4467	0.282652	-4.69161	-67.2535		0.726562	0.511986	-12.5625	0.282619	-5.88298	-63.9218
0.0932682	0.906732	0.722784	0.512117	-10.0073	0.282635	-5.29079	-80.6346		0.724852	0.512098	-10.3698	0.282552	-8.24056	-72.0934
0.104149	0.895851	0.727166	0.512085	-10.6289	0.282646	-4.90706	-75.7236		0.728944	0.512077	-10.7938	0.282515	-9.55365	-75.8346
0.220996	0.779004	0.722302	0.512055	-11.2127	0.282601	-6.50193	-77.6092		0.72754	0.512015	-11.9882	0.282424	-12.7739	-68.6861
0.803434	0.196566	0.72107	0.512047	-11.3685	0.282621	-5.7919	-66.0068		0.721564	0.512034	-11.6263	0.282611	-6.15831	-64.5429
0.146859	0.853141	0.723053	0.512108	-10.1744	0.282646	-4.92361	-80.2499		0.732272	0.512007	-12.1531	0.28251	-9.72802	-72.4703
0.999462	0.000537541	0.721781	0.512051	-11.2861	0.282686	-3.50734	-64.6335		0.721781	0.512051	-11.2868	0.282686	-3.51047	-64.6305
0.304103	0.695897	0.724828	0.512032	-11.6558	0.282636	-5.27247	-73.7756		0.726131	0.511972	-12.8449	0.282527	-9.12966	-65.7971
0.365178	0.634822	0.724901	0.512051	-11.2919	0.282573	-7.51256	-74.2466		0.728465	0.511985	-12.5879	0.282522	-9.30718	-70.4782
0.259341	0.740659	0.724664	0.512122	-9.90589	0.282661	-4.38416	-72.7913		0.728134	0.512097	-10.3986	0.282556	-8.09202	-77.4026
0.453215	0.546785	0.723718	0.511985	-12.5753	0.282606	-6.31891	-69.3175		0.722875	0.51203	-11.7135	0.282498	-10.1356	-65.6106
0.675507	0.324493	0.727864	0.512024	-11.8128	0.282655	-4.61115	-66.3394		0.730131	0.512012	-12.0474	0.282621	-5.8134	-63.8574
0.517882	0.482118	0.72246	0.512044	-11.4361	0.282697	-3.12019	-73.8213		0.722414	0.512024	-11.83	0.282606	-6.32857	-71.1552
0.227289	0.772711	0.723923	0.512099	-10.3556	0.282644	-4.99356	-74.2242		0.727835	0.51211	-10.1513	0.28246	-11.5097	-74.6155
0.952648	0.047352	0.724823	0.511998	-12.3326	0.282646	-4.90428	-63.5752		0.72499	0.511999	-12.3153	0.282641	-5.09973	-63.4456
0.668806	0.331194	0.72255	0.512007	-12.1521	0.282614	-6.04562	-68.0926		0.723663	0.512007	-12.1586	0.282607	-6.28794	-66.696
0.430952	0.569048	0.723558	0.512087	-10.5866	0.282659	-4.44521	-71.4496		0.721847	0.512074	-10.8485	0.282557	-8.06937	-72.0899
0.693014	0.306986	0.721209	0.512019	-11.9166	0.282625	-5.66434	-66.1854		0.722737	0.512007	-12.1473	0.282597	-6.63609	-64.0066
0.276987	0.723013	0.725008	0.512061	-11.1084	0.28261	-6.18108	-74.0147		0.731013	0.51204	-11.5008	0.282496	-10.2199	-67.749
0.286382	0.713618	0.722491	0.512106	-10.2267	0.282555	-8.13982	-73.7219		0.727594	0.512084	-10.6442	0.282467	-11.2459	-66.2324
0.872091	0.127909	0.724472	0.512025	-11.7924	0.28268	-3.72787	-65.6285		0.726547	0.512017	-11.9657	0.282653	-4.66587	-63.9063
0.870033	0.129967	0.721172	0.511974	-12.7979	0.282654	-4.63921	-64.1826		0.721614	0.511969	-12.9024	0.282633	-5.35833	-61.8625
0.88833	0.11167	0.729339	0.512014	-12.0126	0.28268	-3.7067	-64.8912		0.72987	0.512011	-12.0846	0.282658	-4.48022	-64.7748
0.372102	0.627898	0.723114	0.512088	-10.5754	0.282649	-4.80818	-75.6637		0.723399	0.512053	-11.259	0.282478	-10.8474	-65.2186
0.615093	0.384907	0.723849	0.511997	-12.3392	0.282626	-5.63547	-70.3224		0.726823	0.511985	-12.5784	0.282598	-6.61926	-67.0991
0.968146	0.0318541	0.729003	0.512073	-10.8617	0.28264	-5.1417	-62.5828		0.729022	0.512073	-10.8636	0.282635	-5.31998	-62.1094
0.760349	0.239651	0.723354	0.511971	-12.8587	0.282622	-5.78142	-66.0041		0.723907	0.511971	-12.8501	0.28261	-6.18211	-66.2776
0.580673	0.419327	0.721308	0.512063	-11.0697	0.282612	-6.10031	-69.0359		0.722312	0.51204	-11.5067	0.282552	-8.24106	-69.5708
0.694751	0.305249	0.722946	0.511953	-13.2	0.282645	-4.94047	-69.4552		0.7245	0.511951	-13.2396	0.282621	-5.80779	-65.3536
0.930816	0.0691843	0.724611	0.512023	-11.8378	0.282679	-3.76128	-65.0854		0.724712	0.512021	-11.8801	0.282669	-4.10702	-64.6297
0.236607	0.763393	0.723203	0.512069	-10.9496	0.282626	-5.63057	-73.2611		0.729194	0.51208	-10.7239	0.28249	-10.4279	-68.6028
0.185073	0.814927	0.724779	0.512089	-10.5604	0.282645	-4.93805	-76.5439		0.731698	0.512039	-11.5273	0.282559	-7.97632	-70.5247
0.981008	0.0189921	0.726117	0.512101	-10.3131	0.282715	-2.46843	-61.9708		0.726157	0.512101	-10.3229	0.28271	-2.64101	-61.8653
0.0715333	0.928467	0.723407	0.512122	-9.90487	0.282602	-6.47992	-74.4876		0.734306	0.512071	-10.9063	0.282495	-10.2612	-77.5477
0.876372	0.123628	0.725556	0.512024	-11.8246	0.282633	-5.38972	-63.8969		0.725852	0.512032	-11.6702	0.282613	-6.08808	-63.2081
0.460753	0.539247	0.719243	0.512062	-11.0805	0.282702	-2.94095	-74.5836		0.720218	0.512049	-11.342	0.28258	-7.23461	-64.8884
0.568297	0.431703	0.731725	0.512073	-10.8606	0.282582	-7.16989	-69.5113		0.733249	0.512057	-11.1694	0.282569	-7.63282	-66.457
0.257621	0.742379	0.719992	0.512069	-10.9341	0.282609	-6.22594	-75.2512		0.72622	0.512069	-10.9441	0.282486	-10.5799	-69.5065
0.19737	0.80263	0.722473	0.512089	-10.5463	0.282612	-6.10013	-78.0034		0.72511	0.51206	-11.1274	0.282519	-9.41789	-72.3468
0.488348	0.511652	0.7235	0.512011	-12.0774	0.282635	-5.3164	-71.1305		0.727549	0.511979	-12.6964	0.282575	-7.44335	-69.8073
0.704223	0.295777	0.728573	0.512005	-12.1872	0.282672	-4.00711	-67.8584		0.728659	0.511994	-12.4068	0.282616	-5.98776	-68.1116
0.984181	0.0158187	0.723223	0.512008	-12.1387	0.282643	-5.00739	-60.8665		0.723272	0.512007	-12.1507	0.282642	-5.06715	-60.9466
0.509365	0.490635	0.723863	0.512062	-11.0774	0.282644	-4.99056	-72.7773		0.726068	0.512045	-11.4154	0.282621	-5.81401	-64.8431
0.509566	0.490434	0.724737	0.51202	-11.8962	0.282596	-6.69584	-72.5011		0.725	0.511995	-12.3957	0.282543	-8.54705	-66.4855
0.409678	0.590322	0.722362	0.512065	-11.0304	0.282588	-6.97537	-73.0999		0.725156	0.512051	-11.2967	0.282539	-8.7103	-67.798
0.731976	0.268024	0.720042	0.512061	-11.0973	0.282668	-4.15419	-68.9083		0.721028	0.512056	-11.1897	0.282637	-5.22671	-66.9217
0.726294	0.273706	0.731652	0.512093	-10.4757	0.282656	-4.54673	-66.413		0.732326	0.512091	-10.5157	0.28262	-5.83317	-67.3014
0.464272	0.535728	0.722452	0.512032	-11.6731	0.282635	-5.30597	-69.6979		0.726813	0.512013	-12.0338	0.282565	-7.76646	-68.1963
0.166128	0.833872	0.720423	0.512078	-10.7623	0.282617	-5.93313	-76.8677		0.720741	0.512051	-11.3035	0.282476	-10.9124	-79.2272
0.0332035	0.966796	0.72421	0.512134	-9.67609	0.282616	-5.98978	-82.0229		0.730116	0.512046	-11.3942	0.28247	-11.1248	-66.7683
0.594739	0.405261	0.71879	0.512059	-11.1314	0.28264	-5.13352	-70.5212		0.723102	0.512044	-11.4334	0.282548	-8.37986	-66.2803
0.00737471	0.992625	0.724524	0.512139	-9.57795	0.282575	-7.41532	-79.7298		0.725135	0.512118	-9.98484	0.282437	-12.3023	-74.4864
0.321042	0.678958	0.725207	0.5121	-10.3385	0.282581	-7.2268	-76.2323		0.728416	0.512056	-11.2057	0.282467	-11.2344	-68.2838
0.364499	0.635501	0.722719	0.512046	-11.3835	0.282639	-5.17347	-74.8889		0.726795	0.512017	-11.9548	0.282587	-7.00287	-75.7104
0.672646	0.327354	0.729584	0.512059	-11.1478	0.28263	-5.4961	-67.5291		0.73036	0.512048	-11.3613	0.282608	-6.26111	-65.4096
0.236431	0.763569	0.722892	0.51206	-11.1145	0.282607	-6.28778	-73.0628		0.725292	0.512008	-12.1329	0.282533	-8.92418	-68.8237
0.600109	0.399891	0.72628	0.512154	-9.2838	0.28266	-4.42624	-66.7802		0.727718	0.512136	-9.63599	0.282635	-5.29864	-65.3854
0.80082	0.19918	0.724927	0.51195	-13.265	0.282608	-6.25392	-66.2137		0.725307	0.511946	-13.3436	0.282576	-7.37659	-65.6734
0.358196	0.641804	0.726061	0.512063	-11.0641	0.282584	-7.10101	-72.6235		0.725776	0.512058	-11.1609	0.282578	-7.3276	-68.5363
0.382911	0.617089	0.72251	0.512045	-11.4115	0.282577	-7.34806	-73.0598		0.724437	0.512034	-11.6214	0.282533	-8.92878	-68.8683
0.989422	0.0105777	0.733732	0.51198	-12.6811	0.282643	-5.02423	-62.938		0.733718	0.511979	-12.6906	0.282643	-5.03066	-62.7989
0.673245	0.326755	0.726087	0.512072	-10.8869	0.282654	-4.63924	-69.5952		0.726442	0.512066	-11.0117	0.282638	-5.21304	-65.109
0.452146	0.547854	0.724076	0.51208	-10.7264	0.282659	-4.46843	-68.6292		0.723785	0.512058	-11.1536	0.282584	-7.11965	-66.9002
0.185066	0.814934	0.724609	0.512098	-10.3803	0.282577	-7.34226	-73.8083		0.724844	0.512078	-10.7596	0.282505	-9.88575	-75.8028
0.508026	0.491974	0.725137	0.512052	-11.2738	0.282641	-5.07749	-72.5589		0.72485	0.512037	-11.5645	0.28253	-9.01335	-67.6461
0.565986	0.434014	0.728264	0.511997	-12.357	0.282661	-4.39645	-69.9163		0.731512	0.511981	-12.6583	0.282616	-5.9925	-65.662
0.778439	0.221561	0.73006	0.512065	-11.0223	0.282658	-4.48669	-68.1214		0.730993	0.512055	-11.2151	0.282609	-6.22711	-65.7088
0.947086	0.0529145	0.725362	0.512063	-11.0615	0.282678	-3.76812	-65.1944		0.72549	0.512059	-11.1418	0.282673	-3.97717	-64.6618
0.174937	0.825063	0.719812	0.512111	-10.1161	0.282614	-6.03075	-77.4913		0.727568	0.512107	-10.2094	0.28242	-12.9069	-68.3156
0.336791	0.663209	0.723385	0.51205	-11.315	0.282614	-6.04046	-74.9603		0.728175	0.512021	-11.8757	0.282593	-6.78753	-65.9008
0.0556141	0.944386	0.723669	0.512106	-10.2241	0.282662	-4.34774	-72.6141		0.730305	0.51206	-11.1202	0.282454	-11.7224	-69.1657
0.183455	0.816545	0.723323	0.512055	-11.2156	0.282586	-7.05002	-74.937		0.727661	0.512055	-11.2161	0.282437	-12.299	-70.788
0.99326	0.00673964	0.722593	0.511996	-12.3742	0.282647	-4.88772	-63.8196		0.722586	0.511996	-12.3756	0.282646	-4.92809	-63.7719
0.127212	0.872788	0.72315	0.512083	-10.6727	0.282621	-5.7819	-79.4191		0.731236	0.512073	-10.8725	0.282476	-10.9347	-76.9399
0.516246	0.483754	0.723431	0.512018	-11.9395	0.282644	-4.97087	-70.3658		0.725037	0.512012	-12.0527	0.282562	-7.8727	-69.3768
0.698155	0.301845	0.72722	0.512072	-10.885	0.282681	-3.68821	-66.9494		0.728107	0.512057	-11.187	0.282639	-5.15174	-64.8734
0.598568	0.401432	0.731312	0.512052	-11.2837	0.28263	-5.47544	-68.4826		0.73211	0.51202	-11.9086	0.282557	-8.07504	-69.2474
0.681581	0.318419	0.725532	0.512064	-11.035	0.282625	-5.65166	-69.4545		0.7269	0.512043	-11.4567	0.282565	-7.7844	-67.5494
0.0472949	0.952705	0.724021	0.512107	-10.2088	0.282586	-7.04708	-79.5208		0.728298	0.512051	-11.2949	0.282514	-9.60015	-62.1921
0.301824	0.698176	0.721616	0.512071	-10.8996	0.282611	-6.14669	-73.8927		0.726585	0.512022	-11.8576	0.282606	-6.34227	-73.2711
0.578867	0.421133	0.722875	0.512039	-11.533	0.282615	-6.00606	-70.2615		0.72311	0.512014	-12.0169	0.282552	-8.23388	-62.7818
0.373502	0.626498	0.723664	0.512085	-10.6349	0.282612	-6.12588	-71.4835		0.72231	0.512053	-11.2499	0.28253	-9.00414	-70.671
0.390161	0.609839	0.722781	0.51204	-11.5176	0.282647	-4.88095	-74.039		0.724152	0.511996	-12.3683	0.282615	-6.00298	-72.1776
0.851995	0.148005	0.723148	0.511966	-12.9462	0.282672	-4.01032	-66.3038		0.724069	0.511959	-13.0802	0.282657	-4.52165	-64.3832
0.945758	0.0542417	0.721516	0.512012	-12.0605	0.282663	-4.31753	-63.8727		0.721545	0.512011	-12.0807	0.282657	-4.54104	-63.5184
0.726161	0.273839	0.725787	0.512027	-11.7626	0.282624	-5.71073	-67.0422		0.72654	0.512024	-11.8168	0.282604	-6.38935	-65.5423
0.751847	0.248153	0.724054	0.512015	-11.9874	0.282629	-5.51224	-68.7544		0.723626	0.512009	-12.1108	0.282598	-6.62411	-65.908
0.267743	0.732257	0.722549	0.512086	-10.6081	0.282662	-4.34189	-73.2008		0.723622	0.512057	-11.1839	0.282442	-12.1212	-63.303
0.91711	0.0828899	0.72052	0.512067	-10.9751	0.2826	-6.55859	-64.4091		0.72069	0.512066	-10.9942	0.282584	-7.11217	-63.0344
0.0250246	0.974975	0.724227	0.512128	-9.78318	0.282616	-5.99166	-80.4528		0.72556	0.512026	-11.7782	0.282489	-10.4589	-69.8492
0.334189	0.665811	0.72409	0.512102	-10.3085	0.282595	-6.71154	-73.7505		0.729733	0.512088	-10.5744	0.282495	-10.242	-68.8975
0.106478	0.893522	0.724793	0.512097	-10.4028	0.282641	-5.09006	-75.2732		0.723982	0.512044	-11.439	0.282534	-8.86004	-65.7354
0.389798	0.610202	0.726058	0.512069	-10.9407	0.282617	-5.9526	-75.3854		0.729074	0.512028	-11.7405	0.282522	-9.28867	-66.0948
0.33778	0.66222	0.724485	0.512106	-10.2273	0.282609	-6.21196	-70.2235		0.725508	0.512078	-10.7598	0.282495	-10.2486	-72.1818
0.740609	0.259391	0.730867	0.511975	-12.774	0.282646	-4.92668	-66.3387		0.732197	0.511974	-12.7958	0.282581	-7.2106	-66.1401
0.99127	0.00873049	0.721146	0.512051	-11.3016	0.282695	-3.16954	-62.657		0.721208	0.51205	-11.3112	0.282695	-3.1858	-62.5875
0.668608	0.331392	0.725214	0.512079	-10.7388	0.282643	-5.016	-70.2997		0.726619	0.512078	-10.7636	0.282599	-6.57966	-68.1397
0.0305895	0.969411	0.723881	0.512137	-9.61853	0.282644	-4.9699	-77.2476		0.728165	0.512062	-11.0765	0.28253	-9.01576	-70.3571
0.35181	0.64819	0.723818	0.51212	-9.95059	0.282636	-5.25961	-75.935		0.724506	0.512097	-10.397	0.282601	-6.50461	-66.3691
0.809734	0.190266	0.724205	0.512071	-10.8995	0.282623	-5.71854	-66.6853		0.724939	0.512058	-11.1628	0.282618	-5.90945	-63.7744
0.942704	0.0572958	0.721991	0.512065	-11.0196	0.282663	-4.31273	-65.0127		0.722122	0.512063	-11.067	0.282651	-4.72429	-64.8238
0.327916	0.672084	0.726547	0.512078	-10.7744	0.2826	-6.55552	-74.2783		0.727372	0.51208	-10.7227	0.282546	-8.44234	-72.1986
0.15717	0.84283	0.723351	0.512099	-10.3654	0.282621	-5.78932	-74.8848		0.726015	0.512054	-11.2399	0.282548	-8.39398	-68.2956
0.145898	0.854102	0.724857	0.512111	-10.1238	0.282646	-4.9226	-79.0421		0.725003	0.512061	-11.0968	0.282545	-8.48119	-68.8974
0.108908	0.891092	0.723656	0.512106	-10.222	0.282642	-5.04987	-78.5503		0.722929	0.512066	-10.9959	0.282508	-9.81164	-69.9143
0.376013	0.623987	0.723291	0.512084	-10.6488	0.282635	-5.29627	-73.8096		0.726537	0.512054	-11.2411	0.282549	-8.34707	-67.7127
0.683085	0.316915	0.722162	0.512086	-10.6126	0.282678	-3.78283	-67.4915		0.723807	0.512071	-10.9001	0.282606	-6.32698	-68.2822
0.366574	0.633426	0.727561	0.512095	-10.4388	0.28258	-7.24432	-70.7873		0.729013	0.512118	-9.99596	0.282561	-7.92238	-71.3206
0.81707	0.18293	0.72253	0.512063	-11.0579	0.28265	-4.77299	-67.43		0.722995	0.512056	-11.1988	0.282622	-5.77709	-66.4912
0.162302	0.837698	0.721472	0.51211	-10.1512	0.282596	-6.67639	-79.1531		0.731012	0.512057	-11.1762	0.282575	-7.42701	-68.3541
0.71719	0.28281	0.726646	0.512061	-11.092	0.282608	-6.26964	-68.1916		0.726787	0.512056	-11.1969	0.282565	-7.77478	-68.563
0.837356	0.162644	0.73062	0.512109	-10.1656	0.28263	-5.48205	-67.1709		0.730917	0.512098	-10.374	0.282621	-5.7846	-65.9035
0.80707	0.19293	0.71876	0.511974	-12.7971	0.282671	-4.04878	-68.0867		0.718886	0.511963	-13.0048	0.282636	-5.26743	-65.8771
0.0913487	0.908651	0.723516	0.512089	-10.5502	0.282613	-6.06728	-77.0491		0.729423	0.512005	-12.1883	0.282545	-8.47785	-71.4646
0.262406	0.737594	0.724585	0.512088	-10.5658	0.282628	-5.54827	-75.7905		0.725083	0.512072	-10.881	0.282632	-5.40511	-72.1034
0.591552	0.408448	0.729649	0.512088	-10.5778	0.282658	-4.48956	-70.2284		0.729241	0.51207	-10.9192	0.282641	-5.09037	-67.2087
0.251942	0.748058	0.7251	0.512103	-10.2765	0.282631	-5.45941	-75.969		0.729703	0.512038	-11.543	0.28258	-7.24865	-71.0005
0.264029	0.735971	0.725566	0.512099	-10.3607	0.282638	-5.20248	-76.1759		0.728283	0.512064	-11.0469	0.282552	-8.23327	-73.0035
0.0602461	0.939754	0.727772	0.512101	-10.3111	0.282643	-5.02049	-84.6867		0.722842	0.512025	-11.7934	0.282434	-12.4088	-69.9649
0.386308	0.613692	0.72686	0.51211	-10.1511	0.282655	-4.6008	-72.4268		0.732374	0.512064	-11.0354	0.282521	-9.34803	-73.318
0.0159374	0.984063	0.722843	0.512115	-10.0475	0.282549	-8.33162	-76.6206		0.727687	0.512072	-10.88	0.282474	-10.9929	-71.1404
0.279683	0.720317	0.724537	0.51206	-11.1149	0.282617	-5.95274	-76.5689		0.727705	0.511986	-12.5585	0.282505	-9.89931	-68.4853
0.341023	0.658977	0.724896	0.5121	-10.3344	0.282629	-5.50956	-70.4155		0.725607	0.512057	-11.1835	0.282482	-10.7242	-70.691
0.98154	0.01846	0.724479	0.512029	-11.7206	0.282639	-5.17682	-63.2976		0.724589	0.512028	-11.7497	0.282637	-5.23274	-63.0332
0.562427	0.437573	0.726128	0.512011	-12.0757	0.282612	-6.12757	-72.0057		0.727467	0.512007	-12.1514	0.28258	-7.24966	-72.3213
0.403945	0.596055	0.725013	0.512057	-11.184	0.282606	-6.33197	-73.4986		0.724571	0.51206	-11.1282	0.282528	-9.07639	-66.8157
0.841038	0.158962	0.729991	0.511996	-12.3735	0.282667	-4.18893	-65.5215		0.731006	0.511982	-12.6504	0.28263	-5.48923	-64.7192
0.00754317	0.992457	0.723611	0.512122	-9.903	0.28254	-8.66845	-75.9506		0.727532	0.5121	-10.3328	0.282471	-11.1057	-75.66
0.56661	0.43339	0.725964	0.512048	-11.3502	0.282635	-5.30414	-69.9813		0.72611	0.51205	-11.3162	0.282574	-7.4783	-68.0239
0.866877	0.133123	0.7241	0.512092	-10.494	0.282632	-5.42554	-64.422		0.724949	0.512086	-10.6094	0.282617	-5.94735	-64.7581
0.673303	0.326697	0.724263	0.512031	-11.682	0.28262	-5.81905	-69.593		0.724464	0.512016	-11.9723	0.282564	-7.82531	-66.9393
0.220554	0.779446	0.72594	0.512111	-10.1325	0.282677	-3.83266	-75.4861		0.723897	0.512057	-11.1716	0.282547	-8.43101	-69.5694
0.0821678	0.917832	0.724281	0.5121	-10.3484	0.282598	-6.61181	-78.0562		0.726167	0.512009	-12.1096	0.282558	-8.03717	-72.3201
0.339449	0.660551	0.726745	0.512114	-10.0731	0.282628	-5.53929	-75.8539		0.728273	0.512084	-10.6432	0.28258	-7.2605	-66.7499
0.233753	0.766247	0.72124	0.512079	-10.7406	0.282626	-5.63329	-75.461		0.72333	0.512038	-11.5419	0.282548	-8.37725	-73.1239
0.280469	0.719531	0.725094	0.512087	-10.5939	0.282658	-4.48514	-73.554		0.726032	0.512017	-11.9661	0.282531	-8.98838	-66.8956
0.973332	0.0266676	0.719081	0.512005	-12.1986	0.28275	-1.22828	-63.5058		0.719038	0.512003	-12.2306	0.282748	-1.31071	-63.3182
0.872769	0.127231	0.720613	0.512008	-12.1383	0.282589	-6.92166	-65.1273		0.720581	0.512009	-12.1074	0.282583	-7.15764	-64.164
0.808798	0.191202	0.716435	0.512005	-12.1868	0.282637	-5.24414	-65.5701		0.717861	0.511998	-12.3299	0.282636	-5.27435	-61.6059
0.887859	0.112141	0.73481	0.511949	-13.2872	0.282613	-6.07875	-65.8972		0.735394	0.511945	-13.3596	0.282599	-6.57284	-65.5702
0.567362	0.432638	0.723854	0.512028	-11.7414	0.282662	-4.3366	-71.3089		0.725571	0.512014	-12.0107	0.282558	-8.03243	-68.3482
0.58552	0.41448	0.722461	0.512049	-11.3267	0.282659	-4.45333	-70.1358		0.725915	0.51201	-12.0944	0.28261	-6.18414	-66.8781
0.191784	0.808216	0.721961	0.512093	-10.4791	0.282655	-4.5864	-78.976		0.723635	0.512074	-10.8368	0.282448	-11.906	-67.6842
0.213782	0.786218	0.722248	0.512107	-10.2093	0.282578	-7.32862	-75.3141		0.726643	0.512071	-10.9015	0.282583	-7.1522	-63.0097
0.924104	0.0758964	0.721696	0.511922	-13.8061	0.282652	-4.7033	-63.4746		0.72226	0.511922	-13.8098	0.282641	-5.1025	-62.7919
0.673896	0.326104	0.723449	0.512104	-10.2654	0.282603	-6.4273	-66.4642		0.723533	0.512086	-10.6126	0.282578	-7.32317	-66.2751
0.0271056	0.972894	0.722706	0.512119	-9.96158	0.282519	-9.42189	-79.1628		0.728687	0.512046	-11.393	0.28247	-11.1265	-76.0402
0.732915	0.267085	0.724525	0.512083	-10.6745	0.282644	-4.99305	-67.4707		0.726072	0.512077	-10.7915	0.282609	-6.21411	-67.9646
0.267864	0.732136	0.724951	0.512081	-10.7167	0.282597	-6.66023	-74.4837		0.726216	0.512032	-11.6746	0.282589	-6.94509	-77.4278
0.0391299	0.96087	0.723748	0.512115	-10.0375	0.282525	-9.21022	-79.191		0.732932	0.512084	-10.6504	0.2825	-10.0757	-65.2364
0.819186	0.180814	0.729356	0.511991	-12.4562	0.282633	-5.38355	-66.1715		0.729025	0.511985	-12.584	0.282606	-6.31819	-65.74
0.233156	0.766844	0.72183	0.51209	-10.5247	0.282626	-5.61579	-80.2036		0.724359	0.512035	-11.6115	0.282491	-10.3917	-59.5916
0.809381	0.190619	0.728348	0.512014	-12.012	0.282615	-6.02322	-65.161		0.729303	0.512005	-12.1862	0.282591	-6.86486	-64.511
0.264374	0.735626	0.721984	0.512109	-10.1559	0.282607	-6.30062	-74.1954		0.724561	0.512087	-10.5936	0.282529	-9.05576	-73.804
0.888315	0.111685	0.730615	0.511983	-12.6227	0.282687	-3.4654	-65.4109		0.731127	0.511976	-12.7574	0.282663	-4.30418	-63.7707
0.21309	0.78691	0.722704	0.51204	-11.5092	0.282588	-6.97177	-74.1024		0.726238	0.512029	-11.73	0.282545	-8.50154	-70.1384
0.256949	0.743051	0.721412	0.512085	-10.624	0.282622	-5.76876	-77.6719		0.722461	0.512045	-11.4048	0.282502	-10.0134	-68.5006
0.0383314	0.961669	0.723664	0.512128	-9.78574	0.282547	-8.42038	-81.9711		0.728445	0.5121	-10.3356	0.282439	-12.2385	-70.9118
0.660072	0.339928	0.723602	0.512023	-11.8498	0.28261	-6.18953	-70.5149		0.724241	0.512041	-11.4985	0.282575	-7.43463	-67.1361
0.638177	0.361823	0.719814	0.512039	-11.5241	0.282639	-5.17124	-71.6623		0.720684	0.512023	-11.8466	0.282581	-7.21914	-65.8076
0.791426	0.208574	0.718392	0.512021	-11.873	0.282643	-5.02261	-65.4042		0.719589	0.512017	-11.965	0.282625	-5.64092	-61.6388
0.761201	0.238799	0.72875	0.512009	-12.1095	0.282667	-4.18202	-66.3065		0.729518	0.511999	-12.3079	0.282655	-4.60344	-64.3147
0.66173	0.33827	0.725597	0.511984	-12.5948	0.282626	-5.6301	-68.2915		0.728453	0.511976	-12.7631	0.282575	-7.41328	-65.4518
0.106059	0.893941	0.723174	0.512087	-10.5945	0.28256	-7.94419	-76.634		0.726279	0.512096	-10.4119	0.282496	-10.221	-71.9405
0.633009	0.366991	0.72592	0.512107	-10.2032	0.282665	-4.24748	-70.7185		0.728459	0.5121	-10.3439	0.282626	-5.63912	-69.1593
0.532146	0.467854	0.724056	0.512126	-9.84131	0.282637	-5.24228	-70.2354		0.725213	0.512099	-10.3571	0.282573	-7.47966	-69.7103
0.312182	0.687818	0.721443	0.512075	-10.8235	0.28265	-4.78138	-75.6595		0.723237	0.512054	-11.2317	0.282622	-5.7677	-63.0593
0.0240409	0.975959	0.720464	0.512146	-9.44366	0.282559	-7.98094	-75.5808		0.73141	0.512028	-11.7531	0.282448	-11.9335	-72.7335
0.377116	0.622884	0.725851	0.512106	-10.2121	0.282583	-7.15448	-69.5644		0.726549	0.512057	-11.1868	0.282524	-9.22189	-68.389
0.405622	0.594378	0.721977	0.511952	-13.2341	0.282675	-3.87578	-73.6456		0.725695	0.511928	-13.6907	0.282634	-5.33352	-68.7508
0.942626	0.0573744	0.720979	0.512043	-11.4508	0.282615	-6.02872	-66.0276		0.721338	0.512042	-11.4791	0.282612	-6.11056	-66.0037
0.626848	0.373152	0.72407	0.512018	-11.9305	0.282619	-5.86406	-71.1489		0.726384	0.511998	-12.3312	0.282589	-6.93206	-64.729
0.703846	0.296154	0.725594	0.51205	-11.3194	0.28268	-3.71019	-67.8745		0.725382	0.512042	-11.4797	0.282636	-5.26706	-64.9825
0.198222	0.801778	0.723629	0.51209	-10.5419	0.28258	-7.25533	-76.8822		0.726406	0.512076	-10.8014	0.282553	-8.21582	-73.8558
0.300953	0.699047	0.720726	0.512078	-10.7662	0.282616	-5.96034	-70.942		0.723802	0.512038	-11.5505	0.28256	-7.95183	-73.3114
0.625607	0.374393	0.728207	0.512113	-10.0865	0.282607	-6.28313	-66.3634		0.729637	0.512103	-10.2796	0.282576	-7.37335	-69.7988
0.552151	0.447849	0.724564	0.512043	-11.4505	0.282628	-5.54747	-72.0167		0.725234	0.512021	-11.8826	0.282611	-6.14345	-67.1067
0.515797	0.484203	0.728015	0.512022	-11.8638	0.282637	-5.23265	-70.8415		0.730446	0.512001	-12.2643	0.282586	-7.02695	-65.0425
0.15148	0.84852	0.724635	0.512094	-10.461	0.282592	-6.82301	-74.6593		0.725934	0.512031	-11.6829	0.28256	-7.9698	-70.968
0.0674692	0.932531	0.724806	0.512124	-9.87897	0.282546	-8.46152	-78.3581		0.730808	0.512041	-11.4816	0.282489	-10.4666	-71.005
0.857276	0.142724	0.718683	0.512048	-11.3626	0.282631	-5.43265	-67.2377		0.718908	0.512043	-11.458	0.282598	-6.62213	-64.8676
0.390931	0.609069	0.721337	0.512098	-10.3692	0.282652	-4.68695	-76.8383		0.723833	0.512073	-10.861	0.282582	-7.19585	-68.5461
0.214766	0.785234	0.721888	0.512086	-10.6155	0.282613	-6.09822	-74.1846		0.725205	0.512061	-11.0921	0.282535	-8.83407	-67.4422
0.209323	0.790677	0.72287	0.512087	-10.5832	0.282625	-5.64696	-76.5927		0.726035	0.512005	-12.1893	0.28256	-7.95058	-77.1805
0.647044	0.352956	0.725342	0.512033	-11.65	0.282626	-5.61007	-68.7116		0.725949	0.512008	-12.1412	0.282588	-6.96649	-65.6352
0.239851	0.760149	0.723783	0.512102	-10.3091	0.282663	-4.31489	-77.8817		0.729088	0.51215	-9.36808	0.282585	-7.08839	-73.1598
0.763139	0.236861	0.720198	0.512107	-10.2074	0.282668	-4.1204	-66.0578		0.720676	0.512094	-10.4521	0.282604	-6.40486	-64.3703
0.809263	0.190737	0.721838	0.512021	-11.8727	0.282638	-5.20023	-65.1652		0.721881	0.512012	-12.0485	0.282608	-6.25698	-63.9672
0.994155	0.00584497	0.72815	0.51203	-11.6954	0.282675	-3.89961	-63.8709		0.728167	0.51203	-11.6989	0.282674	-3.92356	-63.7902
0.91519	0.0848096	0.725645	0.511941	-13.4445	0.28262	-5.82333	-64.3112		0.725671	0.511939	-13.4837	0.282618	-5.90006	-63.7407
0.732349	0.267651	0.723643	0.51207	-10.915	0.282687	-3.47142	-66.5208		0.725132	0.512068	-10.959	0.282666	-4.21326	-64.5749
0.814567	0.185433	0.728006	0.512009	-12.1231	0.282694	-3.20151	-66.1706		0.728403	0.512002	-12.2442	0.282674	-3.93791	-64.74
0.805252	0.194748	0.721961	0.512027	-11.7549	0.282677	-3.82679	-66.7243		0.722774	0.512019	-11.9203	0.282665	-4.25775	-65.1428
0.638117	0.361883	0.723907	0.512086	-10.6132	0.282588	-6.95648	-69.8793		0.72445	0.512066	-11.0049	0.282549	-8.35958	-65.8029
0.465001	0.534999	0.719802	0.512051	-11.2926	0.282645	-4.93907	-72.2239		0.723957	0.512043	-11.4489	0.282586	-7.05079	-65.8353
0.79304	0.20696	0.730898	0.512032	-11.6659	0.282643	-5.03444	-66.6534		0.731111	0.512024	-11.818	0.282627	-5.59955	-64.1195
0.137842	0.862158	0.724047	0.512112	-10.1078	0.282531	-8.98547	-76.2335		0.729115	0.512081	-10.7086	0.282423	-12.7841	-64.965
0.313496	0.686504	0.728564	0.512118	-9.98457	0.282651	-4.73998	-74.0653		0.730059	0.512071	-10.8985	0.282584	-7.10199	-68.6148
0.517272	0.482728	0.727619	0.512092	-10.5023	0.282602	-6.47064	-68.3185		0.729564	0.512067	-10.9729	0.282545	-8.47838	-68.2016
0.709039	0.290961	0.724967	0.511998	-12.3374	0.282676	-3.86507	-68.419		0.725911	0.512014	-12.0189	0.282651	-4.74772	-65.4691
0.104487	0.895513	0.722658	0.512113	-10.094	0.282675	-3.87592	-78.5487		0.726898	0.512071	-10.9063	0.282603	-6.45012	-72.0743
0.000521985	0.999478	0.723591	0.512136	-9.63756	0.282597	-6.6635	-85.1813		0.727934	0.512084	-10.6531	0.282451	-11.799	-71.3478
0.266137	0.733863	0.723505	0.512111	-10.1148	0.282628	-5.54561	-73.599		0.724119	0.512082	-10.6849	0.28251	-9.72295	-69.2227
0.635469	0.364531	0.723024	0.512081	-10.7002	0.282616	-5.96425	-70.4058		0.722895	0.512065	-11.0238	0.282593	-6.77569	-69.7861
0.493704	0.506296	0.726301	0.511976	-12.7545	0.28268	-3.71824	-75.1805		0.729412	0.511968	-12.9121	0.282642	-5.04852	-68.4938
0.509871	0.490129	0.725182	0.512026	-11.7873	0.2826	-6.53929	-68.5576		0.726535	0.512004	-12.2183	0.28253	-9.0351	-60.4883
0.194377	0.805623	0.724799	0.512089	-10.5474	0.282574	-7.46948	-72.333		0.725959	0.512039	-11.5238	0.282551	-8.27606	-69.3537
0.0253307	0.974669	0.723723	0.512136	-9.63254	0.282571	-7.57065	-80.2001		0.726207	0.51205	-11.3092	0.282486	-10.5776	-79.3305
0.650776	0.349224	0.724229	0.51203	-11.7134	0.282679	-3.75895	-69.3804		0.725149	0.512021	-11.8856	0.282613	-6.09418	-65.9103
0.633283	0.366717	0.720343	0.5121	-10.337	0.282638	-5.18779	-70.0126		0.720806	0.512094	-10.4501	0.282608	-6.24894	-65.8373
0.978227	0.0217731	0.733291	0.512007	-12.1464	0.282684	-3.57805	-63.5867		0.733366	0.512007	-12.1572	0.28268	-3.70472	-63.3467
0.256031	0.743969	0.72373	0.512076	-10.8018	0.282634	-5.33947	-75.8461		0.728428	0.512056	-11.1935	0.282584	-7.11222	-75.9269
0.438448	0.561552	0.725233	0.512078	-10.7618	0.282574	-7.47562	-71.7979		0.726151	0.51205	-11.3237	0.28254	-8.64725	-67.7647
0.281449	0.718551	0.724395	0.512109	-10.1719	0.282664	-4.28433	-75.2513		0.728843	0.512062	-11.0799	0.282445	-12.0075	-67.0732
0.34839	0.65161	0.723161	0.512043	-11.4452	0.282631	-5.43403	-76.7155		0.725563	0.512042	-11.4686	0.282586	-7.05082	-61.9663
0.700918	0.299082	0.723492	0.512125	-9.85906	0.282676	-3.84633	-69.0697		0.725435	0.512112	-10.1	0.282654	-4.64351	-66.6464
0.0805926	0.919407	0.723739	0.512125	-9.8497	0.282605	-6.35628	-80.1194		0.721991	0.512012	-12.0545	0.282479	-10.8379	-66.166
0.333345	0.666655	0.723981	0.512083	-10.6685	0.282619	-5.87125	-77.2581		0.723557	0.512068	-10.9631	0.28258	-7.23842	-66.2888
0.0907902	0.90921	0.72531	0.512132	-9.71264	0.282568	-7.67287	-77.5029		0.72578	0.512049	-11.3308	0.28259	-6.90157	-75.2406
0.814564	0.185436	0.722439	0.511961	-13.0544	0.282688	-3.43688	-65.1907		0.72352	0.511951	-13.2363	0.282648	-4.85385	-65.2111
0.418549	0.581451	0.722259	0.512132	-9.71128	0.282573	-7.51379	-71.591		0.723811	0.512118	-9.98779	0.282505	-9.91248	-66.0667
0.792689	0.207311	0.7298	0.512081	-10.7175	0.282698	-3.08039	-67.2077		0.730656	0.512077	-10.7823	0.282651	-4.72364	-64.099
0.101757	0.898243	0.723168	0.512127	-9.80731	0.282614	-6.03298	-77.4621		0.727001	0.512099	-10.3551	0.282499	-10.1039	-68.1846
0.945664	0.0543358	0.724731	0.511979	-12.706	0.282665	-4.25333	-64.529		0.724803	0.511978	-12.7238	0.282655	-4.60429	-64.3538
0.665179	0.334821	0.725003	0.511985	-12.5846	0.2826	-6.53146	-69.799		0.725086	0.511983	-12.6272	0.282504	-9.92796	-66.759
0.120199	0.879801	0.723565	0.5121	-10.3327	0.282656	-4.54858	-81.085		0.727549	0.512066	-10.9979	0.282512	-9.65426	-76.7913
0.365739	0.634261	0.727743	0.51208	-10.7251	0.282603	-6.42732	-74.8359		0.727768	0.512025	-11.7993	0.282515	-9.56526	-67.3338
0.97588	0.0241196	0.723697	0.511996	-12.3644	0.282641	-5.09401	-63.1411		0.723754	0.511994	-12.4002	0.28264	-5.1302	-63.0797
0.90255	0.0974501	0.721466	0.512042	-11.4726	0.28261	-6.17139	-64.3045		0.721815	0.512038	-11.5411	0.282611	-6.14436	-63.6475
0.990235	0.00976481	0.72265	0.511961	-13.0453	0.282684	-3.57011	-63.1785		0.722663	0.511961	-13.0472	0.282683	-3.6128	-63.2278
0.563145	0.436855	0.71918	0.511965	-12.9773	0.28263	-5.47033	-70.2733		0.720205	0.511955	-13.1644	0.282605	-6.35184	-68.8655
0.910822	0.0891781	0.7272	0.512045	-11.407	0.282691	-3.30867	-64.4099		0.72763	0.512043	-11.4585	0.282679	-3.73637	-63.595
0.140081	0.859919	0.726689	0.512118	-9.98864	0.282652	-4.69799	-76.5907		0.726999	0.512058	-11.1522	0.282511	-9.6802	-76.1272
0.860023	0.139977	0.733427	0.511925	-13.7435	0.282659	-4.44011	-64.8785		0.733542	0.511924	-13.7686	0.282657	-4.54013	-64.9837
0.345576	0.654424	0.722247	0.512122	-9.90579	0.282626	-5.6311	-75.8151		0.725367	0.512104	-10.2697	0.282584	-7.112	-70.1034
0.238401	0.761599	0.723936	0.512096	-10.4091	0.282595	-6.70353	-78.5988		0.732295	0.51205	-11.3159	0.282483	-10.6643	-65.9236
0.87946	0.12054	0.720373	0.51201	-12.0992	0.282666	-4.2171	-64.751		0.720722	0.512012	-12.062	0.282637	-5.24448	-63.9284
0.531469	0.468531	0.725313	0.512073	-10.8637	0.282581	-7.21004	-68.8702		0.726556	0.512072	-10.882	0.282559	-8.0046	-63.8647
0.740789	0.259211	0.723462	0.512027	-11.7656	0.282667	-4.16666	-67.739		0.723008	0.512017	-11.9569	0.282633	-5.36216	-65.3657
0.818153	0.181847	0.727724	0.512029	-11.7163	0.282663	-4.32484	-67.696		0.728375	0.512023	-11.8381	0.282647	-4.87606	-65.8268
0.632564	0.367436	0.7237	0.512026	-11.7793	0.282626	-5.63225	-68.7748		0.724944	0.512013	-12.0392	0.282584	-7.0994	-68.1891
0.567014	0.432986	0.719456	0.512079	-10.753	0.282625	-5.64456	-70.0706		0.72347	0.512057	-11.1708	0.282585	-7.06515	-64.7293
0.0286808	0.971319	0.722716	0.512135	-9.64809	0.282587	-6.98625	-76.6264		0.725296	0.512074	-10.8507	0.282423	-12.785	-74.5602
0.60001	0.39999	0.728805	0.512063	-11.0604	0.282644	-4.98595	-68.9286		0.730022	0.512069	-10.9417	0.282586	-7.02183	-65.6568
0.736243	0.263757	0.727818	0.512058	-11.1523	0.282648	-4.847	-67.9614		0.727345	0.512046	-11.3867	0.282599	-6.59152	-67.8624
0.132118	0.867882	0.72485	0.512115	-10.0495	0.282593	-6.79062	-73.462		0.72919	0.512068	-10.9549	0.282476	-10.9255	-70.9005
0.100553	0.899447	0.722956	0.512115	-10.0435	0.282507	-9.81577	-80.4206		0.733044	0.512102	-10.3006	0.282514	-9.58256	-71.7822
0.998425	0.00157545	0.723997	0.511959	-13.0804	0.282566	-7.74174	-63.0143		0.72401	0.51196	-13.0794	0.282566	-7.74374	-62.9935
0.637572	0.362428	0.727407	0.512016	-11.9738	0.282645	-4.94878	-73.2787		0.728567	0.512021	-11.8886	0.282558	-8.013	-65.2443
0.492611	0.507389	0.728239	0.51206	-11.1287	0.282706	-2.79638	-74.3453		0.728222	0.512041	-11.4919	0.282612	-6.11436	-69.546
0.409384	0.590616	0.725882	0.512029	-11.7293	0.282677	-3.80989	-72.5183		0.728069	0.512019	-11.9266	0.28255	-8.32667	-65.7535
0.0676517	0.932348	0.72486	0.512118	-9.97997	0.282642	-5.04102	-78.8525		0.727315	0.512074	-10.8384	0.282497	-10.1785	-73.4148
0.502711	0.497289	0.723692	0.512033	-11.6449	0.282631	-5.44845	-72.112		0.726051	0.51201	-12.0966	0.282591	-6.85414	-69.2882
0.797725	0.202275	0.732233	0.512031	-11.6787	0.28266	-4.42432	-68.5128		0.733013	0.512021	-11.888	0.282604	-6.41381	-67.2262
0.504105	0.495895	0.72464	0.512125	-9.84912	0.28263	-5.47598	-73.1849		0.727564	0.512119	-9.95889	0.282543	-8.54068	-68.0772
0.716152	0.283848	0.717384	0.512058	-11.152	0.282632	-5.39595	-67.4124		0.718056	0.51205	-11.3077	0.2826	-6.53334	-63.6968
0.96354	0.0364602	0.721833	0.512015	-12.0058	0.282686	-3.51451	-62.9049		0.722016	0.512014	-12.0212	0.282681	-3.66281	-62.9004
0.182148	0.817852	0.723263	0.512099	-10.3659	0.282639	-5.175	-76.6831		0.723555	0.512021	-11.8879	0.28257	-7.61142	-69.9615
0.300912	0.699088	0.725291	0.51209	-10.5391	0.282608	-6.25838	-72.2163		0.728947	0.512016	-11.9845	0.282491	-10.3799	-69.9724
0.366399	0.633601	0.726751	0.511999	-12.3071	0.282623	-5.73629	-73.2693		0.730972	0.511972	-12.8298	0.282495	-10.2475	-72.6864
0.0968632	0.903137	0.723932	0.51213	-9.75713	0.282643	-5.02829	-75.6543		0.731781	0.512068	-10.9632	0.282494	-10.3079	-71.8405
0.861245	0.138755	0.727898	0.512015	-11.9912	0.282682	-3.65065	-65.8208		0.728723	0.512009	-12.1183	0.28265	-4.77399	-64.8049
0.943239	0.0567615	0.720194	0.511918	-13.8889	0.282675	-3.88288	-64.7306		0.720481	0.511919	-13.8719	0.282664	-4.27669	-64.3359
0.072566	0.927434	0.72297	0.512105	-10.239	0.282622	-5.78022	-83.1257		0.726071	0.512112	-10.1061	0.282483	-10.6726	-73.0144
0.681419	0.318581	0.728351	0.512	-12.2825	0.28264	-5.13692	-69.8767		0.729011	0.511986	-12.5723	0.282605	-6.37797	-62.8909
0.45193	0.54807	0.726373	0.51205	-11.3185	0.282596	-6.68207	-70.2297		0.728123	0.512036	-11.5879	0.282494	-10.2869	-69.7338
0.537995	0.462005	0.722832	0.512035	-11.6014	0.282601	-6.4942	-69.7894		0.723395	0.512014	-12.0148	0.282564	-7.83269	-67.2803
0.763321	0.236679	0.722381	0.511965	-12.9759	0.282651	-4.7502	-65.4158		0.723287	0.511961	-13.055	0.282625	-5.67421	-64.9323
0.46226	0.53774	0.722028	0.512091	-10.5194	0.282618	-5.90595	-73.8498		0.723622	0.512051	-11.2927	0.282589	-6.9316	-66.4546
0.13771	0.86229	0.723348	0.512096	-10.4141	0.282646	-4.93002	-81.3317		0.729962	0.512063	-11.0652	0.282553	-8.19582	-69.1449
0.338167	0.661833	0.727439	0.51206	-11.1218	0.282684	-3.57736	-69.3039		0.731817	0.512006	-12.1658	0.282613	-6.09885	-69.0009
0.777671	0.222329	0.722354	0.512024	-11.8132	0.282675	-3.89202	-65.8589		0.723159	0.512027	-11.7599	0.28263	-5.4766	-64.6762
0.3894	0.6106	0.722653	0.51203	-11.7075	0.282628	-5.53635	-75.2227		0.723305	0.512009	-12.1078	0.28252	-9.36178	-69.2129
0.49844	0.50156	0.726039	0.512008	-12.1393	0.28263	-5.49738	-69.0005		0.727821	0.511978	-12.726	0.282567	-7.70233	-69.1159
0.214938	0.785062	0.72526	0.512093	-10.4848	0.282619	-5.88023	-77.7607		0.728503	0.512079	-10.7567	0.282451	-11.8104	-78.8193
0.356226	0.643774	0.726461	0.512061	-11.1059	0.282643	-5.02301	-71.8981		0.730953	0.512049	-11.3272	0.282553	-8.20676	-70.3166
0.429015	0.570985	0.724933	0.512051	-11.3038	0.282646	-4.91472	-74.4584		0.725738	0.512054	-11.2374	0.282528	-9.07487	-71.269
0.799359	0.200641	0.72278	0.511994	-12.4072	0.282628	-5.55718	-68.1732		0.724161	0.511983	-12.6129	0.282603	-6.44103	-67.3051
0.946867	0.0531327	0.726887	0.512012	-12.0469	0.282652	-4.70158	-62.9092		0.726844	0.512014	-12.0103	0.28265	-4.76085	-62.6288
0.565561	0.434439	0.724108	0.512042	-11.4653	0.282633	-5.36788	-69.9469		0.726994	0.512018	-11.9308	0.282586	-7.05252	-64.1175
0.0243804	0.97562	0.72394	0.512133	-9.70238	0.282547	-8.42062	-78.6057		0.727804	0.512099	-10.3538	0.282458	-11.5514	-78.934
0.782596	0.217404	0.720729	0.512081	-10.7065	0.282608	-6.26667	-67.0415		0.720811	0.512075	-10.8248	0.282593	-6.79078	-64.978
0.077073	0.922927	0.722313	0.51212	-9.94031	0.282581	-7.22787	-79.9511		0.732682	0.512083	-10.6651	0.282521	-9.31804	-63.2406
0.8544	0.1456	0.730572	0.51202	-11.9007	0.282609	-6.24069	-64.2813		0.731331	0.512016	-11.9737	0.28259	-6.88361	-64.8527
0.768815	0.231185	0.721096	0.512057	-11.1782	0.282597	-6.65259	-65.6873		0.722171	0.512047	-11.3733	0.282574	-7.47601	-66.2794
0.578961	0.421039	0.728216	0.512064	-11.0505	0.282638	-5.18283	-68.3184		0.731579	0.51203	-11.6981	0.282554	-8.17129	-68.6252
0.947417	0.0525829	0.721669	0.512075	-10.827	0.282666	-4.22389	-64.7017		0.721834	0.512072	-10.8764	0.282653	-4.68009	-64.7227
0.467567	0.532433	0.72408	0.512068	-10.9599	0.282639	-5.17666	-71.7462		0.724039	0.512061	-11.1091	0.282564	-7.80224	-69.815
0.189401	0.810599	0.724173	0.512098	-10.3701	0.282598	-6.6207	-76.4208		0.724155	0.512048	-11.36	0.282587	-6.99237	-68.0511
0.247915	0.752085	0.724502	0.512105	-10.2495	0.282664	-4.27431	-73.6347		0.727894	0.512071	-10.91	0.282548	-8.36828	-70.846
0.756712	0.243288	0.722731	0.512029	-11.7172	0.282647	-4.88349	-66.9583		0.722592	0.512009	-12.116	0.282628	-5.53738	-65.067
0.617854	0.382146	0.726471	0.512015	-11.9969	0.282616	-5.98497	-71.4599		0.726982	0.511988	-12.5173	0.282544	-8.52652	-68.6307
0.671274	0.328726	0.724508	0.512054	-11.243	0.282668	-4.15407	-66.9103		0.725716	0.512034	-11.6211	0.282651	-4.736	-65.5687
0.770255	0.229745	0.72824	0.512047	-11.3737	0.28267	-4.06322	-66.6437		0.729203	0.512046	-11.3849	0.282663	-4.33141	-66.2147
0.640009	0.359991	0.719835	0.512087	-10.6013	0.282631	-5.45475	-66.4214		0.721968	0.51208	-10.7196	0.282588	-6.95682	-63.5053
0.623572	0.376428	0.725467	0.512064	-11.0398	0.282615	-6.02337	-68.4974		0.727177	0.51204	-11.5157	0.282551	-8.26792	-64.3157
0.613056	0.386944	0.728087	0.511997	-12.3492	0.282698	-3.08196	-69.9555		0.730373	0.511984	-12.6051	0.282657	-4.54396	-69.6126
0.524319	0.475681	0.720597	0.512061	-11.092	0.282625	-5.64181	-71.4804		0.72312	0.512053	-11.246	0.282561	-7.92095	-68.7443
0.480053	0.519947	0.728719	0.512029	-11.72	0.282626	-5.61568	-69.586		0.729909	0.51202	-11.8942	0.282585	-7.08876	-69.9672
0.368147	0.631853	0.725828	0.512045	-11.4181	0.282583	-7.12784	-74.9777		0.72577	0.512033	-11.6529	0.282574	-7.47696	-68.526
0.466991	0.533009	0.722843	0.512029	-11.719	0.282636	-5.28652	-72.2476		0.726849	0.512028	-11.7401	0.282593	-6.77231	-74.6098
0.568523	0.431477	0.725414	0.512133	-9.68625	0.282599	-6.57777	-71.1728		0.72684	0.512117	-10.0116	0.282644	-4.99167	-66.3862
0.406581	0.593419	0.726299	0.51207	-10.9269	0.282609	-6.22979	-70.9014		0.730556	0.512036	-11.5788	0.282526	-9.17395	-70.2354
0.996964	0.00303582	0.723932	0.512056	-11.1931	0.282644	-5.0001	-64.9393		0.723928	0.512056	-11.1942	0.282643	-5.02033	-64.8825
0.942693	0.0573067	0.726253	0.512018	-11.935	0.282698	-3.08734	-64.079		0.726462	0.512015	-11.9991	0.282686	-3.51526	-63.6129
0.701271	0.298729	0.729307	0.512033	-11.6415	0.28265	-4.77272	-69.2055		0.728784	0.512033	-11.6434	0.282607	-6.27807	-68.4514
0.693098	0.306902	0.724496	0.512044	-11.4267	0.282591	-6.84775	-67.5557		0.725573	0.512034	-11.6342	0.282573	-7.51065	-68.2737
0.704807	0.295193	0.720766	0.511971	-12.8493	0.28266	-4.42656	-68.6828		0.722255	0.511967	-12.9381	0.282585	-7.07868	-66.25
0.950502	0.0494977	0.723989	0.512037	-11.5659	0.282676	-3.87005	-65.3239		0.724383	0.512033	-11.6385	0.282663	-4.3192	-65.0586
0.418354	0.581646	0.729026	0.51204	-11.5035	0.282612	-6.10656	-71.7667		0.730946	0.512031	-11.684	0.282542	-8.5797	-73.1949
0.671521	0.328479	0.723292	0.512068	-10.9556	0.282651	-4.75019	-70.7159		0.7229	0.512052	-11.2847	0.282583	-7.13944	-65.7128
0.793878	0.206122	0.728204	0.512025	-11.8105	0.282553	-8.20354	-65.6277		0.728502	0.512013	-12.0302	0.282523	-9.26077	-62.788
0.788374	0.211626	0.722996	0.51205	-11.3227	0.282658	-4.49531	-65.2591		0.724984	0.512043	-11.4436	0.282615	-6.00225	-64.4882
0.791951	0.208049	0.720831	0.512081	-10.7182	0.282639	-5.16518	-67.5421		0.721399	0.512072	-10.8924	0.282592	-6.81616	-65.9585
0.554559	0.445441	0.726157	0.51204	-11.5166	0.282629	-5.52606	-68.6859		0.726762	0.512015	-11.9986	0.282589	-6.93561	-66.4582
0.840666	0.159334	0.716514	0.512083	-10.6663	0.28271	-2.66261	-65.0096		0.716722	0.512073	-10.8748	0.282685	-3.52485	-61.9858
0.805963	0.194037	0.719473	0.51203	-11.7071	0.282653	-4.67128	-67.7708		0.719291	0.51202	-11.8947	0.282633	-5.35752	-65.7016
0.547912	0.452088	0.727094	0.512034	-11.6281	0.282611	-6.16893	-71.385		0.728618	0.511994	-12.411	0.282627	-5.59226	-68.3083
0.163431	0.836569	0.725023	0.512098	-10.3837	0.282613	-6.06862	-77.0774		0.735384	0.512058	-11.1595	0.282503	-9.96837	-73.1263
0.774438	0.225562	0.72403	0.512015	-11.9993	0.282625	-5.65609	-65.2594		0.724958	0.51201	-12.0862	0.28259	-6.89469	-62.9917
0.275293	0.724707	0.721993	0.512084	-10.6504	0.282615	-6.0204	-73.0651		0.724384	0.512022	-11.8537	0.282524	-9.23025	-66.7668
0.769141	0.230859	0.719027	0.511982	-12.6474	0.282631	-5.44168	-67.244		0.720906	0.511976	-12.7674	0.282621	-5.78428	-68.3677
0.295383	0.704617	0.725828	0.512072	-10.8892	0.282641	-5.08252	-70.8108		0.726424	0.512038	-11.5488	0.282508	-9.81129	-74.2741
0.174073	0.825927	0.724141	0.51208	-10.7198	0.282511	-9.69224	-79.46		0.727475	0.512054	-11.2358	0.282478	-10.8441	-72.2913
0.860567	0.139433	0.722385	0.511958	-13.1037	0.28271	-2.66375	-64.5822		0.722983	0.511951	-13.2471	0.282696	-3.14094	-63.7656
0.842998	0.157002	0.72234	0.511979	-12.7015	0.282609	-6.20665	-64.6439		0.722477	0.511983	-12.6148	0.282601	-6.50428	-63.4612
0.925972	0.0740283	0.729056	0.512109	-10.1655	0.282649	-4.81772	-63.9223		0.729569	0.512106	-10.2121	0.282643	-5.03908	-64.3938
0.694871	0.305129	0.731748	0.51207	-10.9196	0.282606	-6.34154	-67.4678		0.732263	0.512048	-11.3476	0.28257	-7.59169	-64.521
0.555008	0.444992	0.72772	0.511964	-12.9889	0.282628	-5.54343	-71.1517		0.728034	0.511951	-13.2416	0.282584	-7.12174	-68.8508
0.430876	0.569124	0.728652	0.512077	-10.7852	0.282608	-6.25638	-72.443		0.728445	0.512056	-11.2015	0.282513	-9.6185	-67.911
0.41015	0.58985	0.721189	0.512001	-12.2683	0.282622	-5.77959	-72.6599		0.723416	0.511996	-12.3627	0.282533	-8.8961	-71.9308
0.11192	0.88808	0.72116	0.512111	-10.1163	0.282562	-7.87918	-75.2452		0.728499	0.512081	-10.716	0.282549	-8.33248	-69.0288
0.788292	0.211708	0.723187	0.512033	-11.6503	0.28259	-6.89193	-66.7882		0.724973	0.512026	-11.788	0.282571	-7.58009	-65.4275
0.829731	0.170269	0.725239	0.511997	-12.3462	0.282628	-5.55655	-66.2244		0.725333	0.511989	-12.5058	0.282596	-6.68918	-63.4956
0.533139	0.466861	0.724109	0.512019	-11.9179	0.282591	-6.86653	-69.7062		0.727013	0.512018	-11.9433	0.282473	-11.0218	-70.5168
0.560874	0.439126	0.721126	0.512065	-11.0301	0.282693	-3.23629	-68.2684		0.722942	0.512023	-11.8502	0.2826	-6.54774	-66.636
0.18599	0.81401	0.722693	0.512112	-10.1052	0.282575	-7.44092	-77.6335		0.727052	0.512047	-11.367	0.282474	-10.9938	-63.4534
0.971044	0.0289562	0.726057	0.512037	-11.574	0.282655	-4.60842	-63.162		0.72632	0.512036	-11.5895	0.282649	-4.80746	-62.9095
0.553925	0.446075	0.721674	0.512014	-12.0134	0.28266	-4.41958	-69.555		0.72314	0.511986	-12.5577	0.282621	-5.81123	-63.3836
0.804698	0.195302	0.73081	0.512038	-11.5416	0.282655	-4.59629	-65.5842		0.731487	0.512032	-11.6739	0.282619	-5.87471	-63.3436
0.755561	0.244439	0.723382	0.512078	-10.7704	0.282675	-3.88932	-66.5278		0.724381	0.512068	-10.9594	0.282625	-5.65954	-64.9656
0.327121	0.672879	0.728585	0.512053	-11.2624	0.282618	-5.89869	-72.7849		0.729699	0.512032	-11.6593	0.282464	-11.3647	-68.6656
0.684148	0.315852	0.721209	0.512009	-12.1103	0.28267	-4.05481	-67.8436		0.72176	0.512003	-12.2375	0.28267	-4.07989	-64.43
0.334423	0.665577	0.726106	0.51208	-10.7359	0.28263	-5.48473	-73.4144		0.725669	0.512053	-11.2583	0.282496	-10.217	-68.7652
0.34953	0.65047	0.726725	0.512097	-10.4046	0.282627	-5.57282	-71.6474		0.728421	0.512089	-10.5585	0.282579	-7.2715	-68.5058
0.818449	0.181551	0.725183	0.512076	-10.8063	0.282681	-3.69378	-65.4671		0.725504	0.512072	-10.8859	0.282645	-4.94946	-63.7786
0.771242	0.228758	0.724772	0.512007	-12.1458	0.282639	-5.17477	-67.0178		0.726404	0.511997	-12.3519	0.282633	-5.36139	-66.7407
0.31574	0.68426	0.723573	0.512054	-11.2376	0.282556	-8.09973	-72.4412		0.724786	0.511994	-12.398	0.282456	-11.6448	-76.4036
0.910053	0.0899475	0.721093	0.511984	-12.5942	0.282668	-4.14386	-64.5367		0.721143	0.511987	-12.546	0.282669	-4.10938	-63.9701
0.439141	0.560859	0.725201	0.512022	-11.8536	0.282606	-6.34051	-72.8509		0.723753	0.511992	-12.4458	0.28252	-9.38329	-69.602
0.456062	0.543938	0.724953	0.512055	-11.2177	0.282627	-5.60139	-69.6702		0.728184	0.512051	-11.3028	0.282622	-5.74696	-71.8976
0.951382	0.0486177	0.721693	0.511984	-12.6017	0.282703	-2.91352	-64.2639		0.721924	0.511981	-12.6648	0.282692	-3.28469	-64.1937
0.365461	0.634539	0.721746	0.511998	-12.3231	0.282632	-5.40386	-71.2475		0.727868	0.512003	-12.2342	0.282534	-8.85902	-64.279
0.0950973	0.904903	0.724262	0.512123	-9.88154	0.282584	-7.11185	-74.9025		0.725739	0.512062	-11.0786	0.282608	-6.27339	-71.6481
0.254579	0.745421	0.719921	0.512096	-10.4073	0.282636	-5.27012	-76.1979		0.718171	0.512037	-11.5718	0.282508	-9.78984	-69.064
0.898831	0.101169	0.731088	0.512088	-10.5715	0.282616	-5.96905	-65.4237		0.731565	0.512085	-10.6299	0.282606	-6.32734	-64.7188
0.389475	0.610525	0.724236	0.512052	-11.2803	0.282628	-5.56045	-69.6739		0.724197	0.512036	-11.5908	0.282512	-9.64568	-70.2781
0.121419	0.878581	0.722444	0.512106	-10.215	0.282569	-7.65367	-70.9726		0.729806	0.512094	-10.463	0.282486	-10.5649	-73.1043
0.159763	0.840237	0.724795	0.512119	-9.96705	0.28258	-7.26165	-75.9071		0.727564	0.512091	-10.516	0.282456	-11.6337	-63.4915
0.719585	0.280415	0.726188	0.512011	-12.0738	0.282658	-4.48083	-68.596		0.728083	0.512001	-12.2649	0.282651	-4.73826	-63.7828
0.78641	0.21359	0.726592	0.512033	-11.6384	0.282671	-4.03657	-66.8523		0.726751	0.512028	-11.7434	0.282646	-4.93289	-65.3279
0.804244	0.195756	0.725468	0.512103	-10.2775	0.282673	-3.9606	-65.7544		0.725823	0.512096	-10.4146	0.28262	-5.8295	-65.202
0.274318	0.725682	0.722837	0.512067	-10.9882	0.282641	-5.08863	-73.4692		0.726055	0.512025	-11.8048	0.282507	-9.82256	-74.2979
0.587394	0.412606	0.720055	0.512044	-11.4402	0.282631	-5.43301	-69.4711		0.720393	0.512034	-11.6361	0.282595	-6.72897	-67.0559
0.125152	0.874848	0.721778	0.512142	-9.52634	0.282592	-6.81005	-75.3194		0.723309	0.512123	-9.88196	0.282548	-8.39057	-67.7062
0.444166	0.555834	0.719354	0.512085	-10.6331	0.282604	-6.40532	-72.0734		0.720799	0.51207	-10.9153	0.282544	-8.53491	-68.7606
0.753077	0.246923	0.728918	0.511928	-13.6958	0.282666	-4.2116	-65.9174		0.729305	0.511907	-14.104	0.28261	-6.18731	-64.5793
0.615618	0.384382	0.72652	0.512089	-10.555	0.282598	-6.59628	-69.3719		0.728506	0.512085	-10.6347	0.282582	-7.18665	-67.5848
0.33677	0.66323	0.722895	0.512132	-9.71102	0.282623	-5.7352	-72.073		0.725183	0.512108	-10.1745	0.282535	-8.8508	-74.1428
0.664975	0.335025	0.726987	0.512009	-12.1157	0.282662	-4.3421	-70.1018		0.728876	0.511995	-12.3863	0.2826	-6.54257	-68.0526
0.37425	0.62575	0.720857	0.512099	-10.3618	0.282641	-5.10604	-75.2055		0.728361	0.512065	-11.0131	0.282586	-7.05078	-65.9391
0.350996	0.649004	0.722377	0.51205	-11.3184	0.282601	-6.50387	-73.8446		0.724574	0.51205	-11.3053	0.282555	-8.12626	-70.9354
0.125424	0.874576	0.722781	0.512085	-10.6406	0.282579	-7.28997	-73.7266		0.727044	0.512055	-11.2101	0.28251	-9.72015	-64.7634
0.597201	0.402799	0.723209	0.51201	-12.0871	0.282659	-4.44205	-68.7747		0.724484	0.511989	-12.5102	0.282604	-6.38327	-68.1546
0.68877	0.31123	0.722649	0.512055	-11.2192	0.282649	-4.8248	-69.2609		0.724616	0.512051	-11.3043	0.282613	-6.07356	-64.9051
0.315328	0.684672	0.723166	0.5121	-10.348	0.282588	-6.97242	-74.6726		0.724671	0.51208	-10.7276	0.282526	-9.14857	-77.2498
0.514625	0.485375	0.723636	0.512037	-11.5725	0.282584	-7.11428	-72.3972		0.725593	0.512041	-11.491	0.28254	-8.6469	-67.315
0.792205	0.207795	0.728852	0.512026	-11.7877	0.282684	-3.57271	-65.8246		0.729428	0.512022	-11.8648	0.28267	-4.06699	-65.814
0.437102	0.562898	0.72404	0.512052	-11.2768	0.28258	-7.25604	-70.233		0.725103	0.51206	-11.1172	0.282547	-8.42737	-68.4737
0.844875	0.155125	0.718164	0.512024	-11.8175	0.282561	-7.92826	-64.5813		0.718127	0.512019	-11.9278	0.282546	-8.46409	-63.4098
0.0028835	0.997116	0.724509	0.512127	-9.80704	0.282645	-4.96232	-76.8562		0.732146	0.512091	-10.5204	0.282473	-11.0191	-63.246
0.540711	0.459289	0.725379	0.512054	-11.2411	0.282615	-5.99887	-71.1011		0.725844	0.512009	-12.1174	0.282644	-4.97172	-64.2524
0.590043	0.409957	0.720261	0.512042	-11.4694	0.282659	-4.45108	-72.5299		0.720453	0.512046	-11.3956	0.282597	-6.65657	-70.0458
0.917324	0.0826762	0.722106	0.511967	-12.9311	0.282654	-4.64396	-66.6553		0.722171	0.511966	-12.9519	0.282645	-4.95208	-66.5407
0.736377	0.263623	0.729392	0.51213	-9.74759	0.282678	-3.77399	-67.6909		0.729759	0.512118	-9.9957	0.282655	-4.58571	-64.8385
0.297801	0.702199	0.721049	0.512142	-9.51878	0.282618	-5.91312	-77.7399		0.72332	0.512107	-10.1927	0.282478	-10.8593	-66.1914
0.431949	0.568051	0.725033	0.512015	-11.9974	0.282618	-5.89561	-70.3938		0.727399	0.512022	-11.8651	0.282529	-9.0449	-70.9358
0.815068	0.184932	0.722387	0.512043	-11.4485	0.282641	-5.07696	-67.4219		0.722931	0.512037	-11.5649	0.282633	-5.36104	-65.3046
0.694836	0.305164	0.721954	0.512011	-12.0807	0.282658	-4.49624	-68.6424		0.723411	0.512002	-12.2584	0.282603	-6.43269	-66.3564
0.495281	0.504719	0.724712	0.512121	-9.93204	0.282608	-6.25383	-71.1414		0.726153	0.512109	-10.157	0.282534	-8.87485	-66.4844
0.590543	0.409457	0.727603	0.511954	-13.1909	0.282626	-5.63385	-67.8729		0.728525	0.511949	-13.2748	0.282534	-8.86072	-64.2819
0.841383	0.158617	0.721997	0.512017	-11.9591	0.282672	-4.01316	-66.5785		0.722668	0.512009	-12.1225	0.28266	-4.41505	-64.6673
0.518836	0.481164	0.722754	0.512002	-12.2453	0.282597	-6.63424	-74.3149		0.722467	0.512003	-12.2275	0.282563	-7.83514	-69.0224
0.0316867	0.968313	0.721831	0.512139	-9.57807	0.282611	-6.15877	-75.0283		0.72605	0.512059	-11.1386	0.282478	-10.8565	-67.9754
0.54526	0.45474	0.724475	0.512045	-11.4136	0.282607	-6.28368	-68.6999		0.724344	0.512017	-11.9565	0.282523	-9.25989	-65.7072
0.27089	0.72911	0.726076	0.512079	-10.7448	0.282619	-5.88568	-78.0837		0.728094	0.512061	-11.1013	0.282546	-8.45262	-73.1168
0.94123	0.0587696	0.721036	0.512006	-12.1744	0.282685	-3.52103	-64.6167		0.721192	0.512004	-12.2025	0.282682	-3.65561	-64.2983
0.233368	0.766632	0.725975	0.512101	-10.3161	0.282591	-6.86288	-78.3432		0.728142	0.512062	-11.0866	0.282509	-9.76723	-73.1786
0.836925	0.163075	0.730315	0.512034	-11.626	0.282676	-3.86334	-66.4265		0.73104	0.512022	-11.8537	0.282629	-5.51399	-65.1204
0.535021	0.464979	0.729161	0.512019	-11.9129	0.282582	-7.18724	-69.7039		0.730305	0.511999	-12.2998	0.28252	-9.36026	-61.6932
0.569427	0.430573	0.720697	0.512065	-11.0122	0.282627	-5.57937	-70.3067		0.722078	0.512062	-11.0828	0.282598	-6.6038	-64.9221
0.115857	0.884143	0.724844	0.512132	-9.71245	0.282636	-5.27259	-75.1406		0.726379	0.512087	-10.5919	0.282567	-7.7082	-63.468
0.0315705	0.968429	0.723948	0.512132	-9.70576	0.282606	-6.32762	-77.8371		0.731159	0.512034	-11.6301	0.28239	-13.9509	-74.7989
0.230886	0.769114	0.724247	0.512101	-10.3108	0.282644	-4.99854	-72.4774		0.726587	0.512088	-10.5683	0.282553	-8.20974	-69.3592
0.220794	0.779206	0.723568	0.512104	-10.2549	0.28256	-7.95702	-79.4575		0.729103	0.512074	-10.8484	0.282415	-13.0885	-69.7173
0.949732	0.0502678	0.720299	0.51207	-10.929	0.282625	-5.67399	-65.924		0.720618	0.512068	-10.9603	0.282617	-5.93997	-65.5517
0.763262	0.236738	0.729472	0.512057	-11.1791	0.2826	-6.55445	-66.0417		0.729534	0.512051	-11.3028	0.282598	-6.59891	-64.0454
0.829241	0.170759	0.729778	0.511996	-12.3669	0.282627	-5.60342	-66.856		0.729452	0.511991	-12.4659	0.282619	-5.88243	-65.0008
0.213221	0.786779	0.723871	0.512099	-10.3516	0.282659	-4.47133	-73.8193		0.724666	0.512093	-10.4828	0.282551	-8.27032	-69.4993
0.804519	0.195481	0.72051	0.512083	-10.6753	0.28268	-3.72424	-67.2829		0.721317	0.512067	-10.9771	0.282679	-3.75053	-65.6802
0.976533	0.0234669	0.72499	0.512097	-10.3928	0.282673	-3.95994	-63.7887		0.725071	0.512096	-10.4183	0.282667	-4.16402	-63.5672
0.228615	0.771385	0.722643	0.512078	-10.7738	0.282623	-5.73711	-69.9274		0.724099	0.512066	-11.0056	0.282533	-8.91398	-66.2575
0.60141	0.39859	0.725157	0.512026	-11.7778	0.282667	-4.17298	-68.6506		0.725042	0.512012	-12.0526	0.282566	-7.73768	-67.8126
0.70695	0.29305	0.725034	0.512053	-11.2632	0.282637	-5.24567	-69.006		0.726373	0.512045	-11.413	0.282633	-5.37457	-65.3692
0.820826	0.179174	0.717239	0.512116	-10.023	0.282678	-3.79749	-65.1324		0.718491	0.51211	-10.1345	0.282645	-4.96816	-64.3874
0.655094	0.344906	0.717194	0.512077	-10.7816	0.282632	-5.409	-67.317		0.717334	0.512054	-11.2375	0.282571	-7.57312	-62.4575
0.837287	0.162713	0.72155	0.511989	-12.5113	0.282633	-5.37484	-65.6569		0.722107	0.51198	-12.6776	0.282598	-6.63014	-64.5197
0.134211	0.865789	0.72353	0.512114	-10.0624	0.282611	-6.15994	-77.8865		0.726068	0.512083	-10.6775	0.282605	-6.37928	-69.774
0.608374	0.391626	0.723586	0.512078	-10.7763	0.282622	-5.77985	-68.5515		0.72474	0.512065	-11.0311	0.282585	-7.06876	-66.6156
0.259511	0.740489	0.723163	0.51212	-9.95288	0.282591	-6.85577	-75.207		0.727844	0.512107	-10.2017	0.282502	-10.004	-68.2524
0.455503	0.544497	0.727911	0.511959	-13.0827	0.282631	-5.42836	-73.8705		0.728708	0.511959	-13.0826	0.282607	-6.29505	-67.4973
0.0309841	0.969016	0.722707	0.512137	-9.61906	0.282548	-8.39315	-81.4993		0.729599	0.512129	-9.76763	0.282451	-11.8223	-69.2864
0.0136865	0.986314	0.723246	0.51214	-9.56703	0.282557	-8.06378	-75.2186		0.728293	0.512083	-10.6613	0.282538	-8.73989	-63.6791
0.724465	0.275535	0.722641	0.512055	-11.2185	0.282612	-6.11579	-66.877		0.723111	0.512035	-11.6073	0.282547	-8.41337	-64.4931
0.0477066	0.952293	0.721869	0.512125	-9.84503	0.282618	-5.89989	-79.6036		0.72628	0.512111	-10.1216	0.282513	-9.6146	-71.0105
0.576388	0.423612	0.729837	0.512082	-10.6869	0.282614	-6.04032	-69.3827		0.732496	0.512068	-10.9566	0.28259	-6.88157	-66.5244
0.321146	0.678854	0.727276	0.512067	-10.9807	0.282628	-5.55007	-74.2684		0.72895	0.512049	-11.3325	0.282573	-7.47973	-69.7957
0.551875	0.448125	0.726182	0.512085	-10.6267	0.282611	-6.15773	-70.4133		0.726116	0.512063	-11.056	0.282589	-6.92685	-64.8535
0.879177	0.120823	0.721495	0.511957	-13.119	0.282728	-2.03093	-64.5533		0.721853	0.511951	-13.2363	0.282717	-2.38765	-64.3304
0.552714	0.447286	0.723295	0.512006	-12.1745	0.282636	-5.25283	-70.9546		0.725429	0.511987	-12.5447	0.282541	-8.64379	-73.4881
0.475426	0.524574	0.722575	0.512037	-11.5699	0.282618	-5.9013	-69.7597		0.725331	0.512035	-11.6046	0.282609	-6.21498	-67.4529
0.302087	0.697913	0.723365	0.512059	-11.1395	0.282664	-4.27136	-73.1031		0.726502	0.512026	-11.7881	0.282581	-7.21448	-67.5498
0.304648	0.695352	0.725795	0.512053	-11.2543	0.282614	-6.04189	-74.7267		0.729195	0.512034	-11.6186	0.282464	-11.3461	-72.6944
0.377968	0.622032	0.724844	0.512114	-10.0587	0.282609	-6.21125	-74.1165		0.725868	0.512095	-10.438	0.282492	-10.3749	-69.7473
0.747571	0.252429	0.721159	0.512062	-11.0722	0.282651	-4.75404	-67.1401		0.721923	0.512054	-11.239	0.282653	-4.664	-65.586
0.754941	0.245059	0.733053	0.512033	-11.6388	0.282707	-2.74597	-66.239		0.734027	0.512032	-11.6603	0.282689	-3.40451	-66.3512
0.106366	0.893634	0.723608	0.512104	-10.2623	0.282612	-6.11195	-76.6008		0.72667	0.512032	-11.6619	0.282459	-11.518	-73.7047
0.155832	0.844168	0.720905	0.51209	-10.5303	0.282544	-8.51746	-79.3268		0.725198	0.51205	-11.3239	0.282576	-7.37963	-72.3946
0.011953	0.988047	0.724514	0.51213	-9.75192	0.282672	-4.00256	-81.1386		0.727408	0.512072	-10.8775	0.282499	-10.1216	-67.4602
0.340885	0.659115	0.722025	0.512081	-10.6998	0.282608	-6.24477	-73.577		0.723578	0.512078	-10.7594	0.282624	-5.68078	-70.8507
0.0135479	0.986452	0.72469	0.512144	-9.4801	0.282658	-4.47714	-74.2318		0.726996	0.512047	-11.3678	0.282452	-11.7759	-70.0105
0.405841	0.594159	0.725975	0.512065	-11.0296	0.282668	-4.14982	-72.6375		0.727319	0.512048	-11.3531	0.282581	-7.22032	-68.1698
0.0353079	0.964692	0.725392	0.512129	-9.76895	0.282666	-4.21548	-74.9479		0.727119	0.512082	-10.6836	0.282557	-8.06312	-73.5369
0.127546	0.872454	0.723708	0.512094	-10.4607	0.282662	-4.35279	-73.8578		0.726012	0.512047	-11.377	0.282482	-10.7055	-72.7801
0.395754	0.604246	0.724739	0.5121	-10.3325	0.282646	-4.92369	-72.1514		0.727554	0.512073	-10.8606	0.282527	-9.14108	-67.7175
0.0393818	0.960618	0.724246	0.512131	-9.72599	0.282549	-8.33157	-76.0478		0.724767	0.512085	-10.6375	0.282386	-14.1092	-70.0206
0.991709	0.00829082	0.720145	0.512004	-12.2185	0.282659	-4.46394	-62.8355		0.720171	0.512004	-12.2185	0.282658	-4.48774	-62.8441
0.6875	0.3125	0.722091	0.512041	-11.4948	0.282605	-6.38275	-68.6043		0.724135	0.512024	-11.8212	0.282595	-6.70337	-67.3155
0.930519	0.0694813	0.72758	0.511981	-12.6541	0.282656	-4.54687	-64.6258		0.727656	0.511976	-12.7658	0.282645	-4.93597	-64.2745
0.400134	0.599866	0.725525	0.512144	-9.48761	0.28263	-5.47914	-72.4041		0.726718	0.512121	-9.92711	0.28252	-9.35624	-71.1278
0.0844557	0.915544	0.724117	0.512109	-10.1696	0.282545	-8.47816	-82.6793		0.725237	0.512036	-11.5891	0.282504	-9.92989	-71.0022
0.514837	0.485163	0.727326	0.512029	-11.7161	0.282629	-5.50666	-69.1175		0.727595	0.512018	-11.9416	0.282582	-7.17069	-69.0594
0.251088	0.748912	0.722608	0.512057	-11.1697	0.2826	-6.54583	-75.6441		0.727187	0.512021	-11.8885	0.28248	-10.7907	-73.4649
0.195933	0.804067	0.724824	0.512112	-10.098	0.282602	-6.46915	-74.9706		0.726859	0.512107	-10.1993	0.282472	-11.0779	-69.3874
0.432492	0.567508	0.722592	0.512066	-11.0013	0.282649	-4.81788	-74.5954		0.724758	0.512069	-10.9459	0.282585	-7.06479	-68.7201
0.551048	0.448952	0.722841	0.512087	-10.6021	0.28266	-4.41666	-69.54		0.72399	0.512068	-10.965	0.282599	-6.57608	-65.6192
0.0378623	0.962138	0.722595	0.512127	-9.8125	0.282592	-6.8341	-77.2722		0.728986	0.512062	-11.0781	0.282526	-9.16986	-63.6663
0.17065	0.82935	0.72559	0.512083	-10.673	0.282582	-7.1809	-78.114		0.728473	0.512065	-11.022	0.282409	-13.2952	-66.7801
0.187491	0.812509	0.724885	0.512097	-10.3986	0.28258	-7.25991	-75.9111		0.731994	0.512062	-11.0829	0.282611	-6.15114	-65.6632
0.411662	0.588338	0.722275	0.512054	-11.2418	0.282597	-6.66365	-73.7929		0.726713	0.512033	-11.6495	0.282589	-6.92108	-67.2847
0.774954	0.225046	0.726116	0.512004	-12.2189	0.282685	-3.53097	-67.647		0.727338	0.512003	-12.2359	0.282657	-4.52753	-64.2878
0.556934	0.443066	0.721739	0.511996	-12.3597	0.282659	-4.47065	-69.3659		0.722706	0.511982	-12.6369	0.282587	-7.00613	-70.3025
0.453866	0.546134	0.724759	0.512002	-12.2539	0.282662	-4.34947	-72.6246		0.724291	0.511954	-13.1866	0.282566	-7.73379	-66.852
0.257967	0.742033	0.721405	0.512106	-10.2233	0.282605	-6.36758	-74.1403		0.72371	0.512062	-11.0797	0.28252	-9.35643	-71.4142
0.520577	0.479423	0.726465	0.5121	-10.3349	0.282621	-5.81664	-72.4496		0.727489	0.5121	-10.3293	0.282563	-7.84545	-68.9173
0.005362	0.994638	0.723854	0.512142	-9.52065	0.282535	-8.84242	-77.7611		0.726518	0.512096	-10.4074	0.282487	-10.5232	-72.7537
0.56584	0.43416	0.723733	0.512044	-11.4347	0.282621	-5.81232	-70.2619		0.724147	0.512032	-11.6558	0.282597	-6.64804	-71.2908
0.242963	0.757037	0.721681	0.512105	-10.2389	0.282651	-4.72578	-75.5444		0.726577	0.512071	-10.9001	0.282556	-8.11243	-68.4135
0.911454	0.0885462	0.728978	0.511965	-12.9797	0.282661	-4.37441	-65.1089		0.729276	0.511964	-12.9879	0.282641	-5.087	-64.5359
0.708803	0.291197	0.726497	0.512035	-11.599	0.282634	-5.35424	-68.4724		0.728868	0.512041	-11.4967	0.282621	-5.78683	-67.2409
0.767575	0.232425	0.718001	0.51206	-11.111	0.282612	-6.13293	-68.1045		0.718958	0.512056	-11.1898	0.282564	-7.81493	-64.8126
0.907962	0.0920381	0.727716	0.511969	-12.8863	0.282625	-5.64969	-61.9439		0.727753	0.511966	-12.9601	0.282608	-6.27439	-61.041
0.377142	0.622858	0.722328	0.51203	-11.7105	0.28265	-4.77769	-71.9825		0.725171	0.512008	-12.1379	0.282552	-8.24062	-61.989
0.876344	0.123656	0.720237	0.512002	-12.2529	0.282719	-2.323	-67.8075		0.720234	0.512003	-12.2319	0.282676	-3.83988	-66.9178
0.474407	0.525593	0.720412	0.512029	-11.7311	0.282609	-6.23068	-70.259		0.725746	0.512033	-11.6393	0.282478	-10.84	-68.5883
0.415351	0.584649	0.724104	0.51205	-11.3189	0.282641	-5.08452	-76.9109		0.722953	0.512018	-11.931	0.28259	-6.88935	-69.2672
0.29924	0.70076	0.723281	0.512095	-10.4346	0.282622	-5.75168	-75.4383		0.724241	0.512058	-11.1559	0.282534	-8.86704	-68.4348
0.0788076	0.921192	0.724259	0.512123	-9.8921	0.282574	-7.45618	-79.2438		0.721455	0.512049	-11.3394	0.282405	-13.4236	-68.2768
0.0379401	0.96206	0.723082	0.512132	-9.72047	0.282614	-6.04807	-80.4988		0.723795	0.512083	-10.6776	0.282498	-10.1658	-70.1152
0.872809	0.127191	0.723528	0.511943	-13.4089	0.282622	-5.78097	-64.752		0.724098	0.511944	-13.3796	0.282613	-6.09101	-63.8036
0.675243	0.324757	0.719117	0.512056	-11.1922	0.282627	-5.60468	-67.2291		0.720776	0.512045	-11.4166	0.282571	-7.55833	-67.7255
0.911542	0.0884582	0.728358	0.512065	-11.0124	0.282659	-4.46937	-64.2059		0.728286	0.51206	-11.126	0.28264	-5.12071	-63.7548
0.98766	0.0123397	0.726148	0.511967	-12.9288	0.282683	-3.59246	-61.3166		0.726166	0.511967	-12.9324	0.282681	-3.66009	-61.2548
0.383542	0.616458	0.727593	0.512068	-10.9721	0.282597	-6.64431	-66.9473		0.728103	0.512054	-11.2357	0.282583	-7.12786	-69.0359
0.334666	0.665334	0.724575	0.512073	-10.8668	0.282621	-5.80196	-77.1724		0.727601	0.512043	-11.4439	0.282611	-6.14509	-67.404
0.452892	0.547108	0.724335	0.512057	-11.1837	0.282609	-6.24036	-69.6972		0.725407	0.512028	-11.7518	0.28252	-9.38001	-66.4098
0.359628	0.640372	0.723458	0.512055	-11.2223	0.282604	-6.41681	-76.9272		0.722708	0.51203	-11.7069	0.282536	-8.78865	-72.3959
0.239916	0.760084	0.720457	0.512091	-10.5183	0.282626	-5.62268	-75.1325		0.724158	0.512071	-10.8977	0.282503	-9.98459	-74.4548
0.103387	0.896613	0.723778	0.512103	-10.274	0.282644	-4.97755	-81.2416		0.72521	0.512077	-10.7823	0.282504	-9.93454	-70.9515
0.196593	0.803407	0.722329	0.512102	-10.3029	0.28263	-5.46627	-79.0931		0.723785	0.512107	-10.203	0.282504	-9.93636	-73.8202
0.924808	0.0751921	0.723321	0.512066	-10.9928	0.282607	-6.27987	-63.6995		0.72357	0.512062	-11.0779	0.282594	-6.74118	-63.6236
0.746326	0.253674	0.720822	0.511966	-12.9563	0.28263	-5.46552	-67.7554		0.722867	0.511955	-13.1764	0.282642	-5.0656	-67.1374
0.0739714	0.926029	0.724162	0.512126	-9.83421	0.282618	-5.89615	-81.9971		0.724681	0.512085	-10.6298	0.28256	-7.9521	-74.881
0.385329	0.614671	0.723186	0.512072	-10.877	0.282636	-5.26831	-73.659		0.724314	0.512048	-11.36	0.282545	-8.48452	-70.3926
0.559817	0.440183	0.728343	0.511994	-12.4132	0.282664	-4.27103	-70.4438		0.730937	0.511992	-12.4505	0.282593	-6.79878	-68.9525
0.764703	0.235297	0.723996	0.512061	-11.1074	0.282575	-7.40856	-67.1491		0.723666	0.512058	-11.1496	0.28256	-7.94885	-63.525
0.263027	0.736973	0.725822	0.512084	-10.6501	0.28259	-6.88887	-69.2483		0.730702	0.512024	-11.8251	0.2825	-10.0774	-68.4399
0.885924	0.114076	0.72086	0.511974	-12.7917	0.282665	-4.23947	-63.3394		0.721426	0.511976	-12.7641	0.282648	-4.86088	-62.6649
0.0353419	0.964658	0.724221	0.512111	-10.1226	0.282573	-7.5023	-79.8882		0.729818	0.512094	-10.4576	0.282467	-11.2438	-75.8429
0.886074	0.113926	0.726306	0.511995	-12.393	0.282664	-4.28502	-65.3496		0.72653	0.511987	-12.5455	0.282662	-4.36113	-64.4024
0.0644131	0.935587	0.724658	0.512131	-9.73536	0.282632	-5.41748	-77.291		0.72954	0.512037	-11.574	0.282451	-11.8061	-67.6892
0.117569	0.882431	0.722582	0.512133	-9.70393	0.282599	-6.56937	-76.7487		0.72315	0.512093	-10.471	0.282503	-9.98353	-77.2055
0.464211	0.535789	0.7233	0.512052	-11.2689	0.282611	-6.13544	-72.1964		0.722428	0.51203	-11.6962	0.282575	-7.42107	-69.6683
0.220123	0.779877	0.723786	0.51205	-11.3089	0.28264	-5.1192	-73.1017		0.725197	0.512026	-11.7759	0.282602	-6.47841	-71.0362
0.521616	0.478384	0.721485	0.512003	-12.2237	0.282667	-4.16056	-71.8845		0.723074	0.512014	-12.0254	0.282581	-7.22601	-63.0569
0.699504	0.300496	0.717765	0.511997	-12.3523	0.282633	-5.38585	-68.9385		0.718676	0.51199	-12.4797	0.2826	-6.55418	-64.9418
0.532726	0.467274	0.728886	0.512011	-12.0772	0.282643	-5.00809	-71.7848		0.731925	0.511992	-12.4363	0.282607	-6.28647	-64.9279
0.36294	0.63706	0.72286	0.51205	-11.3116	0.282591	-6.8665	-75.0674		0.724316	0.512078	-10.7625	0.28245	-11.8633	-64.4047
0.328319	0.671681	0.725992	0.512064	-11.0409	0.282634	-5.33304	-73.5947		0.727341	0.512056	-11.1915	0.282518	-9.42709	-66.5523
0.343735	0.656265	0.724051	0.512075	-10.8242	0.282623	-5.74283	-72.0576		0.727645	0.512041	-11.4883	0.282506	-9.87636	-68.6604
0.89041	0.10959	0.724591	0.512021	-11.888	0.282619	-5.88677	-63.7922		0.724855	0.512013	-12.0403	0.282608	-6.26668	-62.4886
0.987206	0.0127941	0.71432	0.512015	-12.0029	0.28259	-6.87964	-62.9266		0.714375	0.512015	-12.0059	0.282589	-6.94738	-62.8495
0.807167	0.192833	0.731956	0.51205	-11.3152	0.28266	-4.42679	-66.3851		0.731988	0.512045	-11.4043	0.282634	-5.34068	-64.8733
0.168018	0.831982	0.724438	0.512091	-10.5128	0.282635	-5.31671	-75.4482		0.726181	0.51208	-10.7234	0.282481	-10.7597	-66.7934
0.250453	0.749547	0.726884	0.512083	-10.6656	0.282627	-5.59272	-76.3066		0.730553	0.512033	-11.6504	0.28248	-10.791	-70.7223
0.810409	0.189591	0.719467	0.511997	-12.3413	0.282616	-5.97089	-64.6028		0.720516	0.511993	-12.422	0.282591	-6.86936	-64.5618
0.376459	0.623541	0.724579	0.512088	-10.5823	0.282598	-6.60216	-74.7176		0.726724	0.512067	-10.9905	0.28254	-8.6751	-70.3404
0.384324	0.615676	0.724397	0.51209	-10.54	0.282647	-4.86969	-73.5904		0.725511	0.512069	-10.9431	0.282583	-7.15709	-69.968
0.893228	0.106772	0.727636	0.511969	-12.8958	0.28257	-7.61307	-65.2007		0.727923	0.511967	-12.9272	0.282558	-8.01871	-64.5414
0.194789	0.805211	0.725804	0.512093	-10.4762	0.282627	-5.58725	-71.1766		0.7245	0.512072	-10.8947	0.282543	-8.55422	-66.3673
0.0607502	0.93925	0.72387	0.512134	-9.6732	0.282559	-7.99734	-76.1442		0.724068	0.512039	-11.5385	0.28246	-11.5085	-71.2362
0.209677	0.790323	0.722987	0.512069	-10.947	0.282611	-6.15375	-76.0805		0.728768	0.512028	-11.7499	0.282543	-8.56958	-72.1295
0.19807	0.80193	0.7273	0.512085	-10.6358	0.282607	-6.29276	-76.4312		0.731038	0.512037	-11.5701	0.282621	-5.78303	-71.4353
0.853321	0.146679	0.721603	0.511992	-12.4506	0.282658	-4.48226	-67.1815		0.721914	0.511995	-12.3892	0.282627	-5.60167	-66.1423
0.569587	0.430413	0.722804	0.512004	-12.2088	0.282639	-5.15749	-69.89		0.72471	0.51199	-12.4858	0.282548	-8.37358	-67.7015
0.88387	0.11613	0.722595	0.512015	-11.9993	0.282704	-2.88115	-65.757		0.722581	0.512009	-12.1071	0.282687	-3.47158	-65.2438
0.355658	0.644342	0.72374	0.512108	-10.1874	0.282609	-6.20778	-73.0088		0.728504	0.512073	-10.8566	0.282555	-8.12852	-69.8252
0.70533	0.29467	0.720257	0.512044	-11.4244	0.282652	-4.69957	-68.4558		0.721565	0.512036	-11.5859	0.282581	-7.2077	-64.559
0.242338	0.757662	0.723948	0.512067	-10.9888	0.282602	-6.4707	-75.0749		0.724851	0.512056	-11.1969	0.282522	-9.28742	-70.0896
0.0455697	0.95443	0.724348	0.512112	-10.1043	0.282544	-8.51931	-76.2418		0.729467	0.512086	-10.6149	0.282463	-11.3847	-71.1266
0.638042	0.361958	0.722643	0.512016	-11.9702	0.282675	-3.89427	-67.4406		0.723112	0.512007	-12.16	0.282649	-4.81109	-65.4709
0.685937	0.314063	0.724111	0.512021	-11.8756	0.282627	-5.57707	-68.9513		0.726326	0.512004	-12.211	0.282596	-6.66877	-69.1722
0.183794	0.816206	0.725266	0.51209	-10.5266	0.282575	-7.41072	-73.7996		0.728323	0.51207	-10.9215	0.282489	-10.4791	-76.0334
0.867049	0.132951	0.723228	0.512003	-12.2391	0.282601	-6.49826	-66.6256		0.723719	0.511998	-12.3255	0.282572	-7.52555	-66.0397
0.95638	0.0436201	0.72486	0.512059	-11.1382	0.282686	-3.50405	-63.4914		0.725308	0.512059	-11.1378	0.282686	-3.51217	-63.3202
0.97985	0.0201496	0.728252	0.51203	-11.7127	0.282694	-3.20944	-64.259		0.728278	0.512029	-11.7169	0.282689	-3.39518	-63.9926
0.521005	0.478995	0.724817	0.511998	-12.3347	0.282638	-5.21433	-68.7603		0.724491	0.511983	-12.6198	0.282592	-6.82979	-65.8781
0.120279	0.879721	0.724699	0.51212	-9.94618	0.282569	-7.63399	-77.2671		0.727446	0.512071	-10.8985	0.282527	-9.13901	-66.3565
0.883787	0.116213	0.715793	0.512028	-11.7531	0.282661	-4.40068	-64.865		0.716187	0.512022	-11.8521	0.28263	-5.47073	-63.8277
0.642719	0.357281	0.72386	0.512073	-10.8731	0.282618	-5.9118	-70.6546		0.724702	0.512068	-10.9693	0.282578	-7.3278	-70.7126
0.394293	0.605707	0.726394	0.512077	-10.786	0.282632	-5.41935	-74.6196		0.728008	0.512039	-11.5304	0.282507	-9.81664	-68.3865
0.497009	0.502991	0.72474	0.512043	-11.449	0.282658	-4.48843	-71.4458		0.725983	0.512023	-11.8412	0.282543	-8.57012	-64.7724
0.81331	0.18669	0.719317	0.512029	-11.7222	0.282624	-5.70765	-66.6794		0.720158	0.51202	-11.8934	0.282593	-6.80605	-66.185
0.683874	0.316126	0.725043	0.512039	-11.529	0.282616	-5.96691	-66.6008		0.726226	0.512035	-11.612	0.282552	-8.23232	-62.6302
0.780872	0.219128	0.727311	0.511988	-12.5252	0.282618	-5.89847	-67.0188		0.727468	0.51199	-12.4923	0.28262	-5.83348	-65.1683
0.91702	0.0829804	0.721989	0.512035	-11.6079	0.282633	-5.36086	-65.7818		0.722645	0.512032	-11.6678	0.282624	-5.70941	-65.2803
0.468669	0.531331	0.725346	0.512071	-10.9087	0.282642	-5.04355	-69.9683		0.726848	0.51205	-11.3049	0.282593	-6.77647	-66.6631
0.252889	0.747111	0.723394	0.512092	-10.4965	0.282614	-6.04837	-70.6733		0.726633	0.512018	-11.9328	0.282498	-10.1499	-75.7051
0.520634	0.479366	0.72652	0.512037	-11.5608	0.282596	-6.67793	-72.171		0.728652	0.512031	-11.6795	0.282544	-8.51258	-67.6531
0.4056	0.5944	0.723331	0.5121	-10.3463	0.282676	-3.85505	-74.385		0.725807	0.512064	-11.0367	0.282537	-8.78503	-72.7884
0.821816	0.178184	0.722491	0.512041	-11.4983	0.282665	-4.22797	-68.5623		0.722474	0.512029	-11.7314	0.282637	-5.24144	-66.8753
0.524514	0.475486	0.726841	0.512018	-11.9408	0.282643	-5.00988	-70.1533		0.728032	0.512003	-12.2287	0.282539	-8.71231	-68.399
0.487527	0.512473	0.72498	0.512028	-11.7419	0.282607	-6.30322	-72.9334		0.726376	0.512017	-11.9639	0.28256	-7.9624	-70.8984
0.204407	0.795593	0.723263	0.512084	-10.6431	0.282634	-5.34194	-75.6446		0.726563	0.512063	-11.0622	0.282563	-7.85256	-69.3973
0.200946	0.799054	0.724281	0.51207	-10.9178	0.2826	-6.53662	-73.4858		0.727984	0.512041	-11.4877	0.282535	-8.84436	-76.4142
0.273175	0.726825	0.723125	0.512072	-10.8852	0.282612	-6.11731	-75.0169		0.723319	0.512044	-11.4226	0.282566	-7.7287	-66.6979
0.441568	0.558432	0.727429	0.51207	-10.9266	0.282624	-5.68297	-68.9294		0.732373	0.51204	-11.5026	0.282547	-8.40573	-68.6764
0.312882	0.687118	0.720861	0.512125	-9.84915	0.282584	-7.1081	-74.1997		0.724901	0.512096	-10.4231	0.282475	-10.9494	-69.7625
0.0949928	0.905007	0.723445	0.512088	-10.5706	0.282627	-5.60302	-75.5454		0.71938	0.512019	-11.9206	0.28257	-7.60501	-64.9561
0.0884566	0.911543	0.72393	0.512125	-9.85625	0.282666	-4.20382	-80.0776		0.72868	0.512085	-10.6343	0.282622	-5.75479	-73.2568
0.386625	0.613375	0.722813	0.512049	-11.3393	0.282648	-4.84637	-73.2396		0.723823	0.511991	-12.4644	0.282591	-6.87274	-69.9335
0.764941	0.235059	0.720571	0.511966	-12.9455	0.282605	-6.36547	-66.6555		0.722113	0.511976	-12.7592	0.28256	-7.96584	-65.7348
0.967223	0.0327774	0.733543	0.512053	-11.2557	0.282638	-5.18125	-63.2757		0.733674	0.512053	-11.2641	0.282633	-5.38172	-63.0674
0.569972	0.430028	0.730824	0.512048	-11.3474	0.282616	-5.99034	-68.8301		0.730991	0.512037	-11.5601	0.2825	-10.0853	-64.3458
0.498293	0.501707	0.725342	0.51203	-11.7097	0.282647	-4.88659	-70.4317		0.728313	0.512015	-11.9898	0.282612	-6.12253	-63.7969
0.621681	0.378319	0.720147	0.512075	-10.8196	0.282649	-4.80607	-70.7799		0.719956	0.512079	-10.7566	0.282604	-6.38573	-66.4649
0.510806	0.489194	0.722565	0.511991	-12.4616	0.282645	-4.96615	-68.4184		0.724114	0.512006	-12.1639	0.282557	-8.07497	-61.2744
0.42228	0.57772	0.726656	0.512068	-10.9571	0.282641	-5.07552	-72.303		0.728323	0.512032	-11.6598	0.282561	-7.917	-69.8746
0.426754	0.573246	0.723525	0.512056	-11.1939	0.282622	-5.76965	-71.8353		0.723678	0.512004	-12.2076	0.282578	-7.32478	-71.1545
0.391976	0.608024	0.725581	0.512129	-9.76438	0.282613	-6.09402	-72.9587		0.729091	0.512133	-9.70361	0.282511	-9.67417	-75.466
0.815947	0.184053	0.723476	0.512053	-11.2512	0.282648	-4.84252	-67.284		0.724189	0.512045	-11.4143	0.282634	-5.3512	-65.5275
0.435426	0.564574	0.721197	0.512068	-10.9535	0.282605	-6.34764	-75.3313		0.726107	0.512036	-11.5905	0.282557	-8.05476	-67.6553
0.246977	0.753023	0.721531	0.512068	-10.9628	0.282581	-7.2241	-76.797		0.72485	0.512064	-11.0479	0.28257	-7.62052	-64.6867
0.456853	0.543147	0.722373	0.512057	-11.1694	0.282586	-7.03608	-70.61		0.722459	0.512031	-11.6875	0.282591	-6.86443	-72.1747
0.184592	0.815408	0.723681	0.512113	-10.0903	0.282522	-9.31225	-77.0039		0.724044	0.512108	-10.1842	0.282526	-9.16138	-71.2295
0.199018	0.800982	0.723821	0.512074	-10.8525	0.282573	-7.48566	-74.5199		0.729629	0.512035	-11.6147	0.282505	-9.90564	-73.6338
0.108976	0.891024	0.723237	0.512122	-9.91834	0.282518	-9.44538	-78.4668		0.727107	0.512107	-10.194	0.282503	-9.98692	-67.1952
0.755408	0.244592	0.72395	0.512016	-11.9761	0.282611	-6.14975	-68.1365		0.724928	0.512011	-12.0736	0.282582	-7.16479	-66.3416
0.037036	0.962964	0.724812	0.51212	-9.94696	0.282643	-5.0384	-78.9888		0.728288	0.512054	-11.2401	0.282528	-9.08323	-74.0502
0.154718	0.845282	0.723306	0.512076	-10.8072	0.282589	-6.93342	-75.4351		0.725186	0.512022	-11.8622	0.282502	-10.0078	-76.2146
0.74107	0.25893	0.715147	0.511986	-12.5561	0.282641	-5.07767	-68.1128		0.715475	0.511975	-12.7686	0.282656	-4.55341	-64.9075
0.61572	0.38428	0.727953	0.512008	-12.1271	0.282662	-4.35389	-70.7766		0.729082	0.512005	-12.1963	0.282611	-6.14898	-65.1677
0.272571	0.727429	0.723742	0.512092	-10.4881	0.282639	-5.16924	-73.8107		0.72559	0.512069	-10.9435	0.282521	-9.34587	-67.3746
0.178084	0.821916	0.723791	0.5121	-10.3306	0.282639	-5.16666	-78.566		0.727011	0.512093	-10.4767	0.282523	-9.27988	-80.261
0.759055	0.240945	0.727498	0.511957	-13.1196	0.28262	-5.84005	-66.4851		0.728786	0.511945	-13.3637	0.282569	-7.6265	-65.1197
0.584738	0.415262	0.723435	0.512052	-11.283	0.282677	-3.82729	-69.7069		0.723977	0.512038	-11.5491	0.282576	-7.38116	-66.9234
0.124759	0.875241	0.723315	0.51212	-9.94817	0.282598	-6.60877	-74.7521		0.726461	0.512066	-11.0092	0.282493	-10.3146	-76.9652
0.298862	0.701138	0.722069	0.512098	-10.3764	0.282679	-3.75456	-71.9556		0.727474	0.512097	-10.3889	0.282565	-7.77587	-69.5432
0.906712	0.0932878	0.728347	0.511996	-12.3671	0.282648	-4.83631	-66.1603		0.728733	0.511989	-12.497	0.282636	-5.27604	-64.7566
0.152473	0.847527	0.724878	0.51209	-10.5409	0.282624	-5.70984	-77.5144		0.729185	0.512066	-11.0016	0.2825	-10.085	-69.8621
0.0590624	0.940938	0.723692	0.512111	-10.1258	0.282561	-7.9136	-72.0689		0.720386	0.512083	-10.6618	0.282491	-10.3892	-75.2671
0.142489	0.857511	0.724497	0.512076	-10.8154	0.282631	-5.46168	-81.2916		0.727849	0.512072	-10.8795	0.282442	-12.1169	-70.9153
0.487156	0.512844	0.722959	0.512052	-11.2827	0.282629	-5.50981	-71.2415		0.724881	0.51203	-11.704	0.282626	-5.63935	-65.3952
0.467278	0.532722	0.725332	0.512061	-11.0978	0.282638	-5.20624	-69.6058		0.724154	0.512023	-11.8377	0.28258	-7.25483	-64.94
0.629654	0.370346	0.725203	0.512018	-11.942	0.282638	-5.20211	-69.3512		0.724901	0.51201	-12.0947	0.282563	-7.86382	-67.1647
0.0695265	0.930474	0.724004	0.512125	-9.84781	0.282683	-3.60263	-74.4571		0.731509	0.512107	-10.2075	0.282486	-10.561	-67.5756
0.515408	0.484592	0.720142	0.512052	-11.2685	0.282637	-5.2468	-68.3519		0.724008	0.512038	-11.5411	0.282574	-7.47201	-70.0333
0.891303	0.108697	0.729456	0.512034	-11.6319	0.282686	-3.48771	-64.2836		0.729674	0.512036	-11.5852	0.282684	-3.57171	-63.5793
0.866829	0.133171	0.721198	0.5121	-10.3339	0.282667	-4.15576	-66.5173		0.721488	0.512097	-10.3924	0.282653	-4.66266	-64.8268
0.0578013	0.942199	0.725599	0.512104	-10.2681	0.282579	-7.27014	-82.6694		0.730187	0.512025	-11.7955	0.282514	-9.58243	-73.2272
0.323416	0.676584	0.724885	0.512057	-11.1872	0.282587	-7.01574	-72.528		0.726735	0.512051	-11.2871	0.282545	-8.48273	-65.5332
0.760637	0.239363	0.719157	0.512008	-12.1319	0.282641	-5.07485	-66.9167		0.720558	0.512003	-12.2262	0.282618	-5.90619	-63.4576
0.27091	0.72909	0.724185	0.512104	-10.2627	0.28258	-7.23549	-75.8376		0.725651	0.512086	-10.6023	0.282542	-8.59471	-62.8988
0.19847	0.80153	0.722941	0.512116	-10.0276	0.282653	-4.654	-82.5474		0.731316	0.512047	-11.3662	0.28248	-10.7781	-72.0569
0.676327	0.323673	0.718085	0.512039	-11.536	0.282653	-4.65665	-70.0399		0.72117	0.512042	-11.4712	0.282602	-6.48157	-65.6933
0.418337	0.581663	0.727029	0.511998	-12.332	0.282625	-5.67525	-70.9623		0.727439	0.511975	-12.7864	0.282639	-5.1553	-71.1144
0.909173	0.090827	0.733659	0.512009	-12.1219	0.282646	-4.9054	-67.2911		0.733757	0.512003	-12.2294	0.282636	-5.26023	-66.9814
0.630638	0.369362	0.721002	0.512102	-10.3018	0.282696	-3.16465	-69.1577		0.723719	0.51208	-10.7218	0.282625	-5.66337	-69.2751
0.265717	0.734283	0.721808	0.512103	-10.2863	0.282682	-3.63604	-75.9024		0.724873	0.51208	-10.7307	0.282472	-11.0786	-64.4153
0.72762	0.27238	0.724344	0.512013	-12.035	0.28266	-4.40825	-67.0012		0.723345	0.512009	-12.1234	0.282664	-4.26226	-63.9143
0.296859	0.703141	0.725991	0.512096	-10.4084	0.282561	-7.91749	-75.637		0.730085	0.512062	-11.0842	0.282491	-10.4001	-70.9935
0.254969	0.745031	0.724251	0.512115	-10.0485	0.28265	-4.75777	-73.3864		0.732517	0.512094	-10.4646	0.282561	-7.92137	-66.6843
0.967741	0.0322589	0.723025	0.512036	-11.5894	0.282704	-2.85802	-62.4243		0.723249	0.512036	-11.5921	0.282698	-3.07467	-62.2066
0.224222	0.775778	0.724427	0.512112	-10.1144	0.282637	-5.23154	-77.4065		0.728512	0.512109	-10.17	0.282453	-11.7431	-73.3603
0.338184	0.661816	0.723095	0.51208	-10.7353	0.282665	-4.2413	-75.2575		0.721188	0.512052	-11.2698	0.282554	-8.1624	-70.5164
0.203027	0.796973	0.724358	0.512096	-10.412	0.282621	-5.78783	-77.3847		0.726742	0.512022	-11.8642	0.282586	-7.03258	-71.0172
0.348738	0.651262	0.723867	0.512097	-10.388	0.282619	-5.87476	-75.3752		0.727139	0.512051	-11.2928	0.282567	-7.71216	-66.4263
0.528669	0.471331	0.725447	0.511997	-12.3476	0.282635	-5.30326	-68.7239		0.725757	0.511986	-12.5713	0.282595	-6.71166	-70.7775
0.972805	0.0271946	0.720792	0.512006	-12.1804	0.282759	-0.919265	-64.4471		0.720834	0.512003	-12.2224	0.282752	-1.17157	-64.2695
0.138694	0.861306	0.722976	0.512111	-10.1324	0.282608	-6.25562	-80.0274		0.727996	0.512082	-10.6899	0.2825	-10.0865	-67.646
0.693574	0.306426	0.727968	0.512051	-11.3018	0.282636	-5.28191	-70.4922		0.729506	0.512034	-11.626	0.28263	-5.47043	-63.3251
0.96215	0.0378504	0.730481	0.511995	-12.3825	0.282664	-4.28789	-62.2788		0.730467	0.511995	-12.3847	0.282664	-4.26433	-62.1066
0.52867	0.47133	0.721326	0.511997	-12.3519	0.28267	-4.05256	-70.7099		0.723127	0.511968	-12.9234	0.28265	-4.77072	-72.5622
0.306988	0.693012	0.725327	0.512029	-11.7284	0.282623	-5.72328	-72.039		0.728712	0.512009	-12.1139	0.282477	-10.9045	-71.4756
0.900364	0.0996356	0.726104	0.511984	-12.6074	0.282641	-5.09762	-64.9614		0.726254	0.511978	-12.725	0.282633	-5.37827	-63.8255
0.272854	0.727146	0.725492	0.512108	-10.1746	0.282616	-5.96314	-74.3758		0.722979	0.512069	-10.9356	0.282527	-9.12379	-75.0701
0.0997903	0.90021	0.724484	0.512109	-10.1656	0.282601	-6.52366	-83.3121		0.72813	0.512098	-10.3872	0.282556	-8.09319	-72.3809
0.687051	0.312949	0.72175	0.512041	-11.4925	0.282648	-4.85744	-69.1346		0.722319	0.512031	-11.6843	0.282609	-6.22976	-66.9324
0.187296	0.812704	0.72283	0.512121	-9.93477	0.282587	-6.99683	-75.5702		0.725624	0.512093	-10.4704	0.282541	-8.64191	-74.1848
0.330314	0.669686	0.725379	0.512078	-10.7762	0.282638	-5.19419	-75.0428		0.723494	0.512044	-11.4237	0.282561	-7.91368	-70.2832
0.459612	0.540388	0.729348	0.512088	-10.5817	0.282591	-6.86017	-73.0796		0.727986	0.512057	-11.1688	0.282542	-8.58302	-72.9701
0.422469	0.577531	0.719475	0.512086	-10.6197	0.282625	-5.66133	-70.7843		0.719973	0.512074	-10.8547	0.282574	-7.45937	-69.0002
0.30403	0.69597	0.725569	0.512118	-9.98665	0.282617	-5.93174	-73.3959		0.727332	0.512075	-10.8312	0.282565	-7.766	-65.417
0.496156	0.503844	0.724614	0.512073	-10.8626	0.282633	-5.35885	-71.0893		0.725847	0.512039	-11.5308	0.282577	-7.34388	-70.5435
0.0468123	0.953188	0.723801	0.512122	-9.90315	0.282538	-8.73661	-75.632		0.722822	0.512074	-10.8518	0.282472	-11.0523	-73.7461
0.870882	0.129118	0.716796	0.511943	-13.4092	0.282656	-4.54448	-65.8033		0.716768	0.511938	-13.4957	0.282654	-4.64081	-64.6965
0.549407	0.450593	0.72005	0.512118	-9.9864	0.28267	-4.08146	-72.3809		0.722324	0.512123	-9.88242	0.282647	-4.86248	-69.7634
0.457431	0.542569	0.721903	0.512061	-11.1032	0.282594	-6.74085	-70.6748		0.721733	0.512052	-11.2696	0.282569	-7.64176	-65.7309
0.0633113	0.936689	0.722168	0.512122	-9.91397	0.282595	-6.73126	-73.4073		0.726924	0.51203	-11.6972	0.282599	-6.59185	-72.5706
0.188428	0.811572	0.721529	0.512098	-10.3808	0.28265	-4.76542	-79.1908		0.729243	0.512036	-11.5797	0.28244	-12.1834	-71.0475
0.493694	0.506306	0.726779	0.512069	-10.938	0.282599	-6.58647	-70.6033		0.72723	0.512023	-11.8343	0.282538	-8.74292	-70.6968
0.62647	0.37353	0.722977	0.51203	-11.706	0.282655	-4.58503	-68.8641		0.725994	0.512031	-11.6889	0.282601	-6.49198	-67.0685
0.228648	0.771352	0.727064	0.512021	-11.8731	0.282595	-6.70233	-77.9455		0.731131	0.512002	-12.2591	0.282539	-8.68942	-78.6757
0.441637	0.558363	0.726894	0.512126	-9.8349	0.282609	-6.20843	-72.9568		0.727927	0.512108	-10.185	0.282551	-8.28167	-63.717
0.0354858	0.964514	0.72496	0.512119	-9.97778	0.282618	-5.89971	-79.7173		0.729915	0.512116	-10.0309	0.282555	-8.12056	-71.434
0.707692	0.292308	0.72363	0.511951	-13.2514	0.2826	-6.525	-65.3487		0.724501	0.511937	-13.5212	0.282566	-7.75793	-63.9998
0.27344	0.72656	0.723056	0.51205	-11.316	0.28263	-5.49243	-75.0603		0.727853	0.512053	-11.2532	0.282615	-5.99749	-70.2477
0.573559	0.426441	0.722099	0.512088	-10.5745	0.282614	-6.0459	-70.2317		0.724101	0.512074	-10.8456	0.282528	-9.08398	-66.1623
0.980707	0.0192928	0.727977	0.511948	-13.3131	0.28264	-5.11102	-64.5656		0.728005	0.511945	-13.356	0.282636	-5.26571	-64.3819
0.244031	0.755969	0.72295	0.512092	-10.494	0.282591	-6.85839	-80.0657		0.729948	0.51203	-11.7062	0.282559	-7.98491	-78.7568
0.147432	0.852568	0.723706	0.512087	-10.5872	0.282615	-6.02285	-75.8045		0.72606	0.512058	-11.1589	0.282468	-11.2201	-65.7239
0.521304	0.478696	0.723725	0.51205	-11.3233	0.282642	-5.06089	-72.0572		0.727771	0.512023	-11.8372	0.282599	-6.56779	-66.4141
0.188381	0.811619	0.724758	0.512091	-10.5238	0.282599	-6.56061	-78.0156		0.722455	0.512053	-11.2583	0.282478	-10.8492	-72.4245
0.627658	0.372342	0.726538	0.512067	-10.9783	0.282605	-6.35857	-70.6403		0.727666	0.512045	-11.4069	0.282628	-5.5604	-67.3751
0.984325	0.0156751	0.720178	0.511932	-13.6255	0.282655	-4.592	-65.0568		0.720294	0.511931	-13.64	0.282652	-4.6905	-64.8371
0.796339	0.203661	0.719124	0.511997	-12.3398	0.282563	-7.85428	-65.3438		0.719474	0.511997	-12.3435	0.282564	-7.82437	-66.0872
0.106635	0.893365	0.726328	0.512122	-9.90086	0.282602	-6.48059	-81.2814		0.726782	0.51207	-10.9235	0.282456	-11.6338	-66.077
0.61536	0.38464	0.726934	0.511984	-12.6008	0.282675	-3.8869	-69.9619		0.727359	0.511978	-12.7125	0.282596	-6.6908	-68.2679
0.326985	0.673015	0.725288	0.512088	-10.5655	0.282615	-5.9993	-72.7363		0.726015	0.512065	-11.0277	0.282523	-9.27465	-71.3562
0.392552	0.607448	0.723621	0.512071	-10.9113	0.282624	-5.70941	-71.7555		0.727053	0.512028	-11.7378	0.282507	-9.83159	-67.3804
0.491414	0.508586	0.724641	0.512099	-10.3555	0.282675	-3.90341	-69.4397		0.725336	0.512096	-10.4084	0.282611	-6.13985	-65.3252
0.673968	0.326032	0.71948	0.511999	-12.3016	0.282659	-4.46269	-69.4504		0.718259	0.511997	-12.3463	0.282629	-5.52744	-61.6062
0.607724	0.392276	0.721699	0.512058	-11.162	0.282601	-6.50586	-69.0973		0.723211	0.512058	-11.1528	0.282559	-7.98195	-66.9632
0.628325	0.371675	0.728169	0.512057	-11.1686	0.282647	-4.88197	-68.1606		0.730296	0.512046	-11.396	0.282599	-6.58653	-68.599
0.247772	0.752228	0.722738	0.512086	-10.6213	0.282598	-6.61557	-75.4542		0.727356	0.512035	-11.6078	0.282489	-10.4539	-67.5757
0.103627	0.896373	0.723283	0.512112	-10.1053	0.282605	-6.36849	-74.9405		0.723615	0.512011	-12.0658	0.282541	-8.61393	-74.6267
0.691042	0.308958	0.724219	0.512037	-11.5677	0.28268	-3.72334	-66.3993		0.724531	0.512035	-11.5974	0.282634	-5.33509	-68.8983
0.127641	0.872359	0.72508	0.512131	-9.73637	0.282601	-6.4943	-76.2446		0.725025	0.512053	-11.2606	0.28246	-11.4915	-69.4132
0.228226	0.771774	0.721832	0.512093	-10.4741	0.282613	-6.08048	-72.7626		0.725473	0.512082	-10.6864	0.282577	-7.36563	-71.1725
0.376636	0.623364	0.725011	0.512038	-11.5498	0.282576	-7.39074	-74.8461		0.727426	0.512005	-12.1841	0.282444	-12.0578	-72.002
0.185171	0.814829	0.72458	0.512087	-10.5925	0.282628	-5.56401	-71.4307		0.731033	0.512057	-11.1773	0.282554	-8.18167	-69.0182
0.498119	0.501881	0.721692	0.512069	-10.9453	0.282612	-6.11304	-70.618		0.722157	0.512064	-11.0363	0.282595	-6.73516	-67.1516
0.201221	0.798779	0.72141	0.512126	-9.82969	0.282653	-4.67376	-81.2722		0.721571	0.512041	-11.4912	0.282573	-7.5055	-71.4079
0.3842	0.6158	0.724448	0.512064	-11.038	0.282636	-5.26197	-74.0477		0.728874	0.51204	-11.5159	0.282538	-8.73535	-64.9519
0.77951	0.22049	0.722923	0.512066	-11.01	0.282615	-6.01262	-67.4823		0.72304	0.512057	-11.1761	0.282575	-7.4305	-65.1141
0.660386	0.339614	0.724872	0.512002	-12.245	0.28272	-2.2845	-67.3449		0.726057	0.51199	-12.4867	0.282671	-4.0239	-68.0335
0.944842	0.0551583	0.722143	0.512089	-10.5464	0.282612	-6.10741	-63.8571		0.722188	0.512089	-10.5598	0.282598	-6.60629	-63.5225
0.812817	0.187183	0.721843	0.512041	-11.4973	0.282657	-4.51596	-66.4467		0.722669	0.512041	-11.4967	0.28264	-5.11069	-66.0034
0.263577	0.736423	0.72395	0.512093	-10.4797	0.282664	-4.26808	-76.1769		0.725427	0.512027	-11.7612	0.282562	-7.88425	-75.1171
0.330135	0.669865	0.726806	0.512048	-11.3477	0.282571	-7.56265	-71.7019		0.729769	0.512025	-11.8068	0.282515	-9.55787	-66.2073
0.461763	0.538237	0.72245	0.512059	-11.1306	0.282613	-6.08543	-69.7147		0.721931	0.512018	-11.9362	0.282548	-8.37694	-61.8872
0.751605	0.248395	0.727242	0.512006	-12.1755	0.282698	-3.07509	-66.5274		0.728177	0.511999	-12.3106	0.282671	-4.03512	-65.5697
0.607442	0.392558	0.730757	0.512033	-11.6521	0.282628	-5.54739	-69.53		0.730479	0.512047	-11.3738	0.282563	-7.86161	-70.4426
0.187232	0.812768	0.722562	0.512095	-10.446	0.282587	-7.01897	-82.9765		0.729032	0.512038	-11.5453	0.282517	-9.48491	-67.8406
0.721581	0.278419	0.723053	0.512071	-10.9016	0.282677	-3.82062	-65.6778		0.724267	0.512069	-10.9417	0.282607	-6.28114	-65.8262
0.143712	0.856288	0.724638	0.512139	-9.58124	0.282609	-6.2227	-77.8129		0.727408	0.512104	-10.2649	0.282446	-11.9876	-66.0281
0.20307	0.79693	0.724854	0.512086	-10.6059	0.282626	-5.60845	-72.6437		0.7283	0.512083	-10.6659	0.282533	-8.8974	-75.8967
0.56994	0.43006	0.727666	0.512055	-11.2114	0.282612	-6.10439	-71.6182		0.729128	0.512028	-11.7427	0.282633	-5.38914	-65.4993
0.441409	0.558591	0.719422	0.512091	-10.5131	0.282623	-5.71493	-71.6362		0.722123	0.512061	-11.0975	0.28253	-9.0162	-66.1828
0.477308	0.522692	0.722252	0.512091	-10.5238	0.282675	-3.89677	-69.7557		0.722928	0.512076	-10.807	0.282632	-5.39897	-67.3813
0.210235	0.789765	0.724264	0.512101	-10.3111	0.282621	-5.8132	-77.1426		0.724581	0.512058	-11.1593	0.282447	-11.9607	-70.2279
0.393153	0.606847	0.727324	0.51201	-12.0899	0.28261	-6.18594	-73.97		0.729273	0.512013	-12.0326	0.282566	-7.76102	-71.5284
0.949991	0.0500091	0.724486	0.512013	-12.0269	0.282689	-3.41051	-66.2376		0.724385	0.512011	-12.0733	0.282683	-3.62028	-65.5808
0.156817	0.843183	0.725751	0.512081	-10.7142	0.282621	-5.79741	-74.9694		0.727811	0.512076	-10.8022	0.282563	-7.83774	-69.5255
0.790982	0.209018	0.726595	0.512027	-11.7563	0.282652	-4.70824	-68.4805		0.727458	0.512022	-11.8637	0.282633	-5.3864	-64.689
0.146795	0.853205	0.724324	0.512117	-10.0042	0.282618	-5.89533	-80.7532		0.728253	0.512069	-10.9394	0.282455	-11.6528	-70.7087
0.876437	0.123563	0.72442	0.512026	-11.7879	0.282672	-3.98374	-66.3681		0.724757	0.512021	-11.8833	0.282657	-4.51372	-65.7283
0.353056	0.646944	0.724053	0.512084	-10.6489	0.282595	-6.71718	-74.0877		0.730095	0.512058	-11.1664	0.282489	-10.4632	-62.5821
0.026187	0.973813	0.722816	0.512128	-9.792	0.282614	-6.05138	-72.8218		0.727188	0.512059	-11.1458	0.282393	-13.8491	-65.4575
0.53182	0.46818	0.729199	0.512095	-10.4371	0.282602	-6.45388	-69.4149		0.728831	0.512092	-10.501	0.282546	-8.46392	-66.7038
0.0613787	0.938621	0.727366	0.512115	-10.0533	0.282543	-8.54781	-80.0882		0.730486	0.512006	-12.1717	0.282461	-11.4487	-83.486
0.982874	0.0171259	0.72431	0.511976	-12.7618	0.282678	-3.78177	-62.682		0.724311	0.511975	-12.783	0.282676	-3.86946	-62.576
0.808118	0.191882	0.72791	0.512041	-11.4872	0.282669	-4.09281	-65.9244		0.728088	0.512033	-11.6546	0.282645	-4.93668	-64.3754
0.259615	0.740385	0.725561	0.512102	-10.2931	0.282644	-4.98217	-74.0941		0.734307	0.512045	-11.4103	0.282486	-10.5595	-73.9891
0.719439	0.280561	0.720433	0.512008	-12.1297	0.282632	-5.40909	-68.0754		0.720715	0.512002	-12.2501	0.282594	-6.74815	-62.9029
0.761507	0.238493	0.724297	0.512079	-10.7409	0.282677	-3.80484	-66.3787		0.724457	0.512066	-11.0017	0.282625	-5.66444	-66.1073
0.0947963	0.905204	0.724529	0.512111	-10.1196	0.282568	-7.66112	-75.69		0.722886	0.512061	-11.1039	0.282407	-13.3595	-64.7726
0.873276	0.126724	0.725047	0.511984	-12.6059	0.282618	-5.90541	-65.5846		0.725928	0.511976	-12.7668	0.282607	-6.303	-64.6607
0.31567	0.68433	0.726285	0.512075	-10.8222	0.282598	-6.62067	-73.8608		0.723931	0.512014	-12.0086	0.282529	-9.03856	-71.6509
0.831759	0.168241	0.722655	0.512028	-11.7516	0.28265	-4.78202	-64.6336		0.722883	0.512025	-11.8062	0.282613	-6.08673	-64.8593
0.74495	0.25505	0.731738	0.512002	-12.2445	0.282677	-3.81966	-65.8959		0.732752	0.511995	-12.3911	0.28265	-4.77221	-64.0972
0.325188	0.674812	0.721652	0.512109	-10.1683	0.282551	-8.26366	-74.5706		0.724014	0.512077	-10.788	0.282515	-9.55759	-72.5005
0.866969	0.133031	0.721405	0.511942	-13.4152	0.282632	-5.40675	-65.606		0.722047	0.511941	-13.4409	0.282622	-5.77303	-65.1065
0.368435	0.631565	0.7251	0.512061	-11.0968	0.282646	-4.90286	-75.6849		0.726593	0.512035	-11.6084	0.282505	-9.90578	-71.5136
0.543053	0.456947	0.723163	0.512058	-11.1524	0.282631	-5.45895	-70.589		0.72325	0.512028	-11.7381	0.282541	-8.64225	-67.3791
0.599684	0.400316	0.725405	0.512004	-12.2127	0.282683	-3.60059	-68.5495		0.729	0.511979	-12.6945	0.282582	-7.18046	-66.4961
0.240186	0.759814	0.725573	0.512092	-10.4908	0.28265	-4.78555	-78.0228		0.729913	0.512069	-10.9487	0.282436	-12.3418	-68.6562
0.304699	0.695301	0.722855	0.512048	-11.344	0.282598	-6.62661	-73.5888		0.73053	0.512026	-11.7789	0.282467	-11.2281	-63.659
0.419234	0.580766	0.726235	0.51206	-11.121	0.282681	-3.66571	-74.7885		0.727104	0.512043	-11.4576	0.282685	-3.53942	-70.9854
0.431397	0.568603	0.723334	0.512042	-11.4697	0.282646	-4.9126	-73.0607		0.722055	0.512	-12.2932	0.282574	-7.47794	-65.6216
0.227343	0.772657	0.725906	0.512115	-10.0398	0.282604	-6.40322	-76.2808		0.729738	0.51206	-11.1243	0.282432	-12.4816	-72.7645
0.924209	0.0757906	0.722419	0.511978	-12.7127	0.282624	-5.68598	-64.266		0.72269	0.511971	-12.8555	0.282611	-6.13903	-64.4926
0.990229	0.00977098	0.719581	0.512013	-12.0322	0.282708	-2.7399	-61.9636		0.71965	0.512013	-12.0317	0.282707	-2.75001	-61.8669
0.292882	0.707118	0.724378	0.512108	-10.1901	0.282616	-5.99213	-78.4743		0.727636	0.512095	-10.4358	0.282539	-8.68591	-70.2876
0.110587	0.889413	0.724171	0.512088	-10.5806	0.282614	-6.03388	-76.9633		0.729622	0.51208	-10.7315	0.282505	-9.90346	-68.8776
0.970753	0.0292466	0.722464	0.511969	-12.8896	0.282585	-7.05777	-62.7471		0.722594	0.511969	-12.8909	0.282584	-7.11733	-62.5095
0.962005	0.0379947	0.721549	0.512068	-10.9562	0.282636	-5.25282	-63.5061		0.721575	0.512068	-10.9721	0.282631	-5.44624	-63.1315
0.544671	0.455329	0.724313	0.512051	-11.2966	0.282651	-4.72393	-68.4354		0.726334	0.512042	-11.4716	0.28257	-7.61595	-68.1432
0.912932	0.0870679	0.730854	0.511976	-12.7648	0.282668	-4.13226	-64.8346		0.731324	0.511973	-12.8221	0.28266	-4.42369	-64.2327
0.878102	0.121898	0.722629	0.511994	-12.4056	0.28261	-6.18627	-65.2703		0.722739	0.51199	-12.4779	0.282593	-6.79051	-62.7639
0.704285	0.295715	0.724573	0.512045	-11.4134	0.282627	-5.58185	-69.3967		0.72614	0.512036	-11.586	0.282592	-6.82622	-69.0054
0.672534	0.327466	0.723908	0.511989	-12.5086	0.282649	-4.80897	-69.2988		0.727735	0.511978	-12.7213	0.282606	-6.33749	-66.507
0.206666	0.793334	0.72338	0.512102	-10.3068	0.282475	-10.9606	-73.4365		0.723281	0.512012	-12.0639	0.282479	-10.8286	-62.9143
0.125824	0.874176	0.725325	0.512104	-10.2583	0.282577	-7.3486	-82.078		0.729121	0.512091	-10.5084	0.282486	-10.5634	-77.0548
0.0790559	0.920944	0.723231	0.512123	-9.89639	0.28259	-6.89375	-76.5195		0.729017	0.512103	-10.283	0.282488	-10.5029	-60.7696
0.274807	0.725193	0.721723	0.512076	-10.8065	0.28263	-5.49038	-73.528		0.725406	0.512043	-11.4569	0.282501	-10.0291	-75.5351
0.19512	0.80488	0.720575	0.512087	-10.5949	0.282577	-7.36013	-73.9146		0.722607	0.512079	-10.7426	0.282515	-9.54861	-64.4661
0.734534	0.265466	0.7239	0.512081	-10.7185	0.282654	-4.62824	-68.0759		0.724637	0.512063	-11.055	0.282603	-6.41912	-66.1186
0.786764	0.213236	0.718329	0.511947	-13.3281	0.282627	-5.57365	-63.6125		0.719213	0.511936	-13.5313	0.282592	-6.8382	-64.0919
0.847487	0.152513	0.724047	0.511996	-12.375	0.28267	-4.05864	-64.2081		0.724357	0.511991	-12.4731	0.282609	-6.21169	-62.924
0.0404956	0.959504	0.723191	0.512144	-9.47547	0.282631	-5.44609	-75.8369		0.72785	0.512042	-11.4694	0.282557	-8.06894	-76.5357
0.694513	0.305487	0.728336	0.512012	-12.0464	0.282666	-4.20592	-67.1535		0.728869	0.511985	-12.5861	0.282644	-4.98637	-66.7591
0.588983	0.411017	0.722631	0.512042	-11.4676	0.282578	-7.31484	-67.8344		0.720806	0.512022	-11.8667	0.282566	-7.73581	-65.7246
0.0161864	0.983814	0.724093	0.512126	-9.82573	0.282592	-6.83189	-79.0117		0.73016	0.512099	-10.3602	0.282527	-9.12921	-72.0666
0.5812	0.4188	0.720472	0.512043	-11.4493	0.282616	-5.98581	-70.5483		0.720961	0.512021	-11.875	0.282567	-7.69635	-65.5674
0.0388698	0.96113	0.724748	0.512122	-9.91429	0.282645	-4.93844	-79.7255		0.731296	0.512069	-10.9343	0.282468	-11.2257	-82.0201
0.588287	0.411713	0.717485	0.512075	-10.8236	0.28265	-4.78599	-69.7338		0.718964	0.512058	-11.1633	0.282592	-6.82918	-70.2755
0.546799	0.453201	0.724547	0.51201	-12.0895	0.282629	-5.51532	-71.4247		0.722716	0.51199	-12.4763	0.28261	-6.17273	-65.98
0.0908967	0.909103	0.723584	0.512135	-9.65739	0.282606	-6.33797	-78.0625		0.727236	0.512066	-10.9934	0.282529	-9.06133	-76.8507
0.982357	0.0176426	0.723684	0.51199	-12.4916	0.282655	-4.58752	-64.467		0.723735	0.511988	-12.5186	0.282651	-4.74352	-64.4747
0.355148	0.644852	0.719535	0.511969	-12.8953	0.282567	-7.69491	-72.2583		0.72819	0.511994	-12.4078	0.282528	-9.09516	-70.1418
0.606944	0.393056	0.724073	0.512055	-11.2113	0.282635	-5.30118	-69.8971		0.724391	0.512064	-11.043	0.282598	-6.60398	-69.4731
0.493896	0.506104	0.723587	0.512058	-11.161	0.282663	-4.32704	-71.123		0.725526	0.512036	-11.5777	0.282595	-6.70256	-72.3382
0.859179	0.140821	0.718687	0.51207	-10.924	0.282661	-4.37735	-65.0666		0.718644	0.512065	-11.0173	0.282655	-4.58962	-64.1693
0.939855	0.0601446	0.719494	0.511988	-12.5194	0.282649	-4.80838	-65.6163		0.719824	0.511987	-12.5473	0.282651	-4.74887	-65.3326
0.477901	0.522099	0.724719	0.512044	-11.4244	0.282669	-4.09833	-71.911		0.73028	0.512014	-12.0144	0.282654	-4.63836	-72.8852
0.0252525	0.974747	0.725744	0.512126	-9.83743	0.282557	-8.08004	-80.161		0.724539	0.512048	-11.3554	0.282583	-7.14123	-68.9438
0.321624	0.678376	0.72239	0.512023	-11.8401	0.282586	-7.03003	-71.8488		0.727441	0.511994	-12.4056	0.282529	-9.04953	-70.9299
0.918748	0.081252	0.722395	0.512025	-11.7976	0.282636	-5.27832	-63.2928		0.722571	0.512024	-11.829	0.282622	-5.77699	-63.2559
0.96388	0.03612	0.731789	0.511933	-13.5916	0.282711	-2.63229	-63.8047		0.731856	0.511931	-13.6403	0.282702	-2.92106	-63.8997
0.096622	0.903378	0.721351	0.51211	-10.1528	0.282565	-7.78199	-79.0421		0.727085	0.512103	-10.2832	0.282609	-6.21757	-72.3399
0.890016	0.109984	0.72303	0.512042	-11.4769	0.28268	-3.72816	-64.8445		0.723461	0.512038	-11.5405	0.282664	-4.27586	-64.7713
0.989026	0.0109739	0.728211	0.512064	-11.0385	0.282668	-4.1547	-63.033		0.728234	0.512064	-11.0453	0.282666	-4.1916	-62.9695
0.488378	0.511622	0.722545	0.512013	-12.0272	0.282632	-5.40769	-72.7857		0.724078	0.511993	-12.4336	0.282551	-8.27811	-69.7283
0.420571	0.579429	0.723103	0.512072	-10.8848	0.282637	-5.23328	-72.0826		0.726867	0.51205	-11.3181	0.282526	-9.17479	-67.4867
0.421055	0.578945	0.726853	0.512072	-10.8756	0.282633	-5.37206	-77.0961		0.729447	0.512049	-11.3289	0.282516	-9.4974	-70.4836
0.701566	0.298434	0.715892	0.512064	-11.0476	0.282651	-4.72797	-67.7868		0.716848	0.512055	-11.2168	0.282628	-5.56358	-66.835
0.133518	0.866482	0.723057	0.51208	-10.7215	0.282574	-7.47316	-77.2277		0.727371	0.512093	-10.4666	0.282488	-10.5164	-72.4116
0.208789	0.791211	0.722773	0.512076	-10.8128	0.282592	-6.84168	-70.8895		0.724951	0.512021	-11.8871	0.282491	-10.4022	-71.4396
0.284149	0.715851	0.721959	0.512076	-10.8058	0.282604	-6.38706	-76.9094		0.725691	0.512033	-11.6449	0.282499	-10.1165	-71.0674
0.0240554	0.975945	0.723223	0.512133	-9.70282	0.282611	-6.14526	-77.3948		0.727223	0.512111	-10.1167	0.282439	-12.2521	-63.784
0.607817	0.392183	0.72141	0.512045	-11.4161	0.282589	-6.91767	-72.2656		0.724194	0.512018	-11.9342	0.28254	-8.65199	-64.6495
0.809125	0.190875	0.720798	0.512046	-11.3943	0.282654	-4.62493	-67.2585		0.721039	0.51204	-11.5045	0.282624	-5.67792	-67.5215
0.840432	0.159568	0.720096	0.512025	-11.8011	0.28267	-4.05029	-67.1498		0.720939	0.512022	-11.8688	0.282624	-5.70795	-65.8982
0.132377	0.867623	0.719259	0.512129	-9.7802	0.282648	-4.8502	-74.144		0.724608	0.512095	-10.4306	0.282485	-10.6123	-76.595
0.257136	0.742864	0.723102	0.512091	-10.5127	0.282648	-4.83927	-75.8756		0.725495	0.512048	-11.356	0.282582	-7.18602	-63.7759
0.797087	0.202913	0.724312	0.512026	-11.7911	0.282675	-3.9061	-66.7721		0.724053	0.512021	-11.8732	0.282673	-3.96248	-63.6042
0.451907	0.548093	0.72163	0.512032	-11.6685	0.282622	-5.78168	-75.1704		0.724577	0.512002	-12.2528	0.282575	-7.43443	-68.8488
0.239394	0.760606	0.725687	0.512099	-10.3572	0.28262	-5.84264	-74.7675		0.731961	0.512046	-11.3832	0.282523	-9.25518	-74.1853
0.57673	0.42327	0.726007	0.512086	-10.606	0.282628	-5.54132	-69.6145		0.726934	0.512067	-10.9864	0.282579	-7.27687	-68.5603
0.185303	0.814697	0.722452	0.512086	-10.608	0.282622	-5.76005	-74.7185		0.726073	0.512057	-11.1798	0.282564	-7.81496	-66.4135
0.404985	0.595015	0.726702	0.512089	-10.5438	0.282634	-5.35522	-71.8712		0.727839	0.51206	-11.1192	0.282513	-9.61644	-71.9312
0.828018	0.171982	0.718918	0.512044	-11.4265	0.282634	-5.33813	-65.0569		0.719757	0.512042	-11.4674	0.282626	-5.63562	-61.8586
0.15416	0.84584	0.725578	0.512102	-10.3044	0.282629	-5.52734	-71.1474		0.730944	0.512093	-10.4773	0.282495	-10.2443	-67.2928
0.492961	0.507039	0.726279	0.512026	-11.7918	0.282638	-5.18524	-70.4633		0.729036	0.51198	-12.6887	0.282553	-8.22007	-62.6947
0.0658854	0.934115	0.721589	0.512121	-9.92825	0.282608	-6.27001	-79.1373		0.722115	0.512089	-10.5595	0.28266	-4.41696	-68.6024
0.823322	0.176678	0.724332	0.511991	-12.4627	0.28267	-4.0618	-65.8255		0.725206	0.511988	-12.5253	0.282657	-4.52502	-64.0323
0.116073	0.883927	0.723095	0.512116	-10.0281	0.282603	-6.41901	-74.5536		0.727887	0.51208	-10.7284	0.282456	-11.6431	-72.6394
0.83385	0.16615	0.732008	0.512045	-11.4145	0.282646	-4.91539	-63.9046		0.732618	0.512039	-11.5311	0.28259	-6.87994	-63.799
0.592646	0.407354	0.723658	0.512037	-11.5757	0.282646	-4.93299	-70.4652		0.723145	0.512015	-11.9929	0.282608	-6.26621	-67.1503
0.535992	0.464008	0.721249	0.512089	-10.5472	0.282645	-4.94248	-68.862		0.720907	0.51206	-11.1149	0.282567	-7.72554	-66.5666
0.126137	0.873863	0.725793	0.512128	-9.79873	0.282588	-6.96407	-74.015		0.729253	0.512093	-10.4683	0.282552	-8.2219	-64.9875
0.852716	0.147284	0.72425	0.511918	-13.891	0.282686	-3.49092	-63.9332		0.724551	0.511917	-13.9122	0.282668	-4.14253	-62.9526
0.819669	0.180331	0.714577	0.511953	-13.1997	0.282632	-5.41095	-65.7071		0.714178	0.511949	-13.281	0.28261	-6.20594	-65.1843
0.450346	0.549654	0.726957	0.512078	-10.7698	0.282593	-6.78977	-72.2658		0.729591	0.512077	-10.7937	0.282613	-6.06831	-64.8983
0.155026	0.844974	0.725862	0.512098	-10.3782	0.282601	-6.50422	-78.7339		0.728995	0.512053	-11.2618	0.28237	-14.6776	-69.6141
0.143739	0.856261	0.722941	0.512114	-10.0598	0.282648	-4.82801	-79.5889		0.728242	0.512073	-10.858	0.28253	-9.01987	-74.7225
0.212052	0.787948	0.724222	0.512109	-10.156	0.28266	-4.43729	-76.1571		0.724332	0.512063	-11.0571	0.282531	-8.98028	-73.5709
0.589089	0.410911	0.727755	0.512043	-11.4436	0.282649	-4.79482	-69.2316		0.729455	0.512015	-11.9904	0.282589	-6.91438	-66.8989
0.131374	0.868626	0.723846	0.512108	-10.1836	0.282617	-5.93556	-73.694		0.723556	0.512087	-10.5952	0.282437	-12.3038	-72.4063
0.830412	0.169588	0.726539	0.511999	-12.3089	0.282636	-5.26556	-65.9814		0.727182	0.511985	-12.5842	0.282617	-5.9527	-66.7339
0.538398	0.461602	0.71937	0.512006	-12.1809	0.282624	-5.69155	-71.6153		0.721541	0.511986	-12.5694	0.282625	-5.6593	-71.8676
0.533885	0.466115	0.725075	0.512045	-11.4078	0.282595	-6.72005	-70.5848		0.726298	0.512016	-11.9845	0.282554	-8.18529	-64.1769
0.668514	0.331486	0.736855	0.512056	-11.1897	0.282617	-5.95716	-66.6449		0.737528	0.512039	-11.531	0.282629	-5.50302	-66.717
0.558419	0.441581	0.725948	0.512012	-12.0564	0.282595	-6.73166	-70.823		0.729117	0.512001	-12.2682	0.282542	-8.58151	-65.3532
0.563578	0.436422	0.723432	0.512018	-11.9295	0.282613	-6.06495	-69.9512		0.724892	0.512008	-12.1386	0.282581	-7.20352	-63.6943
0.628047	0.371953	0.727493	0.512157	-9.22071	0.282616	-5.9653	-68.2224		0.727928	0.512148	-9.39582	0.28259	-6.911	-65.7162
0.309539	0.690461	0.72085	0.512059	-11.1323	0.282615	-6.02502	-73.4045		0.724351	0.512024	-11.8168	0.282589	-6.92444	-64.4976
0.138492	0.861508	0.723466	0.512087	-10.5898	0.282666	-4.21673	-76.3579		0.725986	0.51204	-11.5132	0.282499	-10.1122	-74.9549
0.872845	0.127155	0.731747	0.512014	-12.0129	0.282675	-3.89725	-68.4166		0.732515	0.512009	-12.1201	0.282658	-4.50307	-67.2153
0.518255	0.481745	0.722348	0.512046	-11.3993	0.282637	-5.22934	-71.7269		0.725028	0.512063	-11.0657	0.282606	-6.34627	-67.8658
0.758211	0.241789	0.723735	0.512064	-11.0421	0.282606	-6.3201	-66.1264		0.723594	0.512047	-11.368	0.282566	-7.75373	-63.5046
0.934992	0.0650078	0.716058	0.512028	-11.7502	0.282673	-3.9767	-64.9184		0.716681	0.512026	-11.7867	0.282668	-4.13364	-64.4162
0.557464	0.442536	0.720751	0.512027	-11.7568	0.282661	-4.38561	-69.7193		0.723403	0.511993	-12.4219	0.282565	-7.78348	-68.0807
0.70239	0.29761	0.721827	0.512077	-10.7919	0.282642	-5.07435	-67.8539		0.724249	0.512061	-11.1002	0.28258	-7.25399	-62.1157
0.764928	0.235072	0.719398	0.512028	-11.7523	0.282605	-6.35844	-66.6243		0.718939	0.512013	-12.0379	0.282588	-6.95429	-66.5617
0.935991	0.0640093	0.732686	0.512122	-9.91414	0.282659	-4.4646	-63.5474		0.733026	0.512121	-9.9361	0.282653	-4.65673	-62.8858
0.816283	0.183717	0.725399	0.511983	-12.6226	0.282618	-5.89375	-66.9081		0.726157	0.511978	-12.7285	0.282602	-6.45675	-63.9076
0.574466	0.425534	0.724195	0.512007	-12.1585	0.282635	-5.29918	-73.0875		0.725753	0.512006	-12.1718	0.28256	-7.94304	-68.7328
0.45263	0.54737	0.722405	0.51201	-12.0903	0.282641	-5.10805	-72.8055		0.724789	0.511986	-12.5561	0.282541	-8.62358	-65.4741
0.161495	0.838505	0.725017	0.512119	-9.96915	0.282599	-6.5616	-78.4222		0.728827	0.512025	-11.7932	0.282478	-10.8573	-67.5386
0.882972	0.117028	0.727826	0.512015	-11.9976	0.282637	-5.21928	-66.5514		0.727748	0.512014	-12.0176	0.282632	-5.41665	-66.2448
0.709365	0.290635	0.722332	0.51208	-10.7233	0.282602	-6.45662	-68.8112		0.722424	0.512061	-11.1068	0.282551	-8.28453	-63.8732
0.282341	0.717659	0.727046	0.512053	-11.2643	0.282612	-6.13423	-72.2896		0.729142	0.512001	-12.2647	0.28253	-9.03195	-67.6619
0.533623	0.466377	0.726906	0.512021	-11.8845	0.282642	-5.03997	-72.7622		0.728172	0.512004	-12.2108	0.282565	-7.76668	-67.652
0.218432	0.781568	0.721926	0.512108	-10.1801	0.282617	-5.94731	-77.5424		0.723117	0.51209	-10.5409	0.282526	-9.1544	-67.0113
0.298291	0.701709	0.72436	0.512086	-10.6067	0.282588	-6.98407	-73.5959		0.726818	0.512039	-11.5315	0.282502	-10.0055	-74.9934
0.774294	0.225706	0.723748	0.512142	-9.51521	0.282634	-5.33142	-66.4764		0.724166	0.512138	-9.59064	0.282575	-7.42207	-68.6616
0.869126	0.130874	0.728847	0.512002	-12.2508	0.282657	-4.52638	-65.0086		0.729267	0.511996	-12.3598	0.282622	-5.77473	-64.2522
0.0114286	0.988571	0.721324	0.512142	-9.52054	0.282642	-5.04163	-81.5667		0.724856	0.51206	-11.1238	0.282564	-7.81948	-71.9219
0.561456	0.438544	0.723983	0.512042	-11.4689	0.282604	-6.40435	-70.8427		0.722781	0.512031	-11.6822	0.282526	-9.16438	-70.1669
0.886645	0.113355	0.7258	0.512007	-12.1607	0.282697	-3.12351	-65.4965		0.72605	0.512	-12.298	0.282677	-3.81987	-65.1821
0.521283	0.478717	0.724678	0.512046	-11.3873	0.282657	-4.5141	-70.9871		0.7264	0.512011	-12.0824	0.282557	-8.06822	-69.942
0.515645	0.484355	0.721735	0.512115	-10.0473	0.282653	-4.65592	-72.8402		0.723922	0.512093	-10.4671	0.282567	-7.69482	-66.1637
0.721017	0.278983	0.724125	0.512011	-12.0823	0.282654	-4.64195	-67.6101		0.726005	0.512013	-12.0379	0.28264	-5.11533	-63.1469
0.998481	0.00151921	0.719727	0.512032	-11.6565	0.282732	-1.86611	-61.788		0.719732	0.512032	-11.6566	0.282732	-1.87183	-61.7768
0.310863	0.689137	0.726039	0.512068	-10.9595	0.28262	-5.83832	-70.6204		0.727808	0.512057	-11.184	0.282583	-7.15235	-74.3502
0.182261	0.817739	0.722633	0.512083	-10.6701	0.282618	-5.89565	-78.8373		0.725251	0.51204	-11.5176	0.282527	-9.11422	-71.1718
0.443932	0.556068	0.723661	0.512032	-11.6732	0.282612	-6.10964	-73.4225		0.726631	0.512011	-12.0708	0.28253	-9.00018	-65.5012
0.917839	0.0821605	0.725345	0.512036	-11.5944	0.282671	-4.02978	-64.4241		0.725472	0.512033	-11.6375	0.282671	-4.01781	-64.1562
0.642326	0.357674	0.730174	0.512028	-11.7477	0.282708	-2.72268	-69.3315		0.731508	0.512014	-12.0191	0.282611	-6.15819	-69.7426
0.626516	0.373484	0.724606	0.512016	-11.9761	0.282679	-3.76591	-68.7276		0.725168	0.512007	-12.1622	0.28264	-5.14311	-62.2455
0.404131	0.595869	0.719575	0.5121	-10.3434	0.282621	-5.78627	-73.5046		0.725505	0.512065	-11.0169	0.282554	-8.17717	-70.8124
0.547597	0.452403	0.72624	0.511982	-12.6348	0.282634	-5.3305	-70.0558		0.728522	0.511968	-12.9086	0.282622	-5.74929	-69.0728
0.667642	0.332358	0.719325	0.511936	-13.5373	0.282621	-5.78857	-66.9985		0.72143	0.511956	-13.1493	0.282606	-6.31825	-63.2886
0.445384	0.554616	0.725119	0.512017	-11.9637	0.282626	-5.6222	-73.6053		0.727844	0.512007	-12.1583	0.282542	-8.58958	-70.0499
0.566006	0.433994	0.723953	0.512044	-11.4321	0.282617	-5.9579	-69.5429		0.724616	0.512021	-11.8813	0.282627	-5.57245	-66.2873
0.462194	0.537806	0.723257	0.512075	-10.8261	0.282602	-6.48863	-70.9009		0.72766	0.512036	-11.5958	0.282605	-6.37669	-71.7575
0.762757	0.237243	0.725255	0.511942	-13.4218	0.282659	-4.44389	-66.9967		0.726026	0.511943	-13.3998	0.282581	-7.2201	-68.5682
0.00738819	0.992612	0.722807	0.512144	-9.48853	0.282681	-3.67738	-76.1706		0.729294	0.5121	-10.3336	0.282442	-12.1241	-74.3085
0.376469	0.623531	0.721376	0.512116	-10.0184	0.282637	-5.22651	-75.0922		0.722509	0.512085	-10.6401	0.282625	-5.65159	-72.0275
0.583834	0.416166	0.719749	0.512025	-11.7924	0.282649	-4.8006	-70.7209		0.72001	0.512016	-11.9808	0.282585	-7.07686	-64.6919
0.939857	0.060143	0.717733	0.512009	-12.1151	0.282646	-4.92794	-64.301		0.717908	0.512006	-12.1678	0.282625	-5.6552	-63.545
0.970445	0.0295553	0.723564	0.511979	-12.6996	0.282729	-1.98392	-64.5824		0.723704	0.511979	-12.7001	0.28272	-2.29033	-64.7015
0.510351	0.489649	0.725365	0.51199	-12.4816	0.28265	-4.77888	-71.9011		0.725538	0.511971	-12.8618	0.282636	-5.2777	-68.0783
0.730216	0.269784	0.732286	0.512109	-10.16	0.282659	-4.46715	-68.6849		0.732459	0.512105	-10.2412	0.282577	-7.33869	-65.1808
0.0970337	0.902966	0.723557	0.512111	-10.1304	0.282593	-6.78927	-77.4934		0.725785	0.512103	-10.288	0.28249	-10.4306	-71.4381
0.0586237	0.941376	0.721716	0.51212	-9.94832	0.282649	-4.818	-75.7946		0.72482	0.512013	-12.0324	0.282503	-9.96667	-73.1238
0.274648	0.725352	0.725609	0.512075	-10.8301	0.282653	-4.68322	-69.3599		0.728245	0.512045	-11.4035	0.282597	-6.63364	-73.0052
0.710925	0.289075	0.728947	0.512037	-11.5674	0.282607	-6.31209	-69.1178		0.730847	0.512038	-11.5437	0.282573	-7.50281	-67.073
0.266214	0.733786	0.723887	0.512089	-10.5621	0.282636	-5.28468	-69.5605		0.728977	0.512049	-11.3365	0.282515	-9.56385	-76.3139
0.93881	0.0611904	0.725457	0.512	-12.2804	0.282637	-5.24439	-65.1778		0.725578	0.512	-12.2944	0.28262	-5.85157	-64.6195
0.168202	0.831798	0.722262	0.512106	-10.213	0.282586	-7.05407	-76.1217		0.723436	0.512112	-10.1028	0.282513	-9.61411	-73.0959
0.469303	0.530697	0.722756	0.512061	-11.0947	0.282655	-4.59842	-71.5105		0.728023	0.512016	-11.9781	0.282631	-5.43354	-63.5731
0.0711447	0.928855	0.722493	0.512115	-10.037	0.28259	-6.88117	-80.8215		0.728692	0.512094	-10.465	0.28247	-11.1461	-72.6957
0.334136	0.665864	0.723524	0.512095	-10.4336	0.282549	-8.3412	-77.4698		0.727187	0.512025	-11.8048	0.282575	-7.43358	-69.049
0.681435	0.318565	0.730829	0.51202	-11.8966	0.282679	-3.73893	-67.6965		0.731078	0.512007	-12.1574	0.282591	-6.87596	-62.4858
0.458753	0.541247	0.718472	0.511988	-12.5233	0.282643	-5.03596	-69.2667		0.717541	0.511991	-12.4731	0.282651	-4.72467	-66.7284
0.988674	0.0113256	0.727286	0.511963	-13.0061	0.282682	-3.65749	-61.2459		0.727306	0.511963	-13.0185	0.28268	-3.72151	-61.2371
0.0102641	0.989736	0.721334	0.512129	-9.77143	0.282536	-8.82189	-83.4736		0.723815	0.512024	-11.8305	0.282501	-10.0577	-72.3073
0.0693321	0.930668	0.722876	0.512123	-9.88782	0.282528	-9.10469	-78.3329		0.722507	0.512091	-10.5093	0.282473	-11.0339	-68.7541
0.427369	0.572631	0.72364	0.512043	-11.4565	0.282633	-5.37594	-72.5522		0.722282	0.512027	-11.7649	0.282603	-6.4212	-66.4383
0.987628	0.0123718	0.729177	0.512075	-10.8249	0.282669	-4.09108	-63.6666		0.729209	0.512075	-10.8282	0.282668	-4.15477	-63.6504
0.763415	0.236585	0.725846	0.512027	-11.7685	0.282616	-5.96002	-66.926		0.725787	0.512016	-11.9714	0.28256	-7.94576	-65.2092
0.814494	0.185506	0.725827	0.512076	-10.8046	0.28268	-3.73045	-66.522		0.726153	0.512073	-10.8746	0.282649	-4.80892	-66.3208
0.304917	0.695083	0.722347	0.512107	-10.2073	0.282571	-7.55685	-72.9236		0.725074	0.512055	-11.2167	0.282553	-8.18956	-69.3666
0.689835	0.310165	0.72187	0.512049	-11.329	0.282666	-4.219	-66.9067		0.723102	0.512043	-11.4495	0.282627	-5.57028	-65.2142
0.887292	0.112708	0.728612	0.512005	-12.1834	0.282616	-5.96649	-62.6382		0.728836	0.512003	-12.2301	0.282595	-6.70735	-62.625
0.0305029	0.969497	0.724575	0.512119	-9.97226	0.282592	-6.82922	-81.7638		0.726519	0.512038	-11.5487	0.282526	-9.14777	-76.1286
0.436165	0.563835	0.723081	0.512086	-10.6095	0.282615	-6.00606	-72.9096		0.724125	0.512035	-11.6005	0.282498	-10.1517	-64.4603
0.205681	0.794319	0.725974	0.512082	-10.6853	0.282584	-7.09578	-76.2838		0.731882	0.512028	-11.7392	0.282494	-10.2895	-69.2448
0.194537	0.805463	0.722785	0.512131	-9.73286	0.282571	-7.5821	-78.3741		0.724949	0.512119	-9.96865	0.282506	-9.85714	-66.3455
0.960992	0.0390078	0.716976	0.512082	-10.6818	0.282651	-4.73918	-63.0845		0.716958	0.512081	-10.7115	0.282647	-4.88288	-62.8223
0.501576	0.498424	0.727292	0.512072	-10.8801	0.282612	-6.13165	-71.2781		0.72717	0.51205	-11.3125	0.282554	-8.16473	-63.1643

## Sheet: MC_results_SE-Asia
SE Asian desert B (A) - SE Asian desert A (B) / A-B mix composition									SE Asian desert B (A) - Chinese Loess Plateau (C) / A-C mix composition
FA	FB-C	Sr	Nd	eNd(0)	Hf	eHf(0)			87Sr/86Sr	143Nd/144Nd	eNd(0)	176Hf/177Hf	eHf(0)	dD
0.655741	0.344259	0.726114	0.512216	-8.08275	0.282693	-3.26404			0.728687	0.512156	-9.24542	0.282705	-2.81824	-92.0918
0.381558	0.618442	0.720464	0.512201	-8.35907	0.282729	-1.97461			0.726719	0.512097	-10.4047	0.282713	-2.53226	-89.726
0.699077	0.300923	0.717981	0.512149	-9.38164	0.282686	-3.51838			0.720008	0.512097	-10.4046	0.28269	-3.37438	-77.8695
0.917194	0.0828063	0.724973	0.512327	-5.90526	0.282619	-5.88029			0.72546	0.512312	-6.20829	0.282617	-5.9258	-76.6692
0.601982	0.398018	0.72831	0.512271	-6.99651	0.282797	0.436061			0.731476	0.512208	-8.23076	0.282778	-0.2302	-91.102
0.25987	0.74013	0.715303	0.512234	-7.73011	0.28268	-3.72242			0.720391	0.512194	-8.4975	0.282693	-3.25504	-102.015
0.239953	0.760047	0.720394	0.512372	-5.03886	0.282798	0.463662			0.72684	0.512108	-10.1857	0.282709	-2.68871	-103.452
0.23478	0.76522	0.712143	0.512269	-7.03669	0.282769	-0.576874			0.721206	0.512176	-8.85054	0.282721	-2.26385	-75.8476
0.775713	0.224287	0.723707	0.512154	-9.28306	0.282702	-2.93321			0.725321	0.512106	-10.2264	0.282689	-3.39869	-86.4478
0.470923	0.529077	0.718971	0.512181	-8.76354	0.282688	-3.42006			0.723836	0.512174	-8.89314	0.282675	-3.87618	-82.0708
0.711216	0.288784	0.722164	0.512244	-7.53433	0.282701	-2.9646			0.724465	0.512109	-10.1637	0.28268	-3.70584	-83.5678
0.488898	0.511102	0.724235	0.512095	-10.4342	0.282661	-4.40067			0.723937	0.51203	-11.7007	0.282662	-4.34386	-74.1051
0.890923	0.109077	0.720225	0.512173	-8.9084	0.282719	-2.32865			0.72059	0.512149	-9.39135	0.28272	-2.29519	-91.087
0.712694	0.287306	0.724931	0.512221	-7.97117	0.282713	-2.54575			0.728556	0.512152	-9.32067	0.2827	-2.99957	-76.7256
0.0834698	0.91653	0.719838	0.512369	-5.10003	0.2827	-3.01114			0.724138	0.512086	-10.619	0.282711	-2.60921	-92.9933
0.339493	0.660507	0.718713	0.512295	-6.52796	0.282711	-2.62813			0.727538	0.512198	-8.43133	0.282686	-3.51484	-87.7669
0.5612	0.4388	0.721275	0.512182	-8.7452	0.282669	-4.09559			0.725479	0.512107	-10.207	0.282667	-4.16015	-89.7037
0.617091	0.382909	0.72544	0.512233	-7.74329	0.28266	-4.41744			0.730011	0.512172	-8.93241	0.282656	-4.56888	-87.8285
0.470924	0.529076	0.716383	0.512307	-6.29534	0.28272	-2.30554			0.721094	0.512219	-8.02502	0.282692	-3.30257	-89.6223
0.153657	0.846343	0.719459	0.512315	-6.14969	0.282683	-3.61148			0.72586	0.512109	-10.1642	0.282687	-3.45965	-92.7573
0.78052	0.21948	0.722774	0.512122	-9.91831	0.282667	-4.16236			0.723356	0.512104	-10.2572	0.282659	-4.46507	-74.608
0.917424	0.0825757	0.722639	0.512195	-8.49089	0.282706	-2.79297			0.723363	0.51218	-8.77652	0.282705	-2.83664	-75.7151
0.458725	0.541275	0.722043	0.51225	-7.41723	0.282746	-1.37003			0.727582	0.512205	-8.2829	0.282715	-2.48576	-79.6344
0.647311	0.352689	0.732196	0.512179	-8.80475	0.282721	-2.27556			0.736646	0.512127	-9.81992	0.282712	-2.5835	-86.6819
0.525404	0.474596	0.720874	0.512186	-8.65252	0.282721	-2.27508			0.724758	0.512117	-10.0088	0.282718	-2.35799	-77.6888
0.704047	0.295953	0.72304	0.512141	-9.54576	0.282698	-3.0903			0.725313	0.512078	-10.7609	0.282672	-3.97841	-80.2324
0.438645	0.561355	0.726198	0.512097	-10.3933	0.282688	-3.42778			0.729929	0.512021	-11.8855	0.28269	-3.37424	-83.8565
0.495177	0.504823	0.721344	0.512272	-6.97663	0.282739	-1.64263			0.724162	0.512184	-8.69728	0.282685	-3.53501	-76.8687
0.574661	0.425339	0.721126	0.512309	-6.2663	0.282661	-4.3838			0.722769	0.512192	-8.53887	0.282656	-4.55007	-79.1328
0.209405	0.790595	0.718571	0.512197	-8.44304	0.282792	0.233609			0.725392	0.512047	-11.3734	0.282712	-2.56499	-93.9806
0.123932	0.876068	0.712458	0.512205	-8.29196	0.282735	-1.77183			0.725519	0.512143	-9.50276	0.282739	-1.63043	-81.1254
0.0634045	0.936595	0.720597	0.512383	-4.80947	0.282732	-1.88226			0.726222	0.512102	-10.3032	0.282735	-1.77856	-72.0803
0.347879	0.652121	0.72101	0.512303	-6.37325	0.282664	-4.2641			0.727601	0.512155	-9.26427	0.282643	-5.02222	-91.0122
0.175669	0.824331	0.720525	0.512311	-6.22494	0.282727	-2.04327			0.72416	0.512095	-10.4407	0.282681	-3.68619	-133.071
0.196658	0.803342	0.722917	0.512259	-7.23527	0.28282	1.25092			0.724386	0.512149	-9.38666	0.282733	-1.85622	-75.956
0.338098	0.661902	0.717137	0.512271	-6.99487	0.282726	-2.08088			0.721019	0.512194	-8.49558	0.282711	-2.6104	-105.915
0.54954	0.45046	0.724521	0.512239	-7.62214	0.282682	-3.63131			0.729448	0.512187	-8.64552	0.282684	-3.565	-74.6339
0.234827	0.765173	0.716151	0.512249	-7.42752	0.28271	-2.66498			0.722115	0.512097	-10.4036	0.282713	-2.53514	-100.558
0.781932	0.218068	0.724248	0.512113	-10.092	0.282689	-3.39105			0.726807	0.512085	-10.6257	0.282677	-3.82433	-74.8198
0.266179	0.733821	0.71688	0.512217	-8.05356	0.282673	-3.96719			0.721238	0.512113	-10.0864	0.282648	-4.85511	-85.004
0.108818	0.891182	0.713564	0.512297	-6.49613	0.282663	-4.29988			0.724411	0.512205	-8.28532	0.282739	-1.62268	-86.5465
0.313429	0.686571	0.715741	0.512321	-6.0257	0.282773	-0.424648			0.722147	0.512194	-8.50747	0.282702	-2.94386	-91.8305
0.530629	0.469371	0.719849	0.512212	-8.15769	0.282732	-1.88504			0.723137	0.512044	-11.4349	0.282717	-2.38993	-86.6176
0.763898	0.236102	0.719198	0.512092	-10.4915	0.282661	-4.3898			0.720265	0.512075	-10.8318	0.282651	-4.75415	-79.4547
0.809204	0.190796	0.723518	0.51222	-8.00741	0.282673	-3.96332			0.724601	0.512161	-9.15462	0.282671	-4.02117	-85.1649
0.76733	0.23267	0.722827	0.512193	-8.51581	0.282749	-1.26834			0.725115	0.512144	-9.47432	0.282744	-1.45273	-59.3153
0.604991	0.395009	0.720918	0.512215	-8.09393	0.282688	-3.43622			0.725129	0.512163	-9.10289	0.282681	-3.6859	-93.2897
0.723173	0.276827	0.723403	0.512147	-9.42357	0.28268	-3.70231			0.727861	0.512106	-10.2273	0.28268	-3.71405	-69.5679
0.535664	0.464336	0.720188	0.512415	-4.19452	0.282677	-3.81469			0.720001	0.512245	-7.51341	0.282676	-3.84371	-78.7275
0.410629	0.589371	0.725004	0.512263	-7.15237	0.282729	-1.97436			0.72902	0.512149	-9.37373	0.282699	-3.02984	-81.2337
0.996156	0.00384389	0.736055	0.512144	-9.47146	0.282672	-3.98413			0.736105	0.512143	-9.49075	0.282672	-3.98944	-87.1288
0.673031	0.326969	0.718671	0.512051	-11.2915	0.282698	-3.08224			0.720294	0.51201	-12.097	0.282687	-3.46745	-89.5676
0.210146	0.789854	0.714802	0.512266	-7.09648	0.282731	-1.90038			0.721904	0.512154	-9.28849	0.282724	-2.17163	-83.6651
0.646477	0.353523	0.726058	0.512196	-8.47082	0.28274	-1.57734			0.729705	0.512156	-9.24851	0.282734	-1.79733	-95.9355
0.662654	0.337346	0.726477	0.512159	-9.1852	0.282727	-2.04246			0.729068	0.512135	-9.66116	0.282727	-2.06189	-82.2304
0.503781	0.496219	0.725617	0.512235	-7.70466	0.282679	-3.74572			0.72544	0.512133	-9.69209	0.282635	-5.29984	-97.3612
0.268439	0.731561	0.716827	0.512246	-7.49325	0.282704	-2.85399			0.726719	0.512144	-9.4868	0.282706	-2.78503	-98.0001
0.720166	0.279834	0.717514	0.512216	-8.07363	0.282736	-1.74926			0.717982	0.512142	-9.50999	0.28273	-1.93854	-90.6365
0.475573	0.524427	0.720692	0.512266	-7.10759	0.282736	-1.74486			0.727235	0.512212	-8.14755	0.282725	-2.1146	-87.284
0.646302	0.353698	0.72701	0.512191	-8.56636	0.282759	-0.904379			0.72714	0.512158	-9.20681	0.282731	-1.92589	-78.0398
0.971786	0.028214	0.724236	0.512067	-10.9741	0.282704	-2.87794			0.724392	0.512063	-11.0692	0.282704	-2.88108	-71.7461
0.407318	0.592682	0.726558	0.512285	-6.7328	0.282708	-2.73298			0.729408	0.51213	-9.75421	0.282715	-2.47059	-88.5018
0.117037	0.882963	0.715964	0.512352	-5.4244	0.282684	-3.56505			0.724942	0.512208	-8.22669	0.282665	-4.25033	-96.1717
0.301727	0.698273	0.719896	0.512216	-8.07114	0.28275	-1.24413			0.725429	0.512104	-10.27	0.282718	-2.37511	-76.1251
0.190785	0.809215	0.719312	0.512339	-5.67895	0.282751	-1.2142			0.727655	0.51215	-9.35921	0.282686	-3.51208	-77.3871
0.426456	0.573544	0.72068	0.512337	-5.7229	0.282683	-3.60813			0.725996	0.512229	-7.8218	0.282679	-3.75209	-88.5276
0.863711	0.136289	0.722369	0.511951	-13.2409	0.282641	-5.08795			0.723128	0.511933	-13.5997	0.282633	-5.38288	-78.2252
0.559371	0.440629	0.729662	0.512241	-7.58185	0.282724	-2.16128			0.733278	0.512109	-10.1702	0.282708	-2.71822	-69.3971
0.451946	0.548054	0.721959	0.512195	-8.48767	0.282694	-3.22975			0.727088	0.512065	-11.0236	0.282667	-4.16894	-100.942
0.429397	0.570603	0.71835	0.512186	-8.66143	0.282651	-4.75431			0.722874	0.5121	-10.3477	0.282675	-3.88169	-57.4288
0.221184	0.778816	0.71313	0.51231	-6.24168	0.282765	-0.721752			0.72408	0.5122	-8.39023	0.282705	-2.84079	-98.3147
0.370865	0.629135	0.720152	0.512265	-7.12104	0.282707	-2.77312			0.72575	0.512198	-8.4342	0.282682	-3.65222	-89.4474
0.548566	0.451434	0.720336	0.512209	-8.20318	0.282706	-2.77618			0.724902	0.512158	-9.21094	0.282687	-3.45659	-75.0812
0.762408	0.237592	0.71833	0.512227	-7.86737	0.282657	-4.51891			0.71959	0.512175	-8.87585	0.28266	-4.43416	-77.545
0.9715	0.0285004	0.729056	0.511933	-13.594	0.282648	-4.84352			0.729278	0.511933	-13.6012	0.282648	-4.85295	-72.0443
0.273217	0.726783	0.717883	0.512239	-7.63689	0.282712	-2.58737			0.723351	0.512149	-9.38725	0.28272	-2.30086	-81.8105
0.505999	0.494001	0.726982	0.51228	-6.83173	0.282726	-2.10337			0.73215	0.512162	-9.12423	0.282728	-2.00772	-92.624
0.511409	0.488591	0.723164	0.512188	-8.61652	0.282722	-2.2138			0.727396	0.512117	-10.0065	0.282708	-2.71518	-55.568
0.639276	0.360724	0.725926	0.512144	-9.48277	0.282667	-4.17491			0.727088	0.512084	-10.6414	0.282665	-4.23566	-89.2499
0.147656	0.852344	0.712118	0.512311	-6.2318	0.282737	-1.7096			0.725113	0.51215	-9.36453	0.282757	-0.974818	-102.056
0.263834	0.736166	0.718468	0.512327	-5.91931	0.282719	-2.33844			0.729781	0.512124	-9.87587	0.28271	-2.65782	-85.5962
0.763673	0.236327	0.725829	0.512116	-10.0288	0.282758	-0.960054			0.727196	0.512077	-10.7878	0.282761	-0.831757	-79.748
0.901208	0.0987919	0.729229	0.512098	-10.3792	0.282678	-3.77825			0.730244	0.512061	-11.109	0.282674	-3.91676	-80.6106
0.968925	0.031075	0.725341	0.512115	-10.0378	0.282705	-2.8369			0.72553	0.51211	-10.1361	0.282703	-2.88845	-75.14
0.0712346	0.928765	0.722705	0.512308	-6.27393	0.282705	-2.81351			0.725971	0.512201	-8.35972	0.282725	-2.13895	-80.4809
0.857213	0.142787	0.720368	0.512194	-8.50149	0.282669	-4.09632			0.721231	0.512182	-8.74741	0.282669	-4.10111	-74.7912
0.802965	0.197035	0.726813	0.512083	-10.68	0.282652	-4.71979			0.728999	0.51206	-11.1187	0.282642	-5.03922	-89.9252
0.68528	0.31472	0.720198	0.512199	-8.40399	0.282739	-1.62433			0.721523	0.512165	-9.07834	0.282717	-2.38717	-86.5816
0.6181	0.3819	0.72524	0.512167	-9.02244	0.282686	-3.49637			0.728364	0.512013	-12.0396	0.282662	-4.33856	-81.6747
0.166891	0.833109	0.717445	0.512249	-7.42315	0.282745	-1.40804			0.727641	0.512126	-9.8287	0.282727	-2.06353	-92.7815
0.384567	0.615433	0.721397	0.512362	-5.23484	0.282677	-3.81582			0.729559	0.512198	-8.425	0.282689	-3.38299	-81.7713
0.338132	0.661868	0.719458	0.512235	-7.70759	0.282744	-1.44354			0.72363	0.512046	-11.3987	0.282716	-2.44727	-103.276
0.225068	0.774932	0.716494	0.512212	-8.16236	0.282801	0.559435			0.720899	0.512095	-10.4386	0.282712	-2.56661	-112.961
0.610307	0.389693	0.727495	0.512169	-8.99876	0.282703	-2.90994			0.729996	0.51212	-9.9444	0.282682	-3.62604	-85.9648
0.399075	0.600925	0.726721	0.51234	-5.65191	0.282731	-1.89199			0.732462	0.512161	-9.15571	0.282727	-2.04919	-71.5784
0.0859027	0.914097	0.725923	0.512321	-6.03203	0.282833	1.71429			0.726709	0.512229	-7.81712	0.282769	-0.554994	-101.703
0.702237	0.297763	0.726275	0.512307	-6.29282	0.282711	-2.62238			0.728587	0.512244	-7.53141	0.282679	-3.74028	-70.7213
0.995382	0.00461822	0.729226	0.511987	-12.5449	0.282658	-4.47364			0.729257	0.511986	-12.5645	0.282658	-4.48546	-87.588
0.310923	0.689077	0.716234	0.512249	-7.4363	0.282686	-3.51821			0.727527	0.512212	-8.1564	0.282672	-4.00604	-80.2016
0.599879	0.400121	0.720498	0.512267	-7.08394	0.282737	-1.69325			0.72446	0.512136	-9.64515	0.282722	-2.2394	-86.3309
0.506795	0.493205	0.723085	0.512287	-6.69441	0.282683	-3.61537			0.728976	0.512173	-8.90744	0.282668	-4.12854	-86.318
0.637151	0.362849	0.727055	0.512256	-7.299	0.282708	-2.72227			0.730896	0.512128	-9.80218	0.282716	-2.44851	-76.319
0.0735956	0.926404	0.715811	0.512274	-6.94908	0.282809	0.831808			0.723278	0.512194	-8.49736	0.282722	-2.24418	-94.7009
0.465662	0.534338	0.728479	0.512157	-9.21844	0.282744	-1.45171			0.732956	0.512105	-10.2508	0.282727	-2.0508	-76.8016
0.282205	0.717795	0.725257	0.512318	-6.08388	0.282707	-2.74992			0.731661	0.512107	-10.1944	0.282655	-4.60186	-89.6541
0.846711	0.153289	0.716242	0.512253	-7.35782	0.28266	-4.40469			0.717478	0.51222	-7.99354	0.282661	-4.37303	-82.3105
0.6982	0.3018	0.721055	0.512205	-8.28268	0.282697	-3.11408			0.72235	0.512174	-8.89869	0.28269	-3.34818	-72.3167
0.728444	0.271556	0.725858	0.512199	-8.39843	0.282719	-2.31839			0.727153	0.512153	-9.30457	0.282722	-2.23074	-93.0645
0.837841	0.162159	0.728187	0.512076	-10.803	0.282668	-4.12452			0.729066	0.512056	-11.1959	0.282664	-4.28545	-81.9685
0.282728	0.717272	0.720312	0.512264	-7.13299	0.282735	-1.76086			0.720832	0.512111	-10.1334	0.282736	-1.72461	-79.935
0.411422	0.588578	0.716154	0.512317	-6.10987	0.282747	-1.35887			0.723924	0.512108	-10.1831	0.282682	-3.6482	-82.7394
0.760436	0.239564	0.728573	0.512128	-9.80038	0.282688	-3.4244			0.731404	0.512027	-11.7562	0.28267	-4.06578	-84.4642
0.326034	0.673966	0.717495	0.512193	-8.53034	0.282741	-1.55299			0.725121	0.51215	-9.35967	0.282702	-2.92537	-85.5057
0.358128	0.641872	0.718948	0.512282	-6.79813	0.282712	-2.5647			0.725801	0.512158	-9.2084	0.282676	-3.86261	-77.4613
0.136652	0.863348	0.715809	0.512279	-6.84835	0.282797	0.430656			0.721026	0.512178	-8.82452	0.282702	-2.92326	-87.4405
0.696715	0.303285	0.728203	0.512143	-9.50722	0.282736	-1.73667			0.729589	0.512104	-10.2547	0.282736	-1.73795	-96.1789
0.424085	0.575915	0.718186	0.512225	-7.90669	0.282715	-2.46349			0.724892	0.512159	-9.17839	0.282696	-3.14649	-84.9551
0.877634	0.122366	0.725548	0.512061	-11.1019	0.282749	-1.2755			0.726158	0.512055	-11.2143	0.282741	-1.55389	-78.3172
0.644794	0.355206	0.724859	0.512163	-9.11924	0.282662	-4.34316			0.728447	0.512107	-10.2034	0.282678	-3.79349	-99.9156
0.81492	0.18508	0.722632	0.512111	-10.1213	0.282742	-1.50559			0.724018	0.512072	-10.8799	0.282742	-1.5071	-71.5644
0.545886	0.454114	0.725699	0.512299	-6.44861	0.282718	-2.35766			0.728291	0.512137	-9.61055	0.282713	-2.55163	-80.9584
0.027629	0.972371	0.714587	0.512327	-5.90439	0.282757	-0.988181			0.725631	0.512179	-8.80485	0.282734	-1.79459	-115.407
0.0240273	0.975973	0.710046	0.512345	-5.56016	0.282894	3.86602			0.72399	0.512048	-11.3522	0.282752	-1.18016	-55.5901
0.775334	0.224666	0.723255	0.512137	-9.62612	0.282737	-1.69395			0.72375	0.512092	-10.4888	0.282732	-1.88457	-80.5679
0.826307	0.173693	0.727637	0.512102	-10.2925	0.282684	-3.56968			0.729223	0.51209	-10.5316	0.28269	-3.35029	-75.5776
0.437773	0.562227	0.718616	0.512164	-9.0886	0.282647	-4.87779			0.725567	0.512089	-10.5596	0.28267	-4.05607	-83.0514
0.41377	0.58623	0.726059	0.512225	-7.89781	0.282712	-2.59046			0.730589	0.51215	-9.37228	0.282682	-3.62658	-83.5361
0.239877	0.760123	0.723105	0.512196	-8.45811	0.282731	-1.92225			0.728765	0.512158	-9.21126	0.282688	-3.44186	-100.596
0.409816	0.590184	0.718796	0.512125	-9.85466	0.282745	-1.41186			0.72543	0.512076	-10.7979	0.282719	-2.32352	-79.6553
0.467517	0.532483	0.719485	0.512229	-7.8236	0.282704	-2.86994			0.723061	0.512153	-9.30012	0.282706	-2.78034	-82.2572
0.584103	0.415897	0.72374	0.51226	-7.21289	0.28272	-2.28119			0.726583	0.512178	-8.81346	0.282695	-3.16948	-78.6883
0.922713	0.0772866	0.726568	0.512088	-10.5713	0.282678	-3.80081			0.727345	0.51207	-10.9258	0.282676	-3.87184	-62.4005
0.529746	0.470254	0.718934	0.512189	-8.59662	0.28264	-5.13255			0.720384	0.512098	-10.381	0.282627	-5.58752	-87.8894
0.119675	0.880325	0.722853	0.512413	-4.22581	0.282833	1.7106			0.724767	0.512167	-9.03497	0.282729	-1.99461	-86.8866
0.358125	0.641875	0.722154	0.512233	-7.74613	0.282716	-2.43791			0.728579	0.512116	-10.0173	0.28271	-2.6611	-73.3539
0.685687	0.314313	0.722192	0.512069	-10.9415	0.282712	-2.58758			0.725025	0.512028	-11.7507	0.282701	-2.97686	-88.2616
0.0535978	0.946402	0.715652	0.512363	-5.20099	0.282771	-0.505922			0.730452	0.511993	-12.4257	0.282711	-2.60687	-78.0308
0.461121	0.538879	0.720749	0.512172	-8.93532	0.282674	-3.91079			0.725948	0.512046	-11.3894	0.282637	-5.24603	-88.2246
0.0774875	0.922513	0.724508	0.512416	-4.16707	0.282806	0.743198			0.730324	0.512109	-10.1555	0.282735	-1.78145	-76.1554
0.637306	0.362694	0.721365	0.512206	-8.28041	0.282697	-3.1084			0.725724	0.512108	-10.1783	0.282688	-3.41934	-68.7649
0.620425	0.379575	0.719886	0.512237	-7.67061	0.282656	-4.55028			0.720523	0.512156	-9.24216	0.282637	-5.2345	-90.9473
0.954244	0.0457557	0.730635	0.512103	-10.2745	0.282663	-4.31261			0.730719	0.512097	-10.3957	0.282662	-4.34268	-72.0205
0.402364	0.597636	0.723857	0.512222	-7.96525	0.282713	-2.54624			0.730782	0.512052	-11.2737	0.282685	-3.53205	-79.0719
0.183676	0.816324	0.720628	0.512347	-5.51675	0.282735	-1.78519			0.725298	0.512244	-7.53038	0.282644	-4.98195	-93.8689
0.885521	0.114479	0.719967	0.512144	-9.47996	0.282618	-5.89688			0.720824	0.512141	-9.54185	0.28262	-5.84917	-73.9309
0.0075074	0.992493	0.714424	0.512424	-4.02513	0.28272	-2.30881			0.722884	0.512184	-8.6916	0.282668	-4.14012	-93.8487
0.851806	0.148194	0.722133	0.512131	-9.73803	0.282646	-4.90873			0.723057	0.512099	-10.355	0.282643	-5.01107	-66.1793
0.275196	0.724804	0.721423	0.512295	-6.54325	0.282708	-2.72882			0.727051	0.512198	-8.42343	0.282668	-4.13204	-74.1548
0.248952	0.751048	0.720497	0.512372	-5.0366	0.282813	0.992492			0.727577	0.512238	-7.65106	0.282723	-2.17878	-95.5928
0.323401	0.676599	0.722443	0.512156	-9.23933	0.282734	-1.8115			0.729385	0.512099	-10.3616	0.28272	-2.29814	-80.5908
0.501415	0.498585	0.719175	0.512165	-9.06121	0.282698	-3.08545			0.725177	0.512072	-10.8767	0.282669	-4.10658	-82.3727
0.32978	0.67022	0.717012	0.512329	-5.86226	0.282701	-2.98255			0.726562	0.512173	-8.91377	0.282706	-2.7777	-74.6059
0.793878	0.206122	0.730317	0.512153	-9.30737	0.282668	-4.13979			0.731866	0.512104	-10.268	0.28267	-4.06689	-71.941
0.566621	0.433379	0.726525	0.512114	-10.0584	0.282733	-1.83902			0.730485	0.51209	-10.5328	0.282716	-2.4295	-64.4356
0.0762729	0.923727	0.721362	0.51236	-5.26065	0.28276	-0.875738			0.727559	0.512134	-9.6843	0.282717	-2.40825	-108.083
0.338604	0.661396	0.722512	0.512288	-6.66811	0.282716	-2.44365			0.725892	0.512091	-10.5092	0.282703	-2.89018	-73.4787
0.298201	0.701799	0.721075	0.512246	-7.48993	0.282706	-2.80962			0.729822	0.512135	-9.65749	0.282686	-3.51372	-80.3868
0.749251	0.250749	0.719895	0.512149	-9.38706	0.28274	-1.57648			0.721087	0.512129	-9.77694	0.282737	-1.71115	-83.899
0.684864	0.315136	0.724903	0.512048	-11.3548	0.282702	-2.92208			0.728981	0.512001	-12.2787	0.282689	-3.3904	-81.9577
0.789811	0.210189	0.726288	0.512156	-9.24313	0.282705	-2.83711			0.727414	0.51212	-9.95488	0.282705	-2.82912	-76.4592
0.482305	0.517695	0.719346	0.512362	-5.22458	0.28269	-3.35642			0.722104	0.512057	-11.1842	0.282648	-4.85131	-80.4132
0.487911	0.512089	0.719036	0.512216	-8.07214	0.282729	-1.98242			0.724841	0.512111	-10.1228	0.282699	-3.02782	-82.2432
0.162643	0.837357	0.720331	0.512349	-5.48071	0.28272	-2.29536			0.725487	0.51214	-9.54981	0.282701	-2.97462	-99.3297
0.19791	0.80209	0.721273	0.512287	-6.68294	0.282787	0.0867107			0.728489	0.512068	-10.9672	0.282705	-2.83486	-86.6148
0.714643	0.285357	0.727861	0.512228	-7.85024	0.282722	-2.21287			0.731557	0.512183	-8.71204	0.282721	-2.27762	-64.2869
0.233516	0.766484	0.718287	0.512277	-6.88695	0.282716	-2.44728			0.727901	0.512148	-9.39963	0.282693	-3.26006	-107.033
0.0730943	0.926906	0.720081	0.512369	-5.09318	0.282748	-1.29437			0.729342	0.512196	-8.45816	0.282713	-2.53712	-91.2195
0.245667	0.754333	0.718008	0.512248	-7.44211	0.282676	-3.85705			0.727981	0.512188	-8.61846	0.282658	-4.50494	-80.31
0.207157	0.792843	0.71957	0.5124	-4.49536	0.282759	-0.903937			0.72388	0.511998	-12.3303	0.282724	-2.15567	-79.2568
0.701328	0.298672	0.720683	0.512102	-10.2933	0.282682	-3.65972			0.723363	0.512062	-11.0816	0.282673	-3.95628	-84.5928
0.482673	0.517327	0.717363	0.512261	-7.19559	0.282725	-2.12745			0.72403	0.512142	-9.51305	0.282702	-2.95223	-95.4509
0.795362	0.204638	0.72326	0.512285	-6.73464	0.282702	-2.95132			0.724796	0.51226	-7.22478	0.282699	-3.04051	-75.5413
0.178699	0.821301	0.720089	0.512309	-6.25258	0.282754	-1.10772			0.724991	0.512091	-10.5149	0.282695	-3.19392	-105.194
0.318791	0.681209	0.71785	0.512342	-5.62003	0.282691	-3.33258			0.726273	0.512165	-9.07875	0.282694	-3.21456	-90.3993
0.999773	0.000226877	0.725435	0.512061	-11.0936	0.28266	-4.42527			0.725438	0.512061	-11.0947	0.28266	-4.42534	-65.708
0.585426	0.414574	0.722954	0.512073	-10.859	0.282709	-2.67616			0.72539	0.512001	-12.2709	0.282696	-3.1429	-66.4932
0.600456	0.399544	0.726276	0.512043	-11.4578	0.282731	-1.92053			0.730269	0.511995	-12.3953	0.282719	-2.32184	-94.8217
0.505086	0.494914	0.723711	0.512283	-6.77682	0.282675	-3.89659			0.730279	0.512095	-10.4448	0.282671	-4.03172	-92.1717
0.298105	0.701895	0.717915	0.512324	-5.97627	0.282762	-0.816254			0.724211	0.512163	-9.10856	0.282715	-2.46227	-79.7052
0.729322	0.270678	0.723819	0.512247	-7.46734	0.282713	-2.54942			0.727387	0.512123	-9.88073	0.282699	-3.02718	-89.3569
0.149607	0.850393	0.71669	0.512292	-6.58521	0.28265	-4.78395			0.731758	0.512193	-8.51784	0.282699	-3.04674	-72.0013
0.00439261	0.995607	0.721005	0.512491	-2.71384	0.282861	2.69688			0.727492	0.51201	-12.0961	0.282743	-1.49877	-86.3799
0.944331	0.0556687	0.733893	0.512212	-8.15004	0.282749	-1.26551			0.734202	0.512205	-8.28658	0.282749	-1.26843	-82.1965
0.925736	0.0742638	0.726474	0.512121	-9.92129	0.282643	-5.01573			0.726983	0.512115	-10.0462	0.282641	-5.10275	-88.7094
0.719802	0.280198	0.718028	0.512193	-8.52157	0.282699	-3.04997			0.719879	0.512095	-10.4405	0.282696	-3.13196	-88.2499
0.150097	0.849903	0.71971	0.512248	-7.44568	0.282784	-0.0204211			0.726963	0.512206	-8.27466	0.28271	-2.64686	-78.8372
0.80551	0.19449	0.732301	0.512231	-7.7833	0.282701	-2.96265			0.735216	0.512228	-7.84971	0.282701	-2.96918	-105.68
0.48523	0.51477	0.723506	0.512203	-8.32026	0.282693	-3.26255			0.727966	0.512135	-9.66434	0.282673	-3.97773	-63.5341
0.0935965	0.906403	0.716297	0.51244	-3.71177	0.282749	-1.26431			0.726264	0.512075	-10.8181	0.282716	-2.4261	-94.0106
0.737385	0.262615	0.719672	0.512145	-9.45755	0.282739	-1.63196			0.720808	0.512136	-9.64512	0.282719	-2.32758	-84.2912
0.572093	0.427907	0.721264	0.512137	-9.61319	0.282709	-2.69114			0.725105	0.51207	-10.924	0.28269	-3.3692	-84.0937
0.359278	0.640722	0.720452	0.512236	-7.68819	0.28273	-1.96064			0.725681	0.512148	-9.41154	0.282699	-3.04302	-80.9844
0.796106	0.203894	0.728417	0.512188	-8.61283	0.282649	-4.81829			0.729733	0.512147	-9.42944	0.282649	-4.80905	-84.8929
0.384943	0.615057	0.718789	0.512237	-7.6637	0.28271	-2.64958			0.726466	0.512226	-7.87851	0.282678	-3.7815	-89.2017
0.601568	0.398432	0.726134	0.512243	-7.55832	0.282664	-4.27785			0.728657	0.512186	-8.66201	0.282682	-3.65586	-81.5843
0.751157	0.248843	0.725752	0.512183	-8.72205	0.282683	-3.61447			0.727583	0.512128	-9.79208	0.282661	-4.39172	-81.6844
0.534143	0.465857	0.719706	0.512186	-8.65631	0.282739	-1.63126			0.723763	0.512085	-10.6326	0.282735	-1.78266	-80.392
0.849828	0.150172	0.725551	0.512273	-6.95886	0.282623	-5.71896			0.726698	0.512255	-7.32112	0.282622	-5.75539	-79.2073
0.951536	0.0484638	0.736982	0.512049	-11.3244	0.282758	-0.939933			0.737434	0.512043	-11.448	0.282759	-0.912997	-75.8259
0.311821	0.688179	0.723622	0.512257	-7.27279	0.282699	-3.05297			0.728927	0.512117	-10.0159	0.282665	-4.25123	-108.921
0.610921	0.389079	0.72212	0.512236	-7.67761	0.282706	-2.80766			0.724827	0.512167	-9.04112	0.282683	-3.59722	-83.3887
0.904282	0.0957175	0.730461	0.512144	-9.48552	0.282706	-2.81027			0.7314	0.512132	-9.72401	0.282699	-3.03144	-82.2023
0.913153	0.0868473	0.725803	0.512092	-10.4956	0.282729	-1.98656			0.726829	0.512078	-10.7745	0.28273	-1.93607	-95.022
0.0114275	0.988572	0.711402	0.512409	-4.31195	0.28285	2.30727			0.724531	0.512163	-9.10562	0.282765	-0.705755	-109.129
0.123017	0.876983	0.714409	0.512405	-4.38348	0.282806	0.757076			0.726512	0.512211	-8.17743	0.282706	-2.79036	-72.2149
0.951414	0.0485857	0.722732	0.512016	-11.9764	0.282645	-4.95766			0.723254	0.512006	-12.1795	0.282643	-5.02952	-61.9067
0.166907	0.833093	0.719554	0.512323	-5.99634	0.282751	-1.20116			0.727913	0.512199	-8.40066	0.282739	-1.60938	-79.4543
0.110089	0.889911	0.715405	0.51231	-6.23396	0.282744	-1.45942			0.727077	0.512209	-8.21257	0.28274	-1.58666	-121.109
0.406015	0.593985	0.725189	0.512236	-7.6764	0.282707	-2.7475			0.73095	0.512146	-9.44887	0.282677	-3.83298	-84.4722
0.959112	0.0408881	0.728119	0.51207	-10.9149	0.282684	-3.57231			0.728548	0.512068	-10.97	0.282683	-3.6226	-75.4764
0.0709546	0.929045	0.715123	0.512352	-5.41942	0.282779	-0.222066			0.725215	0.512187	-8.64769	0.282717	-2.40791	-76.3557
0.343208	0.656792	0.722035	0.51237	-5.06959	0.282748	-1.29295			0.726724	0.512182	-8.7394	0.282718	-2.37222	-92.1525
0.492061	0.507939	0.722974	0.512173	-8.92202	0.282699	-3.05526			0.727525	0.512131	-9.741	0.282705	-2.83075	-103.573
0.0933072	0.906693	0.721031	0.5123	-6.44085	0.282829	1.56502			0.722064	0.512163	-9.11459	0.282704	-2.85408	-108.06
0.734309	0.265691	0.720965	0.512155	-9.25969	0.282674	-3.9165			0.724071	0.512131	-9.73152	0.282674	-3.9397	-81.0865
0.899981	0.100019	0.724817	0.51223	-7.80743	0.282661	-4.3774			0.725529	0.512212	-8.16351	0.282661	-4.38861	-79.7647
0.929434	0.0705661	0.732805	0.512303	-6.36969	0.282685	-3.52995			0.733409	0.5123	-6.43223	0.282685	-3.5284	-66.1419
0.631919	0.368081	0.725909	0.512133	-9.70155	0.282698	-3.08771			0.728047	0.51202	-11.8979	0.282689	-3.39874	-75.2062
0.90905	0.0909502	0.727116	0.512102	-10.2926	0.282672	-3.99198			0.727212	0.512064	-11.0376	0.282668	-4.13895	-73.3137
0.0858689	0.914131	0.719025	0.512317	-6.09701	0.282808	0.819139			0.724509	0.512154	-9.27774	0.282683	-3.60869	-98.6576
0.499558	0.500442	0.723056	0.512248	-7.44794	0.28267	-4.08081			0.730431	0.512188	-8.61667	0.282675	-3.87527	-88.5281
0.572275	0.427725	0.72784	0.51213	-9.74841	0.282727	-2.05807			0.73035	0.512102	-10.2944	0.28271	-2.63879	-87.1626
0.885618	0.114382	0.73025	0.512151	-9.35035	0.282674	-3.91667			0.731383	0.512118	-9.98914	0.282669	-4.10039	-63.3887
0.206807	0.793193	0.720761	0.512202	-8.35823	0.282734	-1.78776			0.728031	0.512128	-9.78692	0.282682	-3.62479	-106.98
0.746042	0.253958	0.725295	0.51222	-7.99876	0.282699	-3.02603			0.727039	0.5122	-8.39235	0.282699	-3.0573	-83.1965
0.925232	0.0747676	0.725864	0.512125	-9.84793	0.282692	-3.27179			0.726958	0.512103	-10.2823	0.282689	-3.38401	-69.1039
0.93878	0.0612202	0.724572	0.512223	-7.93857	0.282685	-3.5226			0.725297	0.512213	-8.12965	0.282685	-3.54811	-66.1008
0.95354	0.04646	0.723951	0.512012	-12.0649	0.282662	-4.33423			0.72464	0.512007	-12.1462	0.282662	-4.34356	-79.5524
0.81836	0.18164	0.720087	0.512139	-9.58766	0.282722	-2.21258			0.721068	0.512112	-10.107	0.282718	-2.38579	-75.1245
0.111618	0.888382	0.715366	0.512353	-5.39446	0.282701	-2.95377			0.728066	0.512029	-11.733	0.282723	-2.17743	-66.5708
0.248344	0.751656	0.719917	0.512229	-7.82143	0.282676	-3.86235			0.729337	0.512176	-8.86525	0.282692	-3.30159	-100.413
0.76297	0.23703	0.729149	0.512161	-9.13954	0.282668	-4.15506			0.731486	0.512089	-10.5441	0.282645	-4.94368	-79.5406
0.0769189	0.923081	0.717479	0.512204	-8.3197	0.282794	0.314866			0.727856	0.512075	-10.8231	0.282697	-3.10224	-68.1188
0.35991	0.64009	0.720351	0.512188	-8.6219	0.282727	-2.05342			0.72511	0.512157	-9.23049	0.282705	-2.82821	-86.683
0.748956	0.251044	0.73045	0.512226	-7.87125	0.282706	-2.80417			0.73295	0.512163	-9.11212	0.282683	-3.59503	-74.9149
0.768773	0.231227	0.72606	0.512328	-5.88561	0.282706	-2.78751			0.728087	0.512307	-6.30862	0.282703	-2.90048	-85.0789
0.431186	0.568814	0.717504	0.512306	-6.32237	0.282754	-1.09283			0.719641	0.512172	-8.93248	0.282707	-2.74868	-94.5438
0.0747081	0.925292	0.718535	0.51234	-5.65251	0.282733	-1.82859			0.725779	0.512112	-10.1098	0.282702	-2.95229	-72.2093
0.740426	0.259574	0.728015	0.512089	-10.5479	0.282663	-4.31643			0.731264	0.512075	-10.8183	0.282654	-4.63349	-60.4426
0.288239	0.711761	0.722079	0.512331	-5.82699	0.282714	-2.52332			0.72623	0.512093	-10.4779	0.282701	-2.97174	-98.3101
0.662279	0.337721	0.727047	0.512266	-7.09602	0.282668	-4.14528			0.729161	0.512183	-8.71219	0.28267	-4.05439	-72.5138
0.944257	0.055743	0.720188	0.512033	-11.6531	0.282674	-3.93922			0.720453	0.512024	-11.8243	0.282672	-4.00615	-68.5155
0.501267	0.498733	0.718493	0.51214	-9.55593	0.282749	-1.26109			0.720678	0.512093	-10.48	0.282691	-3.31613	-90.2703
0.757273	0.242727	0.720865	0.512042	-11.4617	0.282698	-3.09234			0.722394	0.512029	-11.7268	0.282693	-3.2366	-63.1079
0.969428	0.0305721	0.719207	0.511952	-13.2192	0.282674	-3.94281			0.719106	0.511949	-13.2902	0.282673	-3.96659	-72.8685
0.106873	0.893127	0.716146	0.512427	-3.95362	0.282684	-3.57496			0.725928	0.512125	-9.85041	0.282695	-3.18037	-80.6341
0.417321	0.582679	0.721259	0.512142	-9.51137	0.282692	-3.27223			0.726473	0.512071	-10.914	0.28268	-3.70519	-100.254
0.658453	0.341547	0.723682	0.512223	-7.9426	0.282701	-2.98537			0.725408	0.512146	-9.43495	0.282673	-3.97484	-70.7644
0.523377	0.476623	0.722385	0.512273	-6.96244	0.28269	-3.34945			0.726776	0.512144	-9.4889	0.282683	-3.62446	-89.0371
0.159327	0.840673	0.713341	0.512281	-6.80383	0.28267	-4.05083			0.726244	0.512169	-8.99962	0.282723	-2.20474	-91.3255
0.652577	0.347423	0.728033	0.51222	-7.98843	0.282757	-0.987288			0.73168	0.512173	-8.90591	0.282727	-2.05985	-86.8121
0.438824	0.561176	0.719723	0.512164	-9.09702	0.28274	-1.59176			0.725728	0.512121	-9.93462	0.282704	-2.8536	-76.2786
0.824767	0.175233	0.718164	0.512048	-11.3521	0.282673	-3.96648			0.71937	0.512015	-11.9968	0.282667	-4.17899	-74.2613
0.773625	0.226375	0.71913	0.512212	-8.16332	0.282661	-4.37881			0.720904	0.512109	-10.1675	0.282653	-4.67091	-89.1209
0.587488	0.412512	0.723188	0.512215	-8.09491	0.28267	-4.05691			0.727464	0.512162	-9.1333	0.282639	-5.17233	-84.4568
0.436377	0.563623	0.721287	0.512178	-8.82571	0.282691	-3.32871			0.725872	0.51211	-10.15	0.282683	-3.62293	-93.8995
0.239013	0.760987	0.719468	0.512243	-7.55654	0.28269	-3.37347			0.727613	0.512072	-10.8769	0.282709	-2.67957	-68.4597
0.630553	0.369447	0.720757	0.512239	-7.63168	0.28275	-1.25322			0.723422	0.512171	-8.94827	0.28272	-2.29356	-82.4077
0.959588	0.0404116	0.729108	0.512043	-11.4582	0.282728	-1.99977			0.729505	0.512039	-11.522	0.282727	-2.04578	-74.356
0.776965	0.223035	0.729856	0.512151	-9.34882	0.282686	-3.48731			0.731891	0.512099	-10.3576	0.282688	-3.42374	-92.7233
0.537813	0.462187	0.71886	0.51229	-6.62623	0.282771	-0.496711			0.721745	0.512187	-8.63781	0.282738	-1.6476	-75.9881
0.704122	0.295878	0.71561	0.512253	-7.36209	0.282715	-2.4584			0.716686	0.512236	-7.69086	0.2827	-3.01102	-91.7019
0.166627	0.833373	0.719252	0.512176	-8.85094	0.282733	-1.82223			0.724653	0.512152	-9.3181	0.282711	-2.61388	-72.5992
0.0577393	0.942261	0.718515	0.512347	-5.52758	0.282758	-0.948551			0.719092	0.51212	-9.95135	0.282722	-2.23593	-105.334
0.951782	0.0482184	0.728118	0.512044	-11.439	0.282682	-3.64867			0.728306	0.512036	-11.5905	0.28268	-3.71291	-60.0983
0.123878	0.876122	0.718066	0.512373	-5.00963	0.282751	-1.21412			0.722064	0.512137	-9.62384	0.282751	-1.19358	-82.8936
0.996881	0.00311899	0.725062	0.511951	-13.2461	0.282699	-3.05356			0.725087	0.511951	-13.2547	0.282699	-3.0568	-79.6046
0.345897	0.654103	0.721876	0.51218	-8.78355	0.282755	-1.04407			0.725467	0.512043	-11.4568	0.282739	-1.62109	-104.18
0.205238	0.794762	0.719934	0.512207	-8.25513	0.28271	-2.66971			0.728474	0.512121	-9.9287	0.282714	-2.51655	-68.0069
0.0562736	0.943726	0.717059	0.512425	-4.00814	0.282779	-0.22052			0.724626	0.512164	-9.08313	0.282745	-1.42687	-99.6299
0.427048	0.572952	0.723592	0.512318	-6.07709	0.282684	-3.561			0.731369	0.512199	-8.41028	0.282709	-2.70216	-79.1718
0.292052	0.707948	0.718713	0.512276	-6.90826	0.282745	-1.409			0.727081	0.512229	-7.82593	0.282706	-2.78403	-72.6741
0.204952	0.795048	0.71699	0.51223	-7.80534	0.282703	-2.91265			0.723405	0.512067	-10.9837	0.282656	-4.54871	-81.0862
0.812816	0.187184	0.727194	0.512095	-10.4394	0.282663	-4.31535			0.729409	0.512079	-10.7444	0.282659	-4.45486	-87.7609
0.355519	0.644481	0.717589	0.512278	-6.86633	0.282694	-3.21297			0.728292	0.512099	-10.3676	0.282669	-4.09269	-80.1625
0.00898485	0.991015	0.717203	0.512372	-5.0283	0.282738	-1.65348			0.716649	0.512096	-10.4259	0.282731	-1.89561	-98.003
0.947513	0.0524874	0.72434	0.51218	-8.77826	0.282694	-3.22834			0.72458	0.512169	-9.00182	0.282692	-3.28416	-58.6105
0.487664	0.512336	0.719802	0.512316	-6.11651	0.282702	-2.95262			0.723867	0.512134	-9.68114	0.282683	-3.6188	-94.7195
0.322652	0.677348	0.722884	0.512311	-6.21769	0.282723	-2.18293			0.728579	0.512156	-9.25379	0.282716	-2.4316	-77.2331
0.206764	0.793236	0.714301	0.512299	-6.45512	0.282716	-2.42796			0.725868	0.512183	-8.71321	0.282703	-2.88373	-114.1
0.322883	0.677117	0.717974	0.51216	-9.16424	0.282682	-3.63736			0.72227	0.512182	-8.74858	0.282686	-3.49629	-102.188
0.322523	0.677477	0.718322	0.512302	-6.38868	0.282785	0.0151602			0.724508	0.5121	-10.3413	0.282785	-0.0176173	-106.239
0.955438	0.0445625	0.729443	0.512105	-10.2351	0.282656	-4.57178			0.729766	0.512096	-10.414	0.282652	-4.69746	-78.8775
0.0618247	0.938175	0.715384	0.512266	-7.10226	0.282786	0.03359			0.72913	0.512214	-8.11187	0.282709	-2.67989	-105.471
0.95711	0.0428898	0.731507	0.512091	-10.5074	0.282656	-4.56484			0.731927	0.512082	-10.6804	0.282655	-4.59116	-82.9167
0.215599	0.784401	0.723968	0.512423	-4.04582	0.282788	0.0958094			0.730016	0.512135	-9.66059	0.282688	-3.4415	-98.1043
0.36694	0.63306	0.722188	0.512333	-5.78931	0.282768	-0.605703			0.729345	0.512138	-9.60022	0.282711	-2.61451	-83.9386
0.732366	0.267634	0.728483	0.512187	-8.64628	0.282754	-1.11324			0.730709	0.512132	-9.70508	0.282745	-1.42459	-74.7206
0.116946	0.883054	0.715631	0.512375	-4.97366	0.282738	-1.65289			0.72632	0.512162	-9.1319	0.28273	-1.95798	-100.239
0.424087	0.575913	0.720148	0.512209	-8.2161	0.282636	-5.25342			0.724278	0.512056	-11.2062	0.282657	-4.53527	-80.7059
0.754113	0.245887	0.724035	0.5122	-8.38537	0.282677	-3.81277			0.726425	0.512154	-9.29444	0.282664	-4.27203	-75.6826
0.254169	0.745831	0.722262	0.512213	-8.13288	0.282804	0.677344			0.725461	0.512038	-11.5418	0.282753	-1.12575	-77.9165
0.334043	0.665957	0.721091	0.512265	-7.11287	0.282681	-3.68252			0.728863	0.512124	-9.86991	0.282638	-5.19427	-82.2509
0.0514572	0.948543	0.71789	0.512373	-5.00988	0.282824	1.36491			0.725854	0.512107	-10.1972	0.282737	-1.68634	-103.133
0.102094	0.897906	0.714053	0.512334	-5.78249	0.282697	-3.12593			0.724772	0.512196	-8.46742	0.282689	-3.39948	-94.3951
0.63859	0.36141	0.728511	0.512288	-6.66612	0.282741	-1.55641			0.729799	0.512156	-9.2405	0.28275	-1.22317	-78.3295
0.62741	0.37259	0.729248	0.512097	-10.3881	0.282662	-4.34581			0.733241	0.512023	-11.8316	0.282662	-4.35003	-75.3441
0.609187	0.390813	0.729332	0.512134	-9.66871	0.282735	-1.77838			0.730465	0.512047	-11.3783	0.282711	-2.61391	-63.7628
0.932601	0.0673989	0.727797	0.512153	-9.30866	0.28267	-4.06626			0.72844	0.512139	-9.57141	0.282668	-4.12238	-85.1561
0.905157	0.094843	0.725643	0.511943	-13.394	0.282661	-4.39131			0.726027	0.511927	-13.7087	0.282659	-4.46623	-68.1562
0.757155	0.242845	0.720586	0.51219	-8.58316	0.282662	-4.35919			0.722031	0.512159	-9.18017	0.282654	-4.62048	-89.0098
0.370394	0.629606	0.717428	0.512206	-8.27414	0.28271	-2.64979			0.724314	0.512116	-10.0209	0.282684	-3.57728	-89.3184
0.949988	0.0500123	0.726835	0.51228	-6.83095	0.282675	-3.90178			0.727159	0.512268	-7.06279	0.282674	-3.94167	-76.6556
0.144828	0.855172	0.715812	0.512331	-5.83322	0.282745	-1.42526			0.724744	0.512154	-9.29237	0.282692	-3.28585	-60.9483
0.185001	0.814999	0.720035	0.51238	-4.8685	0.282748	-1.32083			0.726943	0.512159	-9.17828	0.282666	-4.22098	-77.1672
0.125649	0.874351	0.716582	0.512264	-7.13248	0.282786	0.0300445			0.722348	0.512218	-8.02898	0.282738	-1.66199	-80.0591
0.852921	0.147079	0.721151	0.512205	-8.28713	0.282656	-4.55885			0.721896	0.512188	-8.62947	0.282655	-4.58326	-72.0052
0.603075	0.396925	0.720281	0.512222	-7.95572	0.282722	-2.23087			0.722254	0.512162	-9.12033	0.282724	-2.16742	-86.1857
0.618855	0.381145	0.728576	0.51207	-10.9336	0.282744	-1.43415			0.732019	0.512037	-11.5721	0.282737	-1.68421	-80.3197
0.959152	0.0408478	0.729015	0.511997	-12.3578	0.282713	-2.54638			0.729287	0.511992	-12.4441	0.282712	-2.57074	-66.9604
0.509647	0.490353	0.727041	0.51224	-7.60213	0.2827	-3.00523			0.731347	0.512084	-10.659	0.282679	-3.7612	-76.8961
0.4981	0.5019	0.726053	0.512157	-9.2206	0.282736	-1.71566			0.731309	0.512106	-10.2144	0.282686	-3.51168	-95.3537
0.225746	0.774254	0.722379	0.512255	-7.31489	0.282756	-1.01001			0.72476	0.512063	-11.0642	0.282695	-3.18503	-54.4291
0.615848	0.384152	0.717424	0.512233	-7.73464	0.28269	-3.35278			0.720532	0.51213	-9.75666	0.282676	-3.86731	-79.5024
0.391818	0.608182	0.722778	0.512272	-6.97817	0.282682	-3.6366			0.727705	0.512207	-8.25627	0.282676	-3.85024	-91.6291
0.24064	0.75936	0.720027	0.512336	-5.73295	0.282761	-0.863603			0.725085	0.512184	-8.7062	0.282702	-2.94256	-72.3509
0.436745	0.563255	0.723195	0.5121	-10.3404	0.282753	-1.13767			0.726974	0.512065	-11.0209	0.282749	-1.28612	-83.6268
0.813439	0.186561	0.725096	0.512246	-7.50033	0.28269	-3.36768			0.726151	0.51222	-7.99763	0.282682	-3.64877	-76.5565
0.730992	0.269008	0.72247	0.512094	-10.464	0.282703	-2.91284			0.724837	0.512041	-11.4956	0.282692	-3.29322	-97.306
0.546364	0.453636	0.722085	0.512213	-8.12822	0.282716	-2.45293			0.725175	0.512106	-10.2227	0.282712	-2.59834	-90.6739
0.281627	0.718373	0.719591	0.512285	-6.72297	0.282686	-3.49079			0.723176	0.512181	-8.76592	0.282693	-3.23726	-75.0479
0.65945	0.34055	0.71201	0.512131	-9.73383	0.28274	-1.58764			0.713688	0.512086	-10.6122	0.282721	-2.26315	-76.9827
0.347368	0.652632	0.719539	0.512203	-8.33836	0.282789	0.143173			0.725113	0.512044	-11.4293	0.282753	-1.14766	-106.614
0.24818	0.75182	0.718254	0.512252	-7.37586	0.282753	-1.13866			0.724103	0.512123	-9.89487	0.282696	-3.13538	-87.5885
0.22045	0.77955	0.719244	0.51231	-6.25099	0.282736	-1.74743			0.729685	0.512193	-8.5205	0.282686	-3.51807	-78.1904
0.0182839	0.981716	0.716787	0.512261	-7.18891	0.282805	0.707668			0.721714	0.512139	-9.5841	0.282675	-3.90457	-102.327
0.80922	0.19078	0.725143	0.512155	-9.26492	0.282702	-2.92894			0.72725	0.512115	-10.0405	0.282696	-3.15586	-68.1256
0.253518	0.746482	0.720208	0.512321	-6.02077	0.282716	-2.44094			0.729122	0.512216	-8.07984	0.282713	-2.53325	-85.0271
0.461972	0.538028	0.71594	0.512334	-5.77471	0.282802	0.588695			0.719098	0.512207	-8.25393	0.2827	-3.01906	-86.9444
0.314992	0.685008	0.715545	0.51221	-8.1833	0.28275	-1.2333			0.721144	0.512078	-10.7621	0.282722	-2.22686	-84.3855
0.718019	0.281981	0.727304	0.512101	-10.3106	0.282701	-2.96353			0.729484	0.512029	-11.7197	0.282698	-3.07842	-75.8332
0.439426	0.560574	0.719108	0.512266	-7.11025	0.282652	-4.71859			0.723224	0.512066	-11.01	0.282656	-4.56816	-90.1416
0.535884	0.464116	0.724675	0.512294	-6.54553	0.282714	-2.49989			0.732221	0.512206	-8.27888	0.282702	-2.9442	-95.2024
0.831578	0.168422	0.72154	0.512248	-7.45597	0.282638	-5.18442			0.722668	0.512196	-8.45678	0.28264	-5.13102	-83.5921
0.611663	0.388337	0.718556	0.512155	-9.26148	0.282669	-4.1115			0.721889	0.512069	-10.9374	0.282646	-4.89906	-76.641
0.0406983	0.959302	0.720904	0.512305	-6.33329	0.282773	-0.427576			0.725096	0.512221	-7.97778	0.282704	-2.8555	-98.0868
0.106786	0.893214	0.718887	0.512334	-5.76796	0.28276	-0.873802			0.723966	0.512186	-8.66474	0.282735	-1.76946	-88.0832
0.698357	0.301643	0.725855	0.512205	-8.28122	0.282672	-3.98932			0.728957	0.512167	-9.02515	0.282657	-4.52406	-66.6781
0.453072	0.546928	0.720201	0.51217	-8.97074	0.282714	-2.50004			0.725539	0.512058	-11.1573	0.28269	-3.36174	-83.3573
0.495418	0.504582	0.722413	0.512352	-5.4223	0.282715	-2.47127			0.723918	0.512078	-10.7679	0.282666	-4.19658	-80.5501
0.00312186	0.996878	0.716995	0.512497	-2.59503	0.282718	-2.35847			0.728017	0.512181	-8.76187	0.282708	-2.74033	-102.553
0.479523	0.520477	0.72467	0.512318	-6.0776	0.282632	-5.41294			0.729079	0.512179	-8.78812	0.282637	-5.2461	-76.3457
0.148476	0.851524	0.714531	0.512365	-5.17833	0.282787	0.0667429			0.720927	0.512157	-9.22864	0.282709	-2.70471	-103.93
0.411294	0.588706	0.724188	0.51227	-7.0239	0.282707	-2.74942			0.729941	0.512182	-8.74585	0.282665	-4.24156	-91.5374
0.953266	0.0467343	0.728944	0.512086	-10.6165	0.28262	-5.84535			0.729197	0.512069	-10.9346	0.282619	-5.88247	-69.1706
0.75825	0.24175	0.726669	0.511998	-12.3337	0.282658	-4.50563			0.728694	0.511952	-13.2203	0.282645	-4.96266	-87.5008
0.744465	0.255535	0.725558	0.512045	-11.4111	0.282728	-2.02808			0.728597	0.512014	-12.0215	0.282727	-2.06063	-82.2565
0.517958	0.482042	0.722395	0.512131	-9.7259	0.282703	-2.89815			0.727145	0.512086	-10.604	0.28272	-2.28233	-78.9217
0.528012	0.471988	0.725598	0.512308	-6.27394	0.282674	-3.9317			0.727444	0.512177	-8.82737	0.282682	-3.62491	-100.374
0.530162	0.469838	0.725798	0.512135	-9.65599	0.28275	-1.24012			0.728877	0.512074	-10.8431	0.282732	-1.88278	-85.7765
0.964168	0.0358318	0.723868	0.512057	-11.1707	0.282731	-1.91137			0.724125	0.512052	-11.2793	0.282729	-1.99134	-75.4181
0.868951	0.131049	0.719727	0.512144	-9.47476	0.282672	-3.99568			0.720482	0.512135	-9.65934	0.28267	-4.05437	-82.9412
0.175126	0.824874	0.718208	0.512438	-3.74539	0.282828	1.51153			0.73064	0.512055	-11.2254	0.282696	-3.1592	-97.9365
0.773891	0.226109	0.729155	0.512257	-7.27828	0.282735	-1.7706			0.731004	0.512189	-8.60092	0.282727	-2.04796	-69.273
0.000695104	0.999305	0.714878	0.512261	-7.19085	0.282778	-0.26037			0.723489	0.51205	-11.3077	0.282755	-1.07234	-98.4317
0.664448	0.335552	0.72277	0.512149	-9.38855	0.282707	-2.76695			0.724843	0.5121	-10.3446	0.282698	-3.09355	-76.8373
0.00889723	0.991103	0.715589	0.512321	-6.02611	0.282801	0.58306			0.728305	0.512089	-10.5444	0.282771	-0.487595	-84.2916
0.0238498	0.97615	0.717147	0.512245	-7.51051	0.28278	-0.19123			0.719249	0.512134	-9.67629	0.282739	-1.63824	-82.2806
0.252779	0.747221	0.720517	0.51241	-4.29985	0.28277	-0.530496			0.727956	0.512175	-8.87512	0.282712	-2.57164	-93.3157
0.721597	0.278403	0.726771	0.512197	-8.45463	0.282723	-2.20844			0.727241	0.51215	-9.36037	0.282719	-2.32403	-65.0104
0.473122	0.526878	0.723993	0.512181	-8.76392	0.282702	-2.92427			0.728904	0.512084	-10.6598	0.282698	-3.08569	-82.8796
0.792067	0.207933	0.725657	0.51219	-8.58756	0.282702	-2.94183			0.727174	0.51216	-9.17427	0.282694	-3.23399	-86.0385
0.113998	0.886002	0.714934	0.512269	-7.04764	0.282747	-1.32686			0.727942	0.512159	-9.18709	0.282703	-2.90204	-86.6641
0.936997	0.0630034	0.722467	0.512146	-9.43735	0.282648	-4.83782			0.722877	0.512139	-9.58174	0.282647	-4.89151	-67.4079
0.422483	0.577517	0.721245	0.512244	-7.53352	0.282726	-2.1005			0.725643	0.512116	-10.021	0.282721	-2.27181	-73.1576
0.53841	0.46159	0.723733	0.512119	-9.97675	0.282745	-1.41537			0.728283	0.512005	-12.197	0.282725	-2.11684	-72.9424
0.756261	0.243739	0.721958	0.512186	-8.66951	0.282698	-3.08053			0.724974	0.512131	-9.73073	0.282695	-3.18223	-77.9051
0.191281	0.808719	0.720348	0.512294	-6.5497	0.282714	-2.51185			0.73169	0.512124	-9.86714	0.282693	-3.26794	-82.2303
0.492433	0.507567	0.723331	0.51226	-7.22487	0.282679	-3.73856			0.727278	0.512208	-8.23829	0.282661	-4.38793	-87.9714
0.0848828	0.915117	0.714356	0.512327	-5.91861	0.282854	2.43295			0.724448	0.512158	-9.20301	0.282687	-3.47977	-100.263
0.217681	0.782319	0.715293	0.51238	-4.87024	0.282772	-0.46976			0.724961	0.512111	-10.1241	0.282703	-2.88752	-108.543
0.710915	0.289085	0.719539	0.51211	-10.1404	0.282705	-2.81142			0.719556	0.51206	-11.1201	0.282685	-3.53263	-78.0274
0.206844	0.793156	0.720479	0.512313	-6.18414	0.282689	-3.40591			0.729012	0.512225	-7.90409	0.282687	-3.45313	-65.3403
0.456835	0.543165	0.724864	0.512336	-5.73855	0.282705	-2.82572			0.729032	0.512204	-8.30816	0.282678	-3.79173	-83.7286
0.345145	0.654855	0.721198	0.512292	-6.60005	0.282777	-0.280075			0.729116	0.512185	-8.68517	0.282719	-2.31799	-77.2843
0.567512	0.432488	0.727176	0.512213	-8.13378	0.282706	-2.80099			0.729754	0.512123	-9.89355	0.2827	-2.99226	-96.7552
0.284189	0.715811	0.72168	0.512299	-6.46005	0.282721	-2.27728			0.72809	0.512074	-10.8443	0.282706	-2.78075	-103.86
0.980395	0.0196049	0.72955	0.512043	-11.4441	0.282647	-4.8727			0.72969	0.512042	-11.4754	0.282647	-4.89664	-95.9283
0.833194	0.166806	0.72011	0.512058	-11.167	0.282673	-3.95443			0.721346	0.51204	-11.5183	0.282659	-4.45044	-75.7941
0.987642	0.0123577	0.731837	0.512081	-10.707	0.282701	-2.9828			0.731952	0.51208	-10.724	0.2827	-3.00292	-84.1238
0.462671	0.537329	0.719624	0.512271	-7.01215	0.282695	-3.18722			0.724331	0.512057	-11.1679	0.282708	-2.71289	-76.9185
0.631343	0.368657	0.723208	0.51216	-9.17084	0.282716	-2.44185			0.724536	0.512097	-10.3932	0.282699	-3.04637	-92.6225
0.518224	0.481776	0.72674	0.512173	-8.90881	0.282653	-4.65191			0.732308	0.51213	-9.74464	0.282643	-5.01817	-114.374
0.0723762	0.927624	0.717003	0.512492	-2.6909	0.282778	-0.247674			0.726843	0.512069	-10.943	0.282691	-3.33772	-117.532
0.989771	0.0102289	0.725452	0.512086	-10.6027	0.282657	-4.54263			0.725545	0.512085	-10.6306	0.282656	-4.55227	-78.8797
0.237482	0.762518	0.719281	0.512237	-7.66729	0.28273	-1.93924			0.72606	0.512144	-9.48698	0.282687	-3.47204	-87.7386
0.16807	0.83193	0.718562	0.512241	-7.59337	0.282709	-2.69128			0.723754	0.512086	-10.6094	0.282645	-4.96091	-95.0215
0.951564	0.0484362	0.728812	0.512026	-11.7888	0.282701	-2.96829			0.729256	0.512017	-11.9508	0.282701	-2.98689	-63.5482
0.244027	0.755973	0.722926	0.512285	-6.72381	0.282744	-1.45149			0.72682	0.512154	-9.28267	0.282686	-3.49327	-85.4849
0.544671	0.455329	0.71852	0.512111	-10.1198	0.282659	-4.44583			0.72321	0.512065	-11.0235	0.282659	-4.45759	-80.9995
0.742254	0.257746	0.719515	0.512187	-8.63324	0.282618	-5.92272			0.720366	0.512113	-10.0827	0.282623	-5.74271	-77.7596
0.339742	0.660258	0.721781	0.512331	-5.83761	0.28269	-3.35212			0.727895	0.512169	-8.98455	0.28271	-2.66477	-87.091
0.469143	0.530857	0.725545	0.512288	-6.67116	0.282729	-1.98818			0.729945	0.512144	-9.48991	0.282735	-1.77576	-94.1535
0.875283	0.124717	0.721348	0.51199	-12.4925	0.282708	-2.71829			0.722259	0.511981	-12.6547	0.282708	-2.7237	-75.0059
0.78982	0.21018	0.726323	0.512059	-11.139	0.282709	-2.66993			0.727691	0.512037	-11.5755	0.282709	-2.67037	-81.3589
0.653799	0.346201	0.724053	0.512229	-7.83065	0.282696	-3.15616			0.72644	0.512156	-9.25352	0.282684	-3.58583	-78.0315
0.961486	0.0385137	0.72757	0.512149	-9.39031	0.28269	-3.34525			0.727912	0.512141	-9.53005	0.28269	-3.35904	-75.0363
0.711534	0.288466	0.721664	0.512178	-8.82066	0.282718	-2.3794			0.722307	0.512097	-10.3996	0.282703	-2.89779	-97.4005
0.200216	0.799784	0.720131	0.512294	-6.56003	0.282771	-0.484761			0.72228	0.512072	-10.8789	0.282703	-2.89394	-119.014
0.153425	0.846575	0.716647	0.512276	-6.89801	0.282756	-1.02952			0.726496	0.512039	-11.5267	0.28272	-2.31396	-87.0699
0.348702	0.651298	0.723485	0.51242	-4.09366	0.282693	-3.23865			0.730187	0.51223	-7.80048	0.282682	-3.63112	-86.937
0.0560855	0.943915	0.714368	0.51241	-4.28213	0.282815	1.07422			0.723559	0.51204	-11.5082	0.282746	-1.38633	-81.8848
0.481323	0.518677	0.72491	0.512226	-7.88777	0.28264	-5.12503			0.728974	0.512122	-9.9078	0.282662	-4.35025	-93.1643
0.343964	0.656036	0.713241	0.51223	-7.80712	0.282682	-3.65941			0.721369	0.512188	-8.61883	0.282658	-4.49106	-90.2169
0.6256	0.3744	0.732412	0.512227	-7.85711	0.282664	-4.28354			0.733315	0.512131	-9.73026	0.282641	-5.10234	-65.5375
0.445292	0.554708	0.716791	0.512252	-7.36994	0.282679	-3.75287			0.723002	0.512123	-9.88113	0.282669	-4.10838	-96.6765
0.552105	0.447895	0.727574	0.512104	-10.2663	0.282732	-1.86574			0.731359	0.511973	-12.8238	0.282725	-2.10529	-82.9275
0.384332	0.615668	0.718111	0.512183	-8.71087	0.282717	-2.41164			0.722005	0.512067	-10.9833	0.282709	-2.69295	-76.5562
0.244766	0.755234	0.718755	0.512411	-4.26738	0.282748	-1.31013			0.728784	0.51205	-11.3131	0.282728	-1.9993	-106.376
0.0914518	0.908548	0.717753	0.512388	-4.71294	0.282733	-1.83811			0.721692	0.512147	-9.42673	0.282732	-1.88189	-115.081
0.767022	0.232978	0.729427	0.512248	-7.45391	0.282658	-4.48322			0.73094	0.512218	-8.02932	0.282637	-5.24419	-84.2451
0.970572	0.0294283	0.719394	0.512107	-10.2017	0.282665	-4.23178			0.719546	0.512103	-10.2833	0.282665	-4.22645	-70.7625
0.882326	0.117674	0.725207	0.512039	-11.5231	0.28269	-3.35913			0.725798	0.512025	-11.801	0.282688	-3.41845	-80.2055
0.296613	0.703387	0.719529	0.51234	-5.65585	0.282693	-3.25232			0.724457	0.512132	-9.72389	0.282667	-4.17356	-80.5764
0.430034	0.569966	0.721953	0.512314	-6.16684	0.282713	-2.53464			0.72605	0.512196	-8.47349	0.282695	-3.19142	-70.1265
0.798011	0.201989	0.725616	0.512161	-9.15357	0.282673	-3.97003			0.726498	0.512113	-10.0782	0.282665	-4.25757	-81.495
0.13992	0.86008	0.71907	0.512273	-6.96559	0.282816	1.0968			0.728284	0.512198	-8.42047	0.282692	-3.29407	-109.858
0.769331	0.230669	0.731406	0.512181	-8.75603	0.282671	-4.03544			0.734097	0.512134	-9.67272	0.282663	-4.30995	-84.6873
0.676816	0.323184	0.717932	0.512252	-7.37902	0.282703	-2.89432			0.720108	0.512191	-8.57227	0.282697	-3.09694	-89.1421
0.00590433	0.994096	0.717683	0.512301	-6.42373	0.282825	1.40258			0.729618	0.512148	-9.39521	0.282733	-1.85099	-75.793
0.462355	0.537645	0.72426	0.51228	-6.83397	0.282745	-1.40907			0.731123	0.512114	-10.0643	0.282687	-3.45913	-93.0658
0.977259	0.0227413	0.727793	0.512032	-11.6623	0.282655	-4.60205			0.727878	0.512027	-11.7686	0.282654	-4.63699	-70.5342
0.584553	0.415447	0.720509	0.512177	-8.8449	0.282699	-3.04929			0.723103	0.51209	-10.5432	0.282688	-3.41684	-96.6778
0.408793	0.591207	0.719237	0.512213	-8.14295	0.282767	-0.640023			0.728032	0.512107	-10.2064	0.282748	-1.30566	-98.2966
0.396724	0.603276	0.719404	0.512266	-7.0985	0.282697	-3.11873			0.722642	0.512193	-8.52019	0.282679	-3.76607	-88.8668
0.220165	0.779835	0.72167	0.512305	-6.34378	0.282837	1.83482			0.724683	0.512174	-8.90433	0.282728	-2.00548	-82.6699
0.0863605	0.91364	0.717731	0.512231	-7.77481	0.282766	-0.672945			0.72076	0.512096	-10.4217	0.282797	0.413864	-85.5645
0.98096	0.0190399	0.728203	0.512075	-10.8316	0.282643	-5.0194			0.728304	0.512071	-10.9092	0.282643	-5.00952	-86.6216
0.607055	0.392945	0.728557	0.51216	-9.17253	0.28266	-4.41226			0.732767	0.512098	-10.3751	0.282649	-4.81296	-71.9904
0.892737	0.107263	0.722501	0.512063	-11.0685	0.282702	-2.92896			0.723536	0.512029	-11.7301	0.282693	-3.24668	-81.743
0.954526	0.0454736	0.721644	0.512054	-11.2355	0.282702	-2.94908			0.721917	0.51205	-11.3159	0.2827	-3.00583	-79.0866
0.793496	0.206504	0.722634	0.512238	-7.64402	0.282679	-3.74634			0.722796	0.512117	-10.0046	0.28267	-4.062	-85.2622
0.402375	0.597625	0.722555	0.512189	-8.60389	0.282718	-2.38161			0.731171	0.512162	-9.1324	0.282686	-3.49367	-90.3913
0.992738	0.00726237	0.733688	0.512111	-10.1305	0.28269	-3.35977			0.733762	0.512109	-10.1586	0.282689	-3.38216	-69.1994
0.503765	0.496235	0.725244	0.512152	-9.33269	0.282697	-3.09644			0.729979	0.512062	-11.0747	0.282688	-3.4315	-70.8191
0.142716	0.857284	0.716025	0.512412	-4.25477	0.28274	-1.58183			0.723796	0.51204	-11.5027	0.282726	-2.08597	-86.98
0.843171	0.156829	0.728312	0.512229	-7.81499	0.282675	-3.87835			0.72988	0.512208	-8.22936	0.282672	-4.00501	-74.1161
0.863868	0.136132	0.723232	0.512082	-10.6865	0.28274	-1.59978			0.723941	0.512065	-11.0135	0.282742	-1.52215	-78.1503
0.704238	0.295762	0.717107	0.512267	-7.07844	0.282725	-2.10459			0.720753	0.512196	-8.45861	0.282693	-3.24793	-67.1051
0.94106	0.0589398	0.722119	0.512268	-7.06817	0.282708	-2.71271			0.722416	0.512257	-7.27689	0.282707	-2.74552	-84.8434
0.967447	0.0325531	0.732937	0.512112	-10.1123	0.28269	-3.36872			0.733202	0.5121	-10.3428	0.282689	-3.37992	-77.9961
0.59119	0.40881	0.726687	0.512138	-9.58891	0.282689	-3.39083			0.730137	0.512064	-11.0453	0.282677	-3.81999	-89.3429
0.788515	0.211485	0.72492	0.512205	-8.29003	0.282714	-2.49582			0.726461	0.512156	-9.24932	0.28271	-2.64972	-80.4967
0.476472	0.523528	0.718065	0.512182	-8.74039	0.28275	-1.22082			0.723231	0.512151	-9.33875	0.282727	-2.04979	-77.429
0.312334	0.687666	0.71743	0.512248	-7.44535	0.282744	-1.43572			0.721674	0.512084	-10.6573	0.282722	-2.21111	-95.1393
0.052182	0.947818	0.711686	0.512255	-7.31187	0.282689	-3.38106			0.725109	0.512144	-9.48312	0.282721	-2.25011	-102.824
0.0679654	0.932035	0.718733	0.512293	-6.57847	0.282865	2.83619			0.722661	0.512215	-8.10519	0.282682	-3.65159	-68.1688
0.166991	0.833009	0.718045	0.512274	-6.93883	0.282697	-3.11183			0.72741	0.512164	-9.09007	0.282677	-3.80623	-84.1973
0.901353	0.0986473	0.731914	0.511948	-13.3018	0.282708	-2.70609			0.733081	0.511934	-13.5747	0.282703	-2.88392	-83.3352
0.410567	0.589433	0.718924	0.512453	-3.45595	0.282668	-4.12537			0.725446	0.512306	-6.32713	0.282644	-4.97147	-69.8026
0.601409	0.398591	0.71944	0.51226	-7.21726	0.282722	-2.23923			0.72147	0.512183	-8.7247	0.282721	-2.26969	-83.3332
0.459332	0.540668	0.724023	0.512358	-5.30667	0.282773	-0.424065			0.728047	0.512145	-9.46366	0.282701	-2.97749	-88.1624
0.552582	0.447418	0.721787	0.512184	-8.70014	0.282687	-3.47831			0.724479	0.512145	-9.45473	0.282657	-4.51917	-74.1807
0.988291	0.0117091	0.729947	0.512104	-10.2595	0.28272	-2.31161			0.730012	0.512101	-10.3168	0.28272	-2.31213	-67.2103
0.0814523	0.918548	0.710637	0.512341	-5.64515	0.28283	1.57983			0.725358	0.512125	-9.84525	0.282731	-1.91547	-104.59
0.456981	0.543019	0.721159	0.51217	-8.97162	0.282735	-1.78043			0.724718	0.512078	-10.7662	0.282721	-2.2772	-96.2294
0.054124	0.945876	0.716128	0.512228	-7.84644	0.282727	-2.051			0.719912	0.512171	-8.96193	0.282725	-2.12461	-84.8194
0.590084	0.409916	0.723754	0.512189	-8.60533	0.282669	-4.09984			0.728423	0.512083	-10.6669	0.282671	-4.01773	-79.6169
0.741138	0.258862	0.727204	0.51209	-10.5383	0.282612	-6.12344			0.729669	0.512037	-11.5644	0.28261	-6.18054	-78.3274
0.419884	0.580116	0.719334	0.512274	-6.93829	0.282667	-4.16905			0.722352	0.512172	-8.93766	0.282639	-5.16657	-84.3253
0.196795	0.803205	0.722906	0.512231	-7.78367	0.282652	-4.69914			0.727523	0.512179	-8.80427	0.282678	-3.79564	-100.07
0.261779	0.738221	0.720281	0.512287	-6.68853	0.282793	0.280588			0.727564	0.512225	-7.90576	0.282719	-2.32959	-95.866
0.44325	0.55675	0.721793	0.512255	-7.3079	0.282716	-2.44812			0.726665	0.512056	-11.1881	0.282701	-2.967	-82.4393
0.349289	0.650711	0.718717	0.512287	-6.6963	0.282662	-4.36019			0.72535	0.512169	-8.99951	0.28267	-4.04975	-71.4688
0.715834	0.284166	0.726227	0.512217	-8.0635	0.282729	-1.97941			0.727869	0.512124	-9.86541	0.282697	-3.10466	-83.8944
0.961795	0.0382051	0.722754	0.512026	-11.7748	0.282647	-4.89122			0.722784	0.512016	-11.9695	0.282646	-4.92991	-68.6805
0.333537	0.666463	0.719627	0.51226	-7.2097	0.282772	-0.469181			0.7245	0.512161	-9.14945	0.282727	-2.06533	-83.869
0.60529	0.39471	0.719485	0.512166	-9.05598	0.282725	-2.11614			0.723385	0.512013	-12.0312	0.282694	-3.22409	-83.7611
0.350296	0.649704	0.720562	0.51231	-6.25198	0.2827	-3.00453			0.726187	0.512103	-10.2732	0.282696	-3.14192	-72.9835
0.900278	0.0997219	0.730171	0.512159	-9.19335	0.282654	-4.62697			0.730853	0.512144	-9.48913	0.282651	-4.72834	-80.3928
0.00678194	0.993218	0.716796	0.51234	-5.66484	0.282787	0.0657922			0.727036	0.512074	-10.8393	0.282745	-1.41708	-91.8985
0.0945979	0.905402	0.719972	0.512318	-6.083	0.282762	-0.82324			0.7243	0.512134	-9.66942	0.282774	-0.374775	-111.703
0.946587	0.0534128	0.720763	0.512224	-7.92735	0.282723	-2.20818			0.721167	0.512212	-8.161	0.282721	-2.25852	-85.8861
0.222881	0.777119	0.718922	0.512292	-6.59271	0.282766	-0.684412			0.725697	0.51207	-10.9213	0.282707	-2.75933	-86.4509
0.503676	0.496324	0.726496	0.512224	-7.9183	0.282705	-2.81778			0.728943	0.5121	-10.3311	0.282678	-3.77683	-78.4233
0.830614	0.169386	0.721254	0.512218	-8.04308	0.282688	-3.43417			0.722311	0.512171	-8.95621	0.282686	-3.51528	-84.1131
0.967821	0.0321792	0.734128	0.512049	-11.3422	0.282687	-3.46618			0.73439	0.512045	-11.4189	0.282686	-3.48779	-78.0054
0.538927	0.461073	0.725161	0.512259	-7.23559	0.282705	-2.8431			0.727738	0.512117	-9.99775	0.282689	-3.40254	-91.1972
0.606873	0.393127	0.726851	0.512138	-9.60297	0.282725	-2.1208			0.730167	0.511957	-13.1189	0.282712	-2.57299	-82.4434
0.647558	0.352442	0.725723	0.512089	-10.5606	0.282677	-3.80796			0.727873	0.512092	-10.4908	0.282688	-3.42498	-87.7257
0.193854	0.806146	0.7165	0.512235	-7.70425	0.282743	-1.47349			0.725513	0.512178	-8.81077	0.282711	-2.62489	-108.515
0.371506	0.628494	0.720191	0.5122	-8.39643	0.282683	-3.61457			0.726427	0.512045	-11.4079	0.282673	-3.96691	-80.1179
0.818786	0.181214	0.729397	0.51222	-8.00275	0.282648	-4.84634			0.731076	0.512192	-8.5469	0.282642	-5.04634	-87.8962
0.241971	0.758029	0.716851	0.512372	-5.03774	0.282752	-1.17796			0.725141	0.512084	-10.6433	0.282727	-2.05396	-80.0742
0.981322	0.0186779	0.730872	0.51225	-7.41416	0.28271	-2.66409			0.731076	0.51224	-7.60684	0.282708	-2.70556	-75.9389
0.595226	0.404774	0.718581	0.512151	-9.34209	0.282685	-3.54903			0.721552	0.512113	-10.0875	0.282656	-4.57458	-89.3618
0.348766	0.651234	0.724797	0.512303	-6.37283	0.282704	-2.87883			0.725964	0.51209	-10.5399	0.282685	-3.52605	-77.4475
0.129933	0.870067	0.715889	0.512293	-6.58344	0.282659	-4.46112			0.725972	0.512011	-12.0767	0.282727	-2.04269	-79.2134
0.36095	0.63905	0.71849	0.512164	-9.08841	0.282727	-2.05097			0.725375	0.512113	-10.086	0.282726	-2.08104	-104.347
0.727151	0.272849	0.727854	0.512253	-7.34902	0.282727	-2.04264			0.730763	0.512192	-8.54526	0.282723	-2.20147	-74.9468
0.170767	0.829233	0.716032	0.512289	-6.65902	0.282772	-0.470061			0.726581	0.512066	-11.0091	0.282722	-2.23456	-82.8128
0.557221	0.442779	0.723349	0.512072	-10.8769	0.282727	-2.05773			0.72613	0.511986	-12.5637	0.282692	-3.29797	-87.2548
0.125304	0.874696	0.71637	0.512368	-5.11753	0.282778	-0.242303			0.727047	0.51213	-9.7618	0.282727	-2.04954	-76.6254
0.650378	0.349622	0.727952	0.512198	-8.42742	0.282765	-0.71816			0.730465	0.512138	-9.60481	0.282732	-1.86131	-88.1286
0.592919	0.407081	0.720349	0.512234	-7.71836	0.282758	-0.948733			0.724868	0.51217	-8.9714	0.282732	-1.86168	-94.14
0.629126	0.370874	0.717425	0.512187	-8.64796	0.28273	-1.95554			0.721469	0.512079	-10.7559	0.282726	-2.1019	-89.2542
0.668036	0.331964	0.724217	0.512181	-8.75831	0.282713	-2.53477			0.725064	0.512088	-10.5708	0.282705	-2.82302	-80.8388
0.971003	0.028997	0.72221	0.51222	-7.99402	0.282663	-4.30798			0.722323	0.512216	-8.08036	0.282663	-4.31181	-67.9478
0.892279	0.107721	0.723219	0.512206	-8.27088	0.282691	-3.32358			0.723754	0.512188	-8.61619	0.282679	-3.75373	-72.3433
0.877056	0.122944	0.71975	0.512034	-11.6205	0.282694	-3.21757			0.721237	0.511989	-12.5016	0.282684	-3.57263	-67.5794
0.191762	0.808238	0.717734	0.51231	-6.25164	0.282743	-1.49128			0.722104	0.512191	-8.55501	0.282691	-3.34118	-88.6894
0.660336	0.339664	0.724767	0.51213	-9.75327	0.282713	-2.55858			0.728079	0.512063	-11.0517	0.282701	-2.97027	-73.923
0.461193	0.538807	0.72018	0.512258	-7.25317	0.28275	-1.24503			0.726272	0.512115	-10.0371	0.282701	-2.96074	-85.8635
0.0253866	0.974613	0.715475	0.512324	-5.96232	0.282955	6.01806			0.727246	0.512069	-10.9352	0.282712	-2.57791	-109.268
0.246993	0.753007	0.720636	0.512263	-7.16228	0.282722	-2.22641			0.724554	0.512098	-10.3821	0.2827	-3.02073	-73.464
0.858299	0.141701	0.728897	0.512096	-10.4163	0.282639	-5.17374			0.73117	0.512053	-11.2464	0.282625	-5.64085	-85.4225
0.913454	0.0865462	0.723942	0.51206	-11.1265	0.282684	-3.57439			0.724196	0.512024	-11.8156	0.282684	-3.55868	-88.8875
0.368692	0.631308	0.723539	0.512227	-7.86694	0.282787	0.0794946			0.72739	0.512138	-9.599	0.282728	-2.02766	-95.2202
0.0621365	0.937863	0.715559	0.512381	-4.85184	0.28266	-4.42539			0.728334	0.512205	-8.28587	0.282678	-3.77252	-92.8349
0.445883	0.554117	0.720171	0.512198	-8.43065	0.282777	-0.28484			0.725017	0.512139	-9.5829	0.282749	-1.28991	-90.9385
0.452388	0.547612	0.717735	0.512259	-7.23226	0.282699	-3.05652			0.721852	0.512152	-9.32496	0.282688	-3.42917	-97.1659
0.75067	0.24933	0.725039	0.512142	-9.51048	0.28266	-4.40945			0.726897	0.512095	-10.4394	0.282657	-4.53959	-76.0214
0.84979	0.15021	0.724526	0.512074	-10.853	0.28269	-3.35687			0.725418	0.512054	-11.2446	0.282687	-3.44821	-82.0766
0.761598	0.238402	0.72118	0.51213	-9.75683	0.282699	-3.03942			0.723563	0.512113	-10.0825	0.282688	-3.42079	-77.3468
0.0854638	0.914536	0.719221	0.512454	-3.4236	0.282752	-1.18048			0.722658	0.512164	-9.09496	0.28267	-4.08321	-83.9362
0.571954	0.428046	0.723054	0.512258	-7.24892	0.28271	-2.65469			0.728614	0.51217	-8.96716	0.282706	-2.8092	-82.8275
0.501957	0.498043	0.719898	0.512182	-8.7402	0.282709	-2.69513			0.721828	0.512078	-10.7634	0.282691	-3.32538	-88.6241
0.280728	0.719272	0.720775	0.512178	-8.80952	0.282709	-2.68242			0.728438	0.512084	-10.6419	0.282703	-2.91575	-102.56
0.379941	0.620059	0.723414	0.512238	-7.64294	0.282741	-1.5702			0.731872	0.512111	-10.1239	0.282727	-2.06453	-90.1227
0.515464	0.484536	0.719788	0.512291	-6.60489	0.28267	-4.05682			0.726035	0.512115	-10.0528	0.282655	-4.61345	-71.5485
0.62974	0.37026	0.726725	0.512145	-9.45875	0.282686	-3.51404			0.731559	0.512109	-10.1688	0.282677	-3.82329	-87.8854
0.455233	0.544767	0.720937	0.512222	-7.95894	0.282682	-3.64167			0.724825	0.512062	-11.0763	0.282647	-4.88501	-99.0862
0.572643	0.427357	0.72476	0.512227	-7.85757	0.282787	0.0765765			0.730463	0.5122	-8.38613	0.282777	-0.287689	-87.6952
0.0399415	0.960059	0.717635	0.512365	-5.1615	0.282816	1.10394			0.730323	0.51212	-9.94392	0.282684	-3.56614	-112.979
0.0799547	0.920045	0.719425	0.512341	-5.63792	0.282717	-2.40632			0.728359	0.512204	-8.30863	0.282739	-1.64001	-95.955
0.302174	0.697826	0.723115	0.51233	-5.85002	0.282758	-0.952343			0.73221	0.512063	-11.0616	0.282687	-3.44966	-87.8102
0.884512	0.115488	0.719393	0.512076	-10.8157	0.282662	-4.36598			0.719806	0.512059	-11.1315	0.282664	-4.28389	-74.3851
0.931073	0.068927	0.723909	0.512066	-11.0107	0.282656	-4.54928			0.724298	0.512049	-11.3304	0.282653	-4.66521	-72.8414
0.628422	0.371578	0.73018	0.512179	-8.79611	0.282748	-1.31108			0.732759	0.512121	-9.93729	0.282727	-2.04563	-69.2211
0.833758	0.166242	0.723717	0.512078	-10.7633	0.282669	-4.11509			0.725302	0.512048	-11.3442	0.282659	-4.44095	-74.1625
0.153915	0.846085	0.718411	0.512381	-4.84935	0.282753	-1.13125			0.724769	0.512129	-9.76874	0.282745	-1.42927	-85.7286
0.766517	0.233483	0.722923	0.512246	-7.49552	0.282692	-3.29939			0.724642	0.512219	-8.0094	0.282695	-3.17474	-74.0856
0.187608	0.812392	0.71877	0.512243	-7.54275	0.282781	-0.149465			0.726214	0.512122	-9.90377	0.282714	-2.50169	-91.8949
0.0342963	0.965704	0.716461	0.512403	-4.42476	0.282763	-0.794901			0.722138	0.512253	-7.35045	0.282729	-1.96483	-86.1798
0.731308	0.268692	0.731757	0.512107	-10.1979	0.282652	-4.70614			0.733067	0.512103	-10.273	0.282638	-5.21358	-76.2881
0.83359	0.16641	0.721936	0.512145	-9.45592	0.282716	-2.45461			0.722915	0.512115	-10.0514	0.282711	-2.60884	-79.2815
0.00134406	0.998656	0.715691	0.512373	-5.01312	0.282782	-0.119981			0.721479	0.512205	-8.29207	0.282705	-2.82901	-77.2083
0.543024	0.456976	0.716958	0.512175	-8.87815	0.282696	-3.13795			0.721544	0.512061	-11.1006	0.282669	-4.09442	-78.5419
0.66812	0.33188	0.728387	0.512145	-9.45314	0.282723	-2.17868			0.731927	0.512101	-10.3176	0.28269	-3.34807	-75.0016
0.0103644	0.989636	0.715987	0.512378	-4.90694	0.282796	0.37563			0.728057	0.512054	-11.2337	0.282714	-2.52234	-70.9673
0.642375	0.357625	0.717406	0.51214	-9.56247	0.282772	-0.472433			0.720032	0.512115	-10.0519	0.282746	-1.3743	-76.1379
0.223084	0.776916	0.717101	0.512258	-7.25499	0.282763	-0.764501			0.720919	0.512143	-9.50367	0.2827	-2.99188	-79.5766
0.437774	0.562226	0.721305	0.512234	-7.7255	0.28277	-0.532737			0.722479	0.512056	-11.2029	0.282733	-1.85343	-98.9708
0.916921	0.0830786	0.722302	0.512079	-10.7557	0.282714	-2.50705			0.722712	0.51205	-11.3162	0.282715	-2.47132	-80.2508
0.491835	0.508165	0.72222	0.512239	-7.62965	0.282733	-1.83059			0.725545	0.512155	-9.25718	0.282733	-1.85028	-76.4914
0.0701767	0.929823	0.713429	0.512385	-4.77696	0.282733	-1.82934			0.724581	0.512171	-8.94583	0.282703	-2.88342	-88.4134
0.778776	0.221224	0.720443	0.512079	-10.751	0.282722	-2.21609			0.721744	0.512051	-11.3032	0.282716	-2.43599	-69.2948
0.612673	0.387327	0.719682	0.512131	-9.73065	0.282709	-2.68236			0.72302	0.512104	-10.2609	0.282704	-2.85344	-76.9463
0.0941383	0.905862	0.719876	0.512335	-5.74983	0.282715	-2.48002			0.727519	0.512108	-10.1834	0.282688	-3.41369	-88.6848
0.153738	0.846262	0.715002	0.512208	-8.24102	0.282714	-2.51627			0.727444	0.512096	-10.4261	0.282705	-2.82742	-61.1501
0.4396	0.5604	0.718652	0.512222	-7.95393	0.282702	-2.94383			0.722272	0.512096	-10.4085	0.282667	-4.18025	-75.2747
0.782471	0.217529	0.72479	0.512275	-6.93411	0.282668	-4.14881			0.726185	0.512228	-7.83991	0.282668	-4.15195	-79.5943
0.124314	0.875686	0.715525	0.512268	-7.06861	0.282758	-0.938713			0.727403	0.512168	-9.00696	0.282705	-2.81926	-85.4781
0.738906	0.261094	0.722651	0.512119	-9.96539	0.282694	-3.21285			0.724074	0.51206	-11.1168	0.282666	-4.19434	-90.3471
0.922407	0.0775934	0.726069	0.512043	-11.4413	0.282656	-4.57494			0.726919	0.512031	-11.6833	0.282657	-4.5205	-84.954
0.507031	0.492969	0.724985	0.512145	-9.4587	0.282702	-2.94537			0.726991	0.512138	-9.59604	0.282698	-3.08413	-98.9577
0.884361	0.115639	0.727276	0.512207	-8.26005	0.282688	-3.44133			0.728238	0.51219	-8.5816	0.28268	-3.69994	-85.1534
0.362605	0.637395	0.719309	0.512327	-5.91286	0.282687	-3.45357			0.728319	0.512124	-9.87472	0.282694	-3.23225	-96.9686
0.657958	0.342042	0.725874	0.512138	-9.60418	0.282704	-2.88087			0.728981	0.512126	-9.83165	0.282681	-3.68859	-96.3923
0.825928	0.174072	0.72464	0.512212	-8.15708	0.282694	-3.20104			0.727374	0.51216	-9.17397	0.28269	-3.35564	-73.3275
0.643234	0.356766	0.727889	0.512147	-9.41251	0.282649	-4.8185			0.731034	0.512078	-10.7737	0.282645	-4.9441	-80.4789
0.220789	0.779211	0.716281	0.512371	-5.04358	0.282747	-1.34009			0.724903	0.512193	-8.51767	0.282711	-2.62717	-92.4061
0.149664	0.850336	0.720921	0.512271	-7.0128	0.282802	0.590301			0.725022	0.512182	-8.74832	0.282733	-1.83517	-101.735
0.0648991	0.935101	0.718394	0.512489	-2.75012	0.282856	2.49386			0.725942	0.512144	-9.48417	0.282707	-2.76153	-90.9083
0.829176	0.170824	0.724002	0.512078	-10.772	0.282699	-3.03018			0.724054	0.512039	-11.5251	0.282693	-3.25318	-82.5925
0.0587383	0.941262	0.715363	0.512388	-4.7146	0.282786	0.0340001			0.726894	0.512141	-9.53338	0.282701	-2.97802	-127.886
0.226608	0.773392	0.716087	0.512289	-6.65897	0.282714	-2.50479			0.722882	0.512188	-8.62599	0.282724	-2.1463	-52.3494
0.593098	0.406902	0.721376	0.512179	-8.80698	0.28271	-2.64874			0.726969	0.512178	-8.81146	0.282711	-2.62092	-84.5765
0.017031	0.982969	0.72056	0.512265	-7.12509	0.282778	-0.231552			0.724912	0.512029	-11.7284	0.282739	-1.64323	-87.7019
0.210647	0.789353	0.717244	0.512323	-5.98331	0.282744	-1.4519			0.725051	0.512164	-9.08975	0.282736	-1.72687	-87.4697
0.283904	0.716096	0.71779	0.512265	-7.12188	0.282744	-1.46708			0.727674	0.512161	-9.15568	0.282711	-2.63131	-74.4411
0.347754	0.652246	0.72271	0.512306	-6.32686	0.282736	-1.73171			0.726706	0.512107	-10.199	0.282689	-3.38996	-84.5405
0.65063	0.34937	0.717738	0.512191	-8.55656	0.282719	-2.33601			0.721785	0.512151	-9.34989	0.282711	-2.60928	-89.7917
0.989192	0.010808	0.728178	0.512082	-10.6957	0.282658	-4.48495			0.728239	0.51208	-10.7386	0.282658	-4.49476	-77.7095
0.48878	0.51122	0.719065	0.512228	-7.84722	0.282687	-3.45161			0.724917	0.512227	-7.8535	0.282687	-3.46974	-90.1702
0.66306	0.33694	0.713675	0.512268	-7.05554	0.282662	-4.35515			0.716126	0.512217	-8.04973	0.282667	-4.18234	-93.105
0.0130839	0.986916	0.714153	0.512363	-5.20344	0.282758	-0.962972			0.724264	0.512157	-9.2234	0.282735	-1.7767	-91.9735
0.6621	0.3379	0.724808	0.512252	-7.36627	0.282688	-3.44579			0.725768	0.512212	-8.15231	0.282686	-3.48754	-85.156
0.952687	0.0473131	0.729028	0.51219	-8.57746	0.282686	-3.48326			0.72939	0.512177	-8.83724	0.282681	-3.66233	-62.8847
0.668575	0.331425	0.723766	0.512156	-9.24535	0.282707	-2.74159			0.725411	0.51211	-10.1489	0.282701	-2.96727	-100.431
0.494895	0.505105	0.718648	0.512282	-6.79314	0.282729	-1.97607			0.724693	0.512137	-9.61323	0.28272	-2.30128	-103.997
0.758804	0.241196	0.724834	0.512089	-10.5615	0.282656	-4.54986			0.726492	0.512066	-11.0108	0.282646	-4.90038	-92.7534
0.83378	0.16622	0.727236	0.512106	-10.2314	0.282738	-1.65332			0.728995	0.512099	-10.3658	0.282734	-1.78955	-85.1777
0.542487	0.457513	0.717637	0.512206	-8.26159	0.2827	-3.00053			0.721147	0.512104	-10.2588	0.282692	-3.29058	-88.2255
0.833972	0.166028	0.718818	0.512212	-8.15373	0.282698	-3.0927			0.719264	0.512169	-8.99925	0.282684	-3.56159	-76.0714
0.690669	0.309331	0.727401	0.5123	-6.43761	0.282755	-1.05408			0.728854	0.512237	-7.67536	0.282722	-2.21277	-97.262
0.809012	0.190988	0.722447	0.51217	-8.96805	0.282689	-3.37971			0.724687	0.512131	-9.74136	0.282687	-3.46644	-87.1208
0.0930372	0.906963	0.726474	0.512417	-4.14837	0.282792	0.233219			0.726547	0.51218	-8.77659	0.282718	-2.37064	-96.6397
0.367533	0.632467	0.719526	0.512318	-6.08335	0.282695	-3.192			0.724087	0.512149	-9.37455	0.282689	-3.38392	-91.1304
0.478113	0.521887	0.725895	0.5122	-8.38519	0.282744	-1.46318			0.730329	0.512201	-8.36888	0.282725	-2.12472	-82.8845
0.928052	0.0719476	0.723362	0.512194	-8.49743	0.282673	-3.94473			0.723815	0.512171	-8.94458	0.282669	-4.10427	-62.5953
0.754936	0.245064	0.733244	0.512168	-9.01542	0.282684	-3.5817			0.73665	0.512101	-10.3148	0.282659	-4.45265	-72.4508
0.949081	0.050919	0.726984	0.512119	-9.97033	0.282687	-3.45053			0.727151	0.51211	-10.1389	0.282687	-3.45084	-90.4761
0.557116	0.442884	0.728353	0.512262	-7.18257	0.282751	-1.21573			0.732767	0.512093	-10.4809	0.282741	-1.54034	-76.5648
0.44679	0.55321	0.724374	0.512175	-8.87532	0.282723	-2.18861			0.727583	0.51211	-10.1451	0.282702	-2.92037	-77.5136
0.852017	0.147983	0.726186	0.512142	-9.51407	0.282735	-1.75628			0.727275	0.512108	-10.1862	0.282731	-1.92065	-87.4289
0.170775	0.829225	0.721362	0.512217	-8.06166	0.282792	0.255743			0.725576	0.512124	-9.87753	0.282723	-2.17535	-92.4909
0.606886	0.393114	0.724885	0.512131	-9.73888	0.282678	-3.77236			0.728757	0.512116	-10.0238	0.282681	-3.676	-83.8342
0.310749	0.689251	0.721108	0.512215	-8.09226	0.28267	-4.06867			0.731204	0.512154	-9.27831	0.282667	-4.17193	-84.5714
0.658332	0.341668	0.726988	0.512306	-6.31314	0.282685	-3.54635			0.729317	0.512229	-7.82356	0.282683	-3.61341	-96.2772
0.671067	0.328933	0.719843	0.512188	-8.63055	0.282685	-3.55236			0.72234	0.512117	-10.0061	0.282695	-3.18887	-78.2568
0.697628	0.302372	0.72295	0.512184	-8.69231	0.282719	-2.34726			0.724477	0.512151	-9.33841	0.282713	-2.55907	-87.2655
0.398518	0.601482	0.715876	0.512247	-7.47853	0.282766	-0.679417			0.719227	0.512158	-9.20793	0.282737	-1.68966	-78.6586
0.36169	0.63831	0.721319	0.51219	-8.58066	0.282739	-1.62985			0.727828	0.512061	-11.1078	0.282695	-3.19138	-86.7991
0.815421	0.184579	0.725573	0.512063	-11.0559	0.28269	-3.35264			0.727994	0.512039	-11.5383	0.282683	-3.61211	-77.9882
0.625603	0.374397	0.720019	0.512066	-10.9955	0.282629	-5.50996			0.720184	0.512053	-11.2612	0.282627	-5.57863	-94.602
0.630337	0.369663	0.726662	0.512128	-9.78394	0.282726	-2.07681			0.729752	0.512069	-10.9417	0.282707	-2.74877	-88.551
0.588174	0.411826	0.719855	0.512219	-8.02284	0.282639	-5.15589			0.723475	0.512093	-10.4726	0.282627	-5.58749	-76.9347
0.599864	0.400136	0.721296	0.512069	-10.9353	0.282714	-2.49346			0.72368	0.511984	-12.599	0.282705	-2.81163	-83.6837
0.378877	0.621123	0.723668	0.512185	-8.68648	0.282691	-3.32022			0.730194	0.512133	-9.69057	0.282662	-4.36336	-78.9426
0.384165	0.615835	0.716027	0.512193	-8.51651	0.282805	0.713014			0.719113	0.512117	-10.0088	0.2827	-3.00116	-82.9262
0.018839	0.981161	0.716548	0.512255	-7.32256	0.282788	0.0947305			0.72713	0.512219	-8.02421	0.282728	-2.01776	-88.1218
0.0152227	0.984777	0.718411	0.512395	-4.58172	0.282864	2.79645			0.72358	0.512147	-9.41294	0.282799	0.489597	-91.7648
0.84228	0.15772	0.726994	0.512116	-10.019	0.282642	-5.07191			0.72873	0.512091	-10.5186	0.282635	-5.30446	-86.6763
0.420362	0.579638	0.72355	0.512243	-7.54668	0.282673	-3.96554			0.731047	0.512126	-9.83408	0.282661	-4.38138	-89.0014
0.288318	0.711682	0.717901	0.512223	-7.93778	0.282731	-1.91004			0.722251	0.512105	-10.2423	0.282705	-2.84433	-108.427
0.356712	0.643288	0.718864	0.512206	-8.26947	0.282742	-1.51224			0.725234	0.512035	-11.6165	0.282717	-2.40469	-79.4959
0.31502	0.68498	0.718359	0.512343	-5.60792	0.282793	0.294028			0.726334	0.512231	-7.78059	0.282728	-2.02305	-77.8868
0.0242436	0.975756	0.717802	0.512367	-5.13296	0.282731	-1.92157			0.728621	0.512094	-10.4471	0.282697	-3.10272	-84.9485
0.375036	0.624964	0.725547	0.512174	-8.89921	0.282716	-2.43522			0.728859	0.512001	-12.2689	0.282712	-2.57245	-63.6085
0.911929	0.0880706	0.7309	0.512075	-10.8238	0.282635	-5.31393			0.731924	0.512056	-11.1876	0.282633	-5.39075	-79.5696
0.77298	0.22702	0.724857	0.512137	-9.6197	0.282642	-5.04194			0.727963	0.512096	-10.4158	0.282635	-5.28805	-86.4627
0.561168	0.438832	0.726716	0.512107	-10.199	0.282758	-0.941621			0.730579	0.511993	-12.4324	0.282745	-1.41841	-97.8186
0.831839	0.168161	0.725383	0.512285	-6.72558	0.282656	-4.57326			0.727006	0.512246	-7.49768	0.282654	-4.62172	-69.6796
0.692804	0.307196	0.725296	0.512275	-6.92421	0.282645	-4.94413			0.727694	0.512205	-8.2858	0.282639	-5.16696	-83.0158
0.823497	0.176503	0.723167	0.512003	-12.2343	0.282685	-3.543			0.723166	0.512003	-12.2318	0.282673	-3.96265	-74.2014
0.64106	0.35894	0.727192	0.512129	-9.76934	0.282674	-3.92235			0.731258	0.512078	-10.7702	0.282668	-4.14523	-84.2646
0.422876	0.577124	0.720329	0.512149	-9.38457	0.282729	-1.98381			0.727839	0.512053	-11.2519	0.282683	-3.61095	-85.4035
0.0352927	0.964707	0.715158	0.512286	-6.70086	0.282807	0.783458			0.721867	0.5122	-8.384	0.282762	-0.818071	-95.2305
0.71361	0.28639	0.719831	0.512124	-9.86706	0.282642	-5.04394			0.722281	0.512091	-10.5182	0.282641	-5.08453	-79.6014
0.65641	0.34359	0.726298	0.512176	-8.85551	0.282754	-1.1056			0.727889	0.512062	-11.0814	0.282751	-1.21683	-81.3348
0.582954	0.417046	0.720681	0.512156	-9.24011	0.282674	-3.93456			0.728753	0.512193	-8.53032	0.282679	-3.73305	-86.2678
0.39289	0.60711	0.724784	0.512294	-6.54902	0.282741	-1.54914			0.729277	0.512147	-9.41522	0.282717	-2.4073	-91.8147
0.0793309	0.920669	0.71416	0.512344	-5.58704	0.282869	2.98229			0.724792	0.512093	-10.4688	0.282687	-3.46793	-75.6121
0.469636	0.530364	0.723667	0.512286	-6.70704	0.282721	-2.26924			0.728761	0.512229	-7.82145	0.282715	-2.48003	-71.8882
0.443176	0.556824	0.722189	0.512171	-8.95505	0.282723	-2.182			0.724673	0.512056	-11.2055	0.282708	-2.71065	-68.9557
0.618542	0.381458	0.722605	0.512203	-8.32294	0.282675	-3.90413			0.724626	0.512123	-9.88284	0.282667	-4.16622	-84.6822
0.163903	0.836097	0.713064	0.512347	-5.51815	0.282757	-0.990384			0.724564	0.512147	-9.4275	0.282725	-2.12524	-103.61
0.618899	0.381101	0.723952	0.512188	-8.61513	0.282719	-2.33736			0.726279	0.512104	-10.2604	0.2827	-3.005	-82.9476
0.791084	0.208916	0.719087	0.512231	-7.78464	0.282699	-3.02806			0.720028	0.512197	-8.45344	0.282692	-3.30398	-83.3914
0.442409	0.557591	0.721141	0.512316	-6.13287	0.28276	-0.88371			0.723936	0.512175	-8.87043	0.282699	-3.02409	-95.2362
0.220866	0.779134	0.721314	0.512293	-6.57716	0.282747	-1.34289			0.728008	0.512086	-10.6085	0.282714	-2.50627	-75.4046
0.791001	0.208999	0.727811	0.512075	-10.8356	0.282712	-2.58509			0.729187	0.512047	-11.3646	0.282705	-2.81151	-88.114
0.314759	0.685241	0.720706	0.512247	-7.47296	0.28272	-2.28623			0.725653	0.511999	-12.3156	0.282706	-2.78368	-73.6399
0.119122	0.880878	0.712601	0.512288	-6.67938	0.282736	-1.7437			0.727286	0.512174	-8.89625	0.282682	-3.63956	-97.6997
0.893866	0.106134	0.725132	0.511899	-14.2562	0.282697	-3.11966			0.726258	0.511894	-14.3508	0.282698	-3.067	-77.1432
0.502564	0.497436	0.722713	0.512356	-5.33647	0.282696	-3.13618			0.72785	0.512074	-10.8473	0.282704	-2.86566	-88.0941
0.0735452	0.926455	0.720506	0.512476	-3.0126	0.282778	-0.262455			0.72959	0.512041	-11.4826	0.282744	-1.45754	-89.7314
0.592994	0.407006	0.729029	0.512197	-8.4438	0.282709	-2.69277			0.73152	0.512112	-10.0959	0.28267	-4.06051	-68.3066
0.699911	0.300089	0.723035	0.512212	-8.14686	0.28268	-3.72956			0.724777	0.512136	-9.63297	0.282683	-3.60627	-79.4031
0.769037	0.230963	0.721768	0.512103	-10.2822	0.282676	-3.83757			0.724311	0.512081	-10.7068	0.282682	-3.63253	-100.107
0.309716	0.690284	0.720596	0.512269	-7.04072	0.282712	-2.57828			0.726156	0.512135	-9.6555	0.282735	-1.75606	-69.676
0.562634	0.437366	0.724712	0.512151	-9.34215	0.282698	-3.06191			0.726341	0.51209	-10.5416	0.282665	-4.23971	-97.1036
0.267171	0.732829	0.718939	0.512271	-7.01111	0.282737	-1.70152			0.729772	0.512103	-10.2781	0.282692	-3.29719	-83.3919
0.130034	0.869966	0.720407	0.51236	-5.275	0.28273	-1.9622			0.727595	0.512195	-8.48184	0.282721	-2.27137	-76.6857
0.884364	0.115636	0.720408	0.512118	-9.99069	0.282662	-4.34817			0.72072	0.512093	-10.4725	0.282658	-4.49639	-76.9357
0.409374	0.590626	0.722425	0.512289	-6.65295	0.28267	-4.05959			0.729284	0.512115	-10.0433	0.28267	-4.06168	-80.4371
0.0390195	0.96098	0.715909	0.512282	-6.79617	0.28271	-2.63993			0.722804	0.512197	-8.44098	0.282705	-2.82324	-83.9647
0.907883	0.0921173	0.729911	0.512073	-10.8599	0.282629	-5.52182			0.730584	0.512061	-11.0969	0.282628	-5.53531	-80.0423
0.242546	0.757454	0.724648	0.512303	-6.37872	0.282716	-2.42748			0.729152	0.512174	-8.90473	0.282737	-1.71328	-72.345
0.971466	0.0285338	0.729114	0.512062	-11.0729	0.282618	-5.906			0.729376	0.512057	-11.1831	0.282619	-5.86377	-79.3443
0.590634	0.409366	0.724507	0.512063	-11.0632	0.282697	-3.11728			0.727228	0.512042	-11.477	0.282673	-3.9715	-76.2717
0.184444	0.815556	0.721029	0.512275	-6.91541	0.282764	-0.741031			0.722718	0.512161	-9.15574	0.282746	-1.36474	-78.7157
0.373761	0.626239	0.721007	0.512157	-9.22015	0.28275	-1.24627			0.725475	0.512087	-10.5959	0.282691	-3.31446	-90.4574
0.898958	0.101042	0.728346	0.512109	-10.1626	0.28266	-4.42424			0.728909	0.512095	-10.4349	0.282655	-4.5997	-75.2928
0.677083	0.322917	0.721587	0.512118	-9.99188	0.282685	-3.52146			0.723778	0.512031	-11.6797	0.282665	-4.227	-77.0892
0.102739	0.897261	0.718066	0.512377	-4.94464	0.282684	-3.57668			0.729507	0.512093	-10.4802	0.282691	-3.30996	-102.312
0.306597	0.693403	0.715763	0.512271	-6.99616	0.282749	-1.27349			0.725348	0.512134	-9.67479	0.282699	-3.05724	-78.0699
0.942367	0.0576333	0.726643	0.51222	-8.00523	0.282677	-3.80636			0.727205	0.512212	-8.16154	0.282675	-3.89152	-83.4633
0.459926	0.540074	0.721343	0.512182	-8.73667	0.282668	-4.12289			0.727326	0.512045	-11.4214	0.282664	-4.29475	-104.941
0.171378	0.828622	0.723708	0.512212	-8.16206	0.282702	-2.9224			0.72787	0.512157	-9.23289	0.282674	-3.94039	-68.7748
0.660146	0.339854	0.728573	0.512157	-9.22697	0.282691	-3.33941			0.731545	0.512131	-9.73872	0.282664	-4.26997	-80.9566
0.019605	0.980395	0.719667	0.51244	-3.70027	0.28279	0.177034			0.72374	0.5122	-8.39307	0.282747	-1.34008	-119.708
0.485428	0.514572	0.71879	0.512123	-9.88297	0.28267	-4.07072			0.726388	0.512146	-9.43916	0.282666	-4.20897	-77.5709
0.458999	0.541001	0.719269	0.512281	-6.81049	0.28267	-4.05453			0.725516	0.512107	-10.2025	0.282673	-3.96449	-72.6715
0.161356	0.838644	0.717587	0.51229	-6.63371	0.282754	-1.09364			0.728889	0.512166	-9.04496	0.282681	-3.68325	-104.944
0.595472	0.404528	0.721211	0.512175	-8.88362	0.282664	-4.28241			0.7261	0.512144	-9.4894	0.282657	-4.51897	-78.0235
0.0301212	0.969879	0.719919	0.512366	-5.1476	0.282742	-1.53086			0.728754	0.512121	-9.91998	0.282724	-2.14326	-117.544
0.816481	0.183519	0.72424	0.512207	-8.25338	0.282671	-4.03265			0.725295	0.512168	-9.00625	0.282664	-4.27658	-84.5937
0.162956	0.837044	0.714249	0.512302	-6.39812	0.282773	-0.428353			0.724444	0.512077	-10.7802	0.28272	-2.28828	-99.5563
0.925568	0.0744322	0.734634	0.512149	-9.38854	0.282671	-4.03341			0.735086	0.512131	-9.73394	0.28267	-4.06909	-68.0868
0.615349	0.384651	0.716881	0.512045	-11.4108	0.282688	-3.43885			0.719243	0.512023	-11.8357	0.282643	-5.01263	-92.7615
0.00205896	0.997941	0.716196	0.512334	-5.77279	0.282691	-3.31201			0.725515	0.512095	-10.4416	0.282714	-2.50881	-98.5634
0.584022	0.415978	0.727263	0.512212	-8.16046	0.282692	-3.28685			0.730647	0.512104	-10.252	0.282679	-3.74998	-101.529
0.78385	0.21615	0.725804	0.512301	-6.40869	0.282707	-2.77555			0.728644	0.51225	-7.4047	0.2827	-3.00839	-74.8484
0.0213358	0.978664	0.714963	0.512317	-6.1108	0.282862	2.7251			0.725934	0.512111	-10.1171	0.282761	-0.839964	-84.1442
0.25781	0.74219	0.717782	0.512366	-5.14389	0.282723	-2.18289			0.721729	0.51215	-9.3607	0.282725	-2.10452	-96.0695
0.711912	0.288088	0.726272	0.512251	-7.38695	0.282658	-4.47608			0.729638	0.512183	-8.72285	0.282652	-4.71106	-66.5138
0.622426	0.377574	0.72637	0.512189	-8.59953	0.282675	-3.87795			0.731224	0.512155	-9.26352	0.282673	-3.96954	-93.8225
0.054295	0.945705	0.711434	0.512263	-7.16082	0.282737	-1.69427			0.725455	0.512107	-10.2092	0.282742	-1.51328	-81.5946
0.24128	0.75872	0.716499	0.512376	-4.95305	0.282699	-3.04416			0.723038	0.512141	-9.54375	0.282694	-3.20456	-70.9898
0.569892	0.430108	0.725356	0.512235	-7.71199	0.282709	-2.69813			0.728861	0.512126	-9.82318	0.282707	-2.77552	-89.6506
0.515821	0.484179	0.725647	0.512131	-9.73776	0.282725	-2.1295			0.729991	0.51208	-10.7313	0.282698	-3.0736	-87.835
0.692795	0.307205	0.728777	0.512222	-7.95663	0.282719	-2.33511			0.732169	0.512164	-9.09218	0.282705	-2.81229	-69.0097
0.257585	0.742415	0.718977	0.512244	-7.53097	0.282707	-2.77033			0.726412	0.512089	-10.5491	0.282717	-2.38915	-89.8642
0.147594	0.852406	0.716735	0.512328	-5.88171	0.282718	-2.38549			0.728463	0.512131	-9.73926	0.282684	-3.5625	-94.3083
0.937296	0.0627036	0.735103	0.512103	-10.2854	0.282742	-1.51088			0.735827	0.512089	-10.5509	0.282741	-1.54244	-85.3494
0.279433	0.720567	0.721808	0.512283	-6.77845	0.282664	-4.26297			0.726044	0.512176	-8.86217	0.282667	-4.15716	-60.8241
0.597979	0.402021	0.722302	0.512234	-7.71991	0.282705	-2.82759			0.725246	0.512177	-8.83027	0.282667	-4.19002	-93.5488
0.807605	0.192395	0.724023	0.512208	-8.23878	0.282719	-2.32733			0.725336	0.512189	-8.60804	0.282706	-2.79114	-65.7179
0.86738	0.13262	0.728831	0.512274	-6.93649	0.282675	-3.8955			0.729876	0.512233	-7.73887	0.282667	-4.17079	-83.6417
0.315545	0.684455	0.717236	0.512119	-9.9645	0.282709	-2.68628			0.72664	0.512062	-11.0785	0.282689	-3.40033	-102.298
0.935907	0.0640932	0.731905	0.512285	-6.73347	0.282682	-3.63562			0.732355	0.51226	-7.22049	0.28268	-3.7232	-74.1143
0.927146	0.0728541	0.737743	0.512229	-7.82912	0.282726	-2.074			0.738251	0.512218	-8.0348	0.282724	-2.15682	-78.6108
0.27621	0.72379	0.722992	0.512343	-5.59878	0.282666	-4.19152			0.727149	0.512219	-8.01299	0.282646	-4.92385	-106.144
0.0400667	0.959933	0.715758	0.512424	-4.02332	0.282742	-1.51903			0.723081	0.512092	-10.4914	0.282772	-0.459402	-94.7391
0.359891	0.640109	0.722259	0.512235	-7.70843	0.282713	-2.55362			0.729778	0.512077	-10.791	0.2827	-3.00133	-76.2832
0.970343	0.0296569	0.725841	0.51217	-8.96571	0.282695	-3.16824			0.72596	0.512165	-9.06484	0.282694	-3.20888	-75.0672
0.844879	0.155121	0.731832	0.512176	-8.85651	0.28275	-1.25235			0.73383	0.512158	-9.21321	0.282743	-1.47067	-67.7824
0.482801	0.517199	0.726437	0.51226	-7.20933	0.282757	-0.995147			0.726804	0.512143	-9.49643	0.282753	-1.12115	-78.8807
0.52061	0.47939	0.723538	0.512254	-7.33132	0.282755	-1.05275			0.726827	0.512123	-9.89102	0.282714	-2.52198	-77.4466
0.973129	0.0268709	0.728701	0.512039	-11.5344	0.28269	-3.36739			0.72888	0.512035	-11.599	0.282688	-3.43677	-62.8166
0.201457	0.798543	0.71486	0.512299	-6.45936	0.282809	0.841753			0.726184	0.51219	-8.59121	0.282705	-2.84591	-63.3382
0.994638	0.0053616	0.723165	0.511941	-13.4373	0.282715	-2.48349			0.723177	0.51194	-13.4585	0.282715	-2.48939	-76.5827
0.91016	0.0898396	0.722051	0.512113	-10.0873	0.282667	-4.18231			0.722505	0.512096	-10.4125	0.282667	-4.18303	-76.6811
0.911498	0.0885025	0.724595	0.512161	-9.15662	0.282652	-4.7006			0.725199	0.512134	-9.67215	0.282648	-4.82791	-80.6755
0.285196	0.714804	0.714634	0.512193	-8.52245	0.282738	-1.65249			0.725463	0.512104	-10.2653	0.282707	-2.74603	-93.1744
0.556972	0.443028	0.71762	0.512154	-9.29466	0.282656	-4.56392			0.720299	0.512172	-8.93787	0.282656	-4.55145	-74.6733
0.85266	0.14734	0.728674	0.512063	-11.0613	0.282674	-3.91451			0.729503	0.512062	-11.0799	0.282672	-4.0088	-85.477
0.958944	0.0410558	0.729176	0.512025	-11.7962	0.282642	-5.07066			0.72958	0.512012	-12.0609	0.282641	-5.10858	-83.4133
0.460975	0.539025	0.724527	0.512209	-8.21285	0.282662	-4.34022			0.727584	0.512145	-9.46166	0.282676	-3.85297	-87.9302
0.838286	0.161714	0.722922	0.512097	-10.3949	0.282742	-1.51131			0.724855	0.512047	-11.3678	0.282739	-1.63357	-86.8478
0.413706	0.586294	0.719199	0.512165	-9.07734	0.282778	-0.258459			0.723399	0.512027	-11.7652	0.282717	-2.3882	-60.6455
0.301313	0.698687	0.715166	0.512256	-7.29212	0.282716	-2.42617			0.724145	0.512089	-10.5527	0.28268	-3.70274	-91.1775
0.630077	0.369923	0.728067	0.51226	-7.21489	0.282688	-3.43481			0.729266	0.512151	-9.34421	0.28268	-3.72244	-86.5116
0.194039	0.805961	0.719262	0.512344	-5.58308	0.282753	-1.13842			0.729407	0.512198	-8.4349	0.282708	-2.7238	-90.0544
0.96139	0.0386103	0.728462	0.512067	-10.9877	0.282672	-3.99352			0.72882	0.512065	-11.0212	0.282671	-4.01681	-85.8356
0.729554	0.270446	0.719227	0.512098	-10.369	0.282732	-1.85793			0.721219	0.512053	-11.2557	0.282707	-2.74442	-82.4891
0.174935	0.825065	0.713156	0.512288	-6.66869	0.282703	-2.88504			0.722694	0.512173	-8.91736	0.282715	-2.48847	-106.067
0.887882	0.112118	0.728439	0.512199	-8.41319	0.282689	-3.39386			0.729351	0.512162	-9.13559	0.282686	-3.48922	-55.2317
0.458547	0.541453	0.725537	0.512278	-6.87253	0.282664	-4.27661			0.729719	0.512184	-8.69101	0.282642	-5.05116	-80.6593
0.827068	0.172932	0.731136	0.512111	-10.1233	0.282697	-3.11859			0.731672	0.51206	-11.1171	0.282694	-3.20527	-76.1357
0.911264	0.0887359	0.722184	0.51204	-11.5042	0.282646	-4.89936			0.723086	0.512034	-11.6167	0.282645	-4.94751	-64.6922
0.543832	0.456168	0.724141	0.512203	-8.32938	0.282692	-3.28721			0.727112	0.512058	-11.1552	0.282673	-3.96401	-92.46
0.0378225	0.962178	0.712421	0.512288	-6.6634	0.282724	-2.14122			0.723033	0.512118	-9.98427	0.28275	-1.24393	-67.6598
0.40952	0.59048	0.718316	0.512196	-8.47047	0.282658	-4.50389			0.722222	0.512022	-11.8678	0.282651	-4.74691	-74.4232
0.246475	0.753525	0.71858	0.512325	-5.95654	0.282802	0.608566			0.72598	0.512124	-9.8648	0.282716	-2.42442	-64.6681
0.15746	0.84254	0.717849	0.512294	-6.54504	0.282739	-1.61228			0.729374	0.512121	-9.93288	0.282738	-1.67286	-108.54
0.200969	0.799031	0.717909	0.512249	-7.43964	0.282731	-1.9095			0.724235	0.512233	-7.73689	0.282705	-2.82792	-82.8071
0.641412	0.358588	0.724205	0.512218	-8.04386	0.28269	-3.34878			0.729437	0.512163	-9.10359	0.282682	-3.63446	-77.2186
0.682186	0.317814	0.721331	0.512164	-9.08792	0.282748	-1.30407			0.722736	0.512082	-10.6984	0.282745	-1.39901	-77.7524
0.654233	0.345767	0.719678	0.512153	-9.30784	0.282639	-5.17942			0.723286	0.5121	-10.3311	0.282634	-5.35363	-78.1269
0.600057	0.399943	0.727536	0.512198	-8.4267	0.2827	-3.01314			0.730706	0.512195	-8.48569	0.282699	-3.03526	-82.2706
0.190797	0.809203	0.722192	0.512396	-4.55639	0.282757	-0.992798			0.728941	0.512204	-8.30549	0.282734	-1.82082	-76.5467
0.581124	0.418876	0.723826	0.512203	-8.32564	0.282725	-2.11336			0.726188	0.512105	-10.2442	0.282708	-2.71254	-98.5514
0.247244	0.752756	0.719351	0.512286	-6.70233	0.282819	1.21379			0.725624	0.512107	-10.1948	0.282747	-1.32684	-68.2785
0.163815	0.836185	0.712128	0.512362	-5.23438	0.282833	1.69757			0.725439	0.512084	-10.6527	0.282681	-3.68149	-108.033
0.58301	0.41699	0.723086	0.512225	-7.89191	0.282759	-0.916884			0.727166	0.512186	-8.65284	0.282717	-2.39457	-69.1966
0.199689	0.800311	0.715108	0.512356	-5.35181	0.282741	-1.54345			0.725581	0.512105	-10.2343	0.282697	-3.11599	-89.7578
0.421627	0.578373	0.72008	0.512375	-4.97095	0.282733	-1.85564			0.723454	0.512218	-8.03196	0.282725	-2.11623	-87.3401
0.566827	0.433173	0.730748	0.512276	-6.9116	0.282641	-5.08753			0.733995	0.512154	-9.28726	0.282631	-5.45547	-78.0454
0.860351	0.139649	0.729159	0.511936	-13.5295	0.282662	-4.36709			0.730776	0.511906	-14.1185	0.282661	-4.37218	-72.3981
0.383546	0.616454	0.724327	0.512263	-7.15221	0.282761	-0.845805			0.73013	0.512142	-9.51165	0.282726	-2.09932	-88.8194
0.206249	0.793751	0.714352	0.512321	-6.02518	0.282736	-1.7492			0.726743	0.512136	-9.62712	0.282688	-3.44381	-84.772
0.115302	0.884698	0.718172	0.512219	-8.01674	0.282742	-1.51366			0.72364	0.512147	-9.42774	0.282708	-2.72821	-82.2408
0.0353389	0.964661	0.719874	0.512225	-7.90543	0.282821	1.275			0.723925	0.512254	-7.33103	0.282738	-1.6715	-74.5197
0.0907464	0.909254	0.717022	0.512319	-6.05727	0.282705	-2.81458			0.726155	0.512108	-10.1814	0.282698	-3.06108	-96.4713
0.102046	0.897954	0.721648	0.512294	-6.54486	0.282852	2.35211			0.728399	0.512139	-9.58614	0.282722	-2.21379	-122.265
0.80578	0.19422	0.732004	0.512187	-8.63523	0.282672	-4.00544			0.734021	0.512155	-9.26273	0.282679	-3.75363	-73.7437
0.676246	0.323754	0.722512	0.512202	-8.34236	0.282704	-2.86477			0.723568	0.512104	-10.2582	0.282684	-3.57517	-80.8043
0.745385	0.254615	0.721408	0.512147	-9.41309	0.282679	-3.74793			0.723064	0.512059	-11.1299	0.28267	-4.04917	-93.5101
0.42204	0.57796	0.716575	0.512237	-7.65964	0.282754	-1.08961			0.723471	0.512207	-8.25827	0.282697	-3.11772	-88.4325
0.617005	0.382995	0.725462	0.51223	-7.79843	0.282677	-3.80345			0.728262	0.512175	-8.86908	0.282666	-4.21032	-91.9859
0.941085	0.0589153	0.730313	0.512039	-11.5222	0.282651	-4.72406			0.73078	0.512031	-11.6878	0.282647	-4.88866	-87.7213
0.365615	0.634385	0.720807	0.512272	-6.9748	0.28272	-2.29347			0.726	0.51207	-10.9253	0.282675	-3.90366	-96.0563
0.287366	0.712634	0.721326	0.51224	-7.5985	0.282728	-2.01858			0.72942	0.512218	-8.02938	0.282716	-2.42278	-89.1612
0.0490853	0.950915	0.721385	0.512368	-5.10768	0.282824	1.38963			0.727679	0.512147	-9.41317	0.282742	-1.52005	-74.0875
0.400423	0.599577	0.721503	0.512234	-7.72112	0.282711	-2.6192			0.728148	0.512137	-9.62133	0.282701	-2.96466	-103.496
0.847314	0.152686	0.732708	0.512221	-7.97613	0.282697	-3.10104			0.734521	0.512189	-8.60606	0.282697	-3.10165	-71.3338
0.00149152	0.998508	0.714981	0.51236	-5.27557	0.282827	1.49017			0.723627	0.512101	-10.3278	0.28272	-2.28877	-130.457
0.365255	0.634745	0.721124	0.512292	-6.59375	0.282752	-1.153			0.727516	0.512176	-8.86239	0.282705	-2.8456	-83.7857
0.830258	0.169742	0.725498	0.512125	-9.85063	0.282685	-3.52661			0.726591	0.512107	-10.2097	0.282678	-3.77001	-88.3537
0.87333	0.12667	0.733778	0.512264	-7.13793	0.282693	-3.23813			0.734743	0.512242	-7.56232	0.282686	-3.5058	-80.7719
0.0682581	0.931742	0.714901	0.512397	-4.53665	0.282764	-0.741123			0.721875	0.51222	-7.9892	0.282749	-1.27426	-97.5587
0.770966	0.229034	0.729179	0.512194	-8.50996	0.282627	-5.58614			0.730196	0.512145	-9.46033	0.282617	-5.92599	-77.8241
0.804348	0.195652	0.730284	0.512114	-10.0691	0.28268	-3.71187			0.732132	0.512105	-10.2344	0.282666	-4.19814	-80.8469
0.694426	0.305574	0.72557	0.512257	-7.27325	0.282714	-2.50645			0.728258	0.512206	-8.26486	0.282693	-3.267	-81.2763
0.765313	0.234687	0.729206	0.512198	-8.43054	0.282698	-3.09047			0.730089	0.512143	-9.49614	0.282684	-3.56037	-81.3313
0.158148	0.841852	0.718122	0.512272	-6.98373	0.28276	-0.901586			0.722819	0.512105	-10.2348	0.282681	-3.67892	-105.187
0.193373	0.806627	0.7173	0.512317	-6.10638	0.282712	-2.56989			0.726151	0.512094	-10.4524	0.282696	-3.14038	-95.24
0.653208	0.346792	0.726907	0.512157	-9.23515	0.282708	-2.71986			0.728902	0.51212	-9.94232	0.282709	-2.69076	-69.5775
0.720063	0.279937	0.723938	0.512174	-8.89843	0.282624	-5.68232			0.724577	0.512096	-10.4146	0.282615	-6.01417	-77.3686
0.0636823	0.936318	0.716383	0.512366	-5.15066	0.28274	-1.60627			0.726102	0.512066	-11.0073	0.282744	-1.44792	-91.5679
0.229235	0.770765	0.719971	0.512248	-7.45753	0.282717	-2.41887			0.723782	0.512211	-8.16597	0.282675	-3.89254	-80.009
0.328916	0.671084	0.720678	0.512315	-6.14719	0.282695	-3.17844			0.726955	0.51214	-9.55422	0.282655	-4.58698	-109.808
0.822098	0.177902	0.721201	0.512029	-11.7255	0.282669	-4.09317			0.722537	0.512003	-12.2395	0.282661	-4.39599	-85.0105
0.376097	0.623903	0.719842	0.512402	-4.45266	0.282773	-0.41798			0.728164	0.512171	-8.95454	0.282685	-3.52676	-97.9333
0.249722	0.750278	0.71936	0.512333	-5.79126	0.28274	-1.58827			0.725809	0.51213	-9.75179	0.2827	-3.00563	-102.836
0.348484	0.651516	0.727329	0.512393	-4.63139	0.28269	-3.34412			0.732238	0.512106	-10.2251	0.282676	-3.83974	-98.8585
0.177276	0.822724	0.717168	0.512299	-6.44798	0.282733	-1.85085			0.72571	0.512097	-10.3984	0.282749	-1.25613	-101.757
0.710513	0.289487	0.718483	0.512054	-11.2444	0.282713	-2.54731			0.720717	0.512023	-11.8409	0.282699	-3.03878	-74.8782
0.880965	0.119035	0.723012	0.512099	-10.3533	0.282685	-3.53416			0.723853	0.512087	-10.5937	0.282682	-3.65824	-68.9173
0.19413	0.80587	0.716365	0.5123	-6.44158	0.282754	-1.10251			0.727236	0.512083	-10.6644	0.282716	-2.44855	-69.8438
0.55675	0.44325	0.719163	0.512249	-7.43578	0.282664	-4.27182			0.721051	0.512157	-9.23583	0.282663	-4.3084	-71.5916
0.617116	0.382884	0.723479	0.512159	-9.18183	0.282667	-4.17001			0.726765	0.512112	-10.1009	0.282667	-4.1828	-84.318
0.648536	0.351464	0.733157	0.512229	-7.82755	0.282727	-2.06786			0.735148	0.512157	-9.23489	0.282705	-2.81303	-84.5102
0.0639498	0.93605	0.718503	0.512469	-3.13364	0.282785	0.0125262			0.727045	0.511994	-12.4021	0.282746	-1.36552	-137.835
0.533855	0.466145	0.718705	0.512208	-8.23168	0.282725	-2.11472			0.722129	0.512148	-9.40696	0.282714	-2.51397	-74.8776
0.842945	0.157055	0.723228	0.51208	-10.7337	0.282664	-4.27338			0.724056	0.512024	-11.819	0.28266	-4.43137	-84.3792
0.424279	0.575721	0.716798	0.512323	-5.98224	0.282732	-1.86887			0.723066	0.51218	-8.77279	0.282758	-0.969841	-70.0707
0.67186	0.32814	0.729633	0.51227	-7.02635	0.282725	-2.10633			0.730762	0.512241	-7.57892	0.282691	-3.33411	-76.952
0.679309	0.320691	0.72122	0.512234	-7.7338	0.282757	-0.981693			0.723157	0.512176	-8.85362	0.282731	-1.90212	-81.1575
0.0455295	0.954471	0.713422	0.512394	-4.59749	0.282762	-0.816182			0.729244	0.51208	-10.7354	0.282749	-1.26933	-69.1054
0.741106	0.258894	0.729403	0.512151	-9.34585	0.282737	-1.68149			0.732693	0.512081	-10.7141	0.282725	-2.1272	-81.0157
0.943901	0.0560989	0.731059	0.511951	-13.2522	0.282666	-4.21253			0.731531	0.511941	-13.4453	0.282666	-4.21126	-73.5846
0.22723	0.77277	0.720443	0.512299	-6.44896	0.282783	-0.0691838			0.727345	0.512149	-9.38033	0.282691	-3.31804	-92.9545
0.413657	0.586343	0.724306	0.512294	-6.54936	0.282678	-3.78002			0.72821	0.512078	-10.762	0.282671	-4.01541	-99.2193
0.62416	0.37584	0.72618	0.512197	-8.45557	0.282701	-2.98514			0.73093	0.512177	-8.8284	0.282682	-3.62915	-80.8866
0.996347	0.00365259	0.73648	0.512155	-9.26029	0.282667	-4.16932			0.736521	0.512155	-9.27527	0.282667	-4.16747	-91.9661
0.287982	0.712018	0.722816	0.512243	-7.54979	0.282717	-2.42049			0.727812	0.512099	-10.362	0.282716	-2.4372	-84.4397
0.425283	0.574717	0.72317	0.512224	-7.9183	0.28266	-4.42711			0.725103	0.512158	-9.2058	0.282621	-5.78215	-97.2019
0.597042	0.402958	0.726272	0.512189	-8.59506	0.282667	-4.1746			0.731509	0.512092	-10.4876	0.282666	-4.19055	-77.1832
0.200926	0.799074	0.71882	0.512292	-6.59405	0.28274	-1.57642			0.728734	0.512129	-9.76658	0.282682	-3.63368	-107.665
0.609969	0.390031	0.725461	0.512169	-8.99039	0.282701	-2.97464			0.727743	0.51214	-9.56633	0.282711	-2.59985	-89.0675
0.914187	0.0858132	0.72841	0.511954	-13.1902	0.282677	-3.831			0.729201	0.511955	-13.166	0.282677	-3.82855	-79.4041
0.0359559	0.964044	0.715643	0.512479	-2.94751	0.282748	-1.29501			0.721602	0.51209	-10.53	0.282713	-2.53138	-89.0513
0.824806	0.175194	0.727254	0.512246	-7.49692	0.282781	-0.158747			0.728733	0.512238	-7.65157	0.282772	-0.457744	-79.4534
0.544773	0.455227	0.721904	0.512175	-8.87022	0.282721	-2.26601			0.724919	0.512142	-9.52074	0.282733	-1.84519	-87.3653
0.824722	0.175278	0.723365	0.512092	-10.487	0.282659	-4.47121			0.724164	0.512047	-11.3695	0.282657	-4.53014	-68.4866
0.589775	0.410225	0.727949	0.51219	-8.57544	0.282668	-4.13767			0.731122	0.512049	-11.3384	0.282657	-4.5123	-75.0454
0.697821	0.302179	0.725682	0.512171	-8.94659	0.282687	-3.47345			0.727517	0.512115	-10.0468	0.282688	-3.41699	-84.7219
0.445418	0.554582	0.722643	0.512211	-8.18108	0.282676	-3.8403			0.728061	0.512172	-8.93166	0.282663	-4.29731	-85.7568
0.74785	0.25215	0.726749	0.512338	-5.68755	0.282711	-2.61747			0.728235	0.512244	-7.53867	0.282709	-2.69335	-87.5914
0.286204	0.713796	0.718865	0.512254	-7.32608	0.282757	-0.992972			0.722332	0.512178	-8.80941	0.282672	-4.00178	-77.2362
0.915637	0.0843632	0.728601	0.512004	-12.2086	0.282678	-3.77532			0.72936	0.512007	-12.1561	0.282676	-3.85503	-66.9649
0.574951	0.425049	0.722059	0.512173	-8.92372	0.282659	-4.45355			0.723225	0.512195	-8.48211	0.282636	-5.2824	-78.3065
0.952564	0.0474365	0.725766	0.512091	-10.5228	0.282684	-3.56454			0.725928	0.512076	-10.7973	0.282682	-3.62829	-88.3651
0.0435985	0.956402	0.721873	0.512492	-2.69548	0.282798	0.451748			0.725977	0.512162	-9.13652	0.28273	-1.93818	-98.159
0.468605	0.531395	0.721546	0.512249	-7.43938	0.282702	-2.92657			0.724491	0.512151	-9.3385	0.282682	-3.63054	-86.1198
0.949351	0.0506485	0.729974	0.512087	-10.5979	0.282692	-3.29153			0.730527	0.512076	-10.814	0.282687	-3.48297	-66.3377
0.225261	0.774739	0.718514	0.512197	-8.44442	0.282732	-1.86004			0.730422	0.512105	-10.2403	0.28272	-2.29021	-85.2499
0.307287	0.692713	0.71754	0.512258	-7.24911	0.282668	-4.13061			0.725137	0.5122	-8.39445	0.282656	-4.55809	-96.0723
0.731184	0.268816	0.723765	0.51226	-7.21734	0.282682	-3.63555			0.726637	0.512204	-8.30526	0.282674	-3.92277	-87.0927
0.217679	0.782321	0.719023	0.512341	-5.64425	0.282684	-3.58022			0.72412	0.512172	-8.92864	0.28271	-2.66028	-82.3956
0.11985	0.88015	0.711719	0.512207	-8.24402	0.28271	-2.65566			0.723452	0.512134	-9.67349	0.282722	-2.22746	-85.2613
0.372952	0.627048	0.718977	0.512263	-7.16399	0.282646	-4.92419			0.724789	0.512083	-10.6769	0.282621	-5.79301	-80.9178
0.93873	0.0612695	0.726858	0.512063	-11.0653	0.282691	-3.32538			0.727431	0.51205	-11.3063	0.282691	-3.3346	-82.797
0.146103	0.853897	0.716605	0.512238	-7.65272	0.282832	1.66673			0.724046	0.512024	-11.8138	0.282749	-1.28702	-87.726
0.463331	0.536669	0.719586	0.512172	-8.94361	0.282753	-1.13963			0.72363	0.51214	-9.55412	0.282724	-2.17101	-84.8553
0.913597	0.0864029	0.717301	0.512018	-11.9366	0.282637	-5.23621			0.717479	0.512001	-12.2751	0.282629	-5.50199	-70.0344
0.551058	0.448942	0.722081	0.512169	-8.98409	0.282721	-2.25514			0.725976	0.512095	-10.4303	0.282719	-2.34808	-75.1294
0.133123	0.866877	0.719892	0.512296	-6.50581	0.282797	0.434351			0.721913	0.512193	-8.53125	0.282738	-1.67097	-66.4915
0.736216	0.263784	0.722665	0.512247	-7.47868	0.2827	-2.98852			0.724556	0.512178	-8.81806	0.282699	-3.05402	-82.8486
0.867305	0.132695	0.725877	0.512044	-11.4307	0.2827	-3.00718			0.727	0.512018	-11.9319	0.282699	-3.03922	-61.2522
0.763001	0.236999	0.728227	0.51209	-10.5376	0.282678	-3.77415			0.730631	0.512025	-11.795	0.282687	-3.47358	-75.1106
0.174839	0.825161	0.72271	0.51232	-6.04967	0.28274	-1.5964			0.725533	0.512139	-9.57202	0.282755	-1.04786	-112.409
0.401038	0.598962	0.726464	0.512248	-7.44277	0.282709	-2.70026			0.732376	0.512084	-10.6434	0.282708	-2.72783	-68.1441
0.95112	0.0488804	0.721641	0.512238	-7.65299	0.282721	-2.24674			0.722025	0.512229	-7.8299	0.282721	-2.25953	-68.9615
0.211464	0.788536	0.719431	0.512253	-7.36357	0.282767	-0.628667			0.723755	0.512128	-9.79736	0.28271	-2.63545	-81.4413
0.026314	0.973686	0.716208	0.512257	-7.28238	0.282816	1.11347			0.728707	0.51209	-10.5394	0.282799	0.489502	-106.784
0.100438	0.899562	0.717516	0.51235	-5.45718	0.282712	-2.57877			0.723866	0.512113	-10.0913	0.282704	-2.86717	-97.696
0.501671	0.498329	0.721005	0.512183	-8.71443	0.282683	-3.61419			0.726731	0.512033	-11.6506	0.282651	-4.74605	-97.6414
0.0590644	0.940936	0.719167	0.512266	-7.10289	0.28275	-1.25048			0.726	0.512069	-10.9461	0.28269	-3.34749	-120.916
0.227778	0.772222	0.716356	0.512286	-6.71286	0.282739	-1.60995			0.725066	0.512132	-9.71208	0.282682	-3.63569	-101.499
0.505807	0.494193	0.720723	0.512388	-4.72413	0.282745	-1.4266			0.72734	0.512218	-8.03072	0.2827	-2.99125	-78.4974
0.475748	0.524252	0.719622	0.51225	-7.41645	0.2827	-3.00813			0.724058	0.512092	-10.5022	0.282691	-3.31632	-72.757
0.0623008	0.937699	0.716168	0.512375	-4.96565	0.282757	-0.992314			0.728058	0.512094	-10.4471	0.282722	-2.21363	-96.3509
0.0635395	0.93646	0.719661	0.512312	-6.20982	0.282788	0.102019			0.722046	0.512067	-10.9773	0.282738	-1.65752	-98.5923
0.801645	0.198355	0.730427	0.512091	-10.5126	0.282688	-3.43299			0.731605	0.512014	-12.0241	0.28268	-3.72733	-78.6376
0.536885	0.463115	0.720577	0.512185	-8.67906	0.282722	-2.21125			0.726293	0.512122	-9.90377	0.282727	-2.05776	-73.8052
0.56163	0.43837	0.722006	0.512066	-11.0082	0.282665	-4.22981			0.725355	0.512	-12.2814	0.28267	-4.05189	-84.9908
0.497392	0.502608	0.72476	0.51227	-7.02697	0.28272	-2.28434			0.728055	0.512091	-10.5225	0.282713	-2.54821	-81.5993
0.0321087	0.967891	0.720288	0.512169	-8.99246	0.282849	2.25829			0.729006	0.512209	-8.21763	0.282687	-3.45524	-100.442
0.42199	0.57801	0.726236	0.512261	-7.20181	0.282763	-0.78861			0.731158	0.512313	-6.19076	0.282698	-3.08479	-99.9148
0.267161	0.732839	0.721628	0.512286	-6.72002	0.282777	-0.275937			0.73002	0.512121	-9.92294	0.282735	-1.76786	-83.6486
0.903567	0.0964326	0.727649	0.511924	-13.7756	0.282658	-4.49215			0.728716	0.511904	-14.1534	0.282656	-4.54743	-75.7184
0.533551	0.466449	0.725051	0.512197	-8.43879	0.282712	-2.58401			0.728779	0.512065	-11.0271	0.282711	-2.62757	-99.5305
0.612702	0.387298	0.719769	0.512173	-8.9245	0.282709	-2.68935			0.724534	0.512113	-10.0861	0.282708	-2.73708	-86.0574
0.0257394	0.974261	0.711784	0.512318	-6.07835	0.282764	-0.738439			0.719787	0.512278	-6.87214	0.282699	-3.0253	-76.9664
0.652143	0.347857	0.72363	0.512202	-8.34215	0.282657	-4.51598			0.727221	0.512115	-10.0524	0.282641	-5.09919	-81.3979
0.240518	0.759482	0.719684	0.512352	-5.41866	0.282701	-2.95854			0.724732	0.512108	-10.176	0.282691	-3.31304	-112.166
0.187126	0.812874	0.718711	0.512202	-8.3555	0.28271	-2.6614			0.726133	0.512085	-10.6311	0.282686	-3.48415	-75.8134
0.300425	0.699575	0.717398	0.512387	-4.73728	0.282723	-2.17947			0.72422	0.512195	-8.49353	0.282707	-2.75302	-73.8085
0.478729	0.521271	0.720138	0.512297	-6.48701	0.282735	-1.77638			0.722991	0.512159	-9.18998	0.282718	-2.36192	-82.8746
0.155352	0.844648	0.717635	0.512218	-8.04566	0.282786	0.0186497			0.722835	0.512118	-9.98266	0.282719	-2.34836	-65.4489
0.179646	0.820354	0.72043	0.512212	-8.16363	0.282747	-1.36003			0.728235	0.512187	-8.65118	0.282701	-2.96243	-66.514
0.965241	0.0347587	0.727126	0.512189	-8.60371	0.282755	-1.05015			0.727426	0.512178	-8.82351	0.282754	-1.0925	-65.9862
0.620176	0.379824	0.718988	0.512125	-9.85969	0.282703	-2.91415			0.721328	0.512002	-12.2408	0.282693	-3.25648	-89.8163
0.963996	0.0360039	0.730055	0.512061	-11.0915	0.282652	-4.69623			0.730345	0.512046	-11.3909	0.282653	-4.67454	-91.5125
0.00127016	0.99873	0.71879	0.512336	-5.73403	0.282828	1.53303			0.725902	0.512027	-11.7652	0.282777	-0.265899	-88.4927
0.406781	0.593219	0.723588	0.51224	-7.61707	0.282724	-2.14154			0.734578	0.51211	-10.1432	0.28269	-3.36644	-102.825
0.845702	0.154298	0.724013	0.512149	-9.38415	0.282651	-4.72179			0.725103	0.51212	-9.9456	0.282649	-4.79704	-94.8652
0.358084	0.641916	0.721388	0.512216	-8.0792	0.282669	-4.11425			0.725997	0.512112	-10.1045	0.282668	-4.12923	-83.9774
0.837446	0.162554	0.727622	0.512209	-8.2158	0.282687	-3.48044			0.728827	0.512187	-8.6389	0.282686	-3.48907	-82.2786
0.95016	0.0498405	0.720814	0.511984	-12.6043	0.282715	-2.49088			0.721013	0.511977	-12.7427	0.282714	-2.49391	-75.5289
0.308605	0.691395	0.723802	0.512223	-7.93494	0.282759	-0.925469			0.732138	0.512018	-11.9422	0.28271	-2.65118	-85.3268
0.762675	0.237325	0.725488	0.512023	-11.8495	0.282731	-1.92401			0.727791	0.512029	-11.7264	0.282725	-2.11936	-85.8253
0.273422	0.726578	0.719482	0.512351	-5.44396	0.282678	-3.7958			0.724949	0.512232	-7.7686	0.282706	-2.78009	-91.8831
0.911125	0.0888746	0.729236	0.51228	-6.82895	0.282688	-3.43919			0.729843	0.512276	-6.89812	0.282686	-3.50851	-82.9299
0.847956	0.152044	0.729361	0.512154	-9.28025	0.282653	-4.66746			0.730575	0.512123	-9.89787	0.282655	-4.60757	-74.0642
0.751877	0.248123	0.727198	0.512072	-10.885	0.282678	-3.76865			0.729608	0.512007	-12.1602	0.282672	-4.00415	-71.7712
0.661277	0.338723	0.71928	0.51219	-8.58787	0.282708	-2.73437			0.723862	0.512095	-10.427	0.282686	-3.49745	-82.3528
0.719582	0.280418	0.723714	0.512215	-8.10477	0.282718	-2.36512			0.725246	0.512163	-9.11517	0.282704	-2.87015	-72.6185
0.460842	0.539158	0.724479	0.512227	-7.8615	0.282699	-3.03937			0.730932	0.512064	-11.0423	0.282682	-3.64697	-101.762
0.552705	0.447295	0.723921	0.512249	-7.42495	0.282697	-3.09512			0.726806	0.512134	-9.66787	0.282673	-3.97309	-76.5569
0.531313	0.468687	0.719753	0.512236	-7.67999	0.282767	-0.63864			0.724985	0.512154	-9.28288	0.282729	-1.9763	-87.3424
0.0027594	0.997241	0.716184	0.512246	-7.4865	0.28289	3.70102			0.727255	0.512127	-9.8207	0.28271	-2.63798	-128.757
0.635601	0.364399	0.724095	0.51203	-11.7049	0.282704	-2.85165			0.727768	0.511997	-12.35	0.282699	-3.04787	-85.8426
0.530949	0.469051	0.718197	0.512236	-7.6859	0.282708	-2.71306			0.722395	0.512145	-9.47007	0.282692	-3.29053	-83.8386
0.846689	0.153311	0.731331	0.512064	-11.0386	0.282684	-3.56608			0.732467	0.512008	-12.138	0.282671	-4.03762	-82.0814
0.975436	0.024564	0.720284	0.511969	-12.8872	0.282698	-3.07809			0.720463	0.511962	-13.0229	0.282698	-3.07594	-73.4923
0.522774	0.477226	0.721831	0.512184	-8.70858	0.282684	-3.58767			0.726483	0.51217	-8.97741	0.282658	-4.50096	-109.465
0.902145	0.0978546	0.721149	0.512217	-8.05328	0.282648	-4.83596			0.721932	0.512182	-8.74724	0.282647	-4.88112	-75.5053
0.369616	0.630384	0.719003	0.512226	-7.8741	0.282758	-0.939778			0.724337	0.512027	-11.7697	0.282707	-2.75252	-81.3028
0.210481	0.789519	0.719026	0.512322	-6.0174	0.282739	-1.61924			0.726098	0.512204	-8.31604	0.282681	-3.69028	-77.2764
0.541712	0.458288	0.725449	0.512235	-7.71445	0.282681	-3.68903			0.729153	0.512162	-9.12808	0.282649	-4.80276	-80.2486
0.60092	0.39908	0.72285	0.512246	-7.49587	0.282741	-1.56174			0.726139	0.512145	-9.46837	0.282729	-1.96297	-72.3887
0.535218	0.464782	0.717684	0.512292	-6.5936	0.282677	-3.80522			0.721947	0.512195	-8.49428	0.282657	-4.53039	-79.6821
0.0441128	0.955887	0.714551	0.512401	-4.47431	0.282777	-0.274705			0.722711	0.512117	-10.015	0.28276	-0.867156	-89.3966
0.518561	0.481439	0.720314	0.512158	-9.21616	0.282699	-3.05372			0.721852	0.512071	-10.9101	0.282699	-3.03718	-84.6589
0.758415	0.241585	0.719941	0.512167	-9.03936	0.282665	-4.24059			0.722592	0.512057	-11.181	0.282663	-4.3004	-74.8977
0.85807	0.14193	0.724042	0.512084	-10.6513	0.282675	-3.9043			0.724426	0.512051	-11.2889	0.282671	-4.01789	-83.1143
0.307105	0.692895	0.718049	0.512376	-4.95076	0.282745	-1.43021			0.728622	0.512193	-8.53018	0.282716	-2.44532	-91.1757
0.866344	0.133656	0.726755	0.512167	-9.03798	0.282678	-3.78825			0.727627	0.512151	-9.34586	0.282673	-3.97544	-92.6053
0.314578	0.685422	0.725201	0.512306	-6.32159	0.282704	-2.84775			0.729558	0.512157	-9.22467	0.282723	-2.20852	-71.7019
0.348092	0.651908	0.719202	0.512173	-8.91016	0.282634	-5.34609			0.723465	0.512061	-11.0988	0.282655	-4.58863	-91.9152
0.175721	0.824279	0.723274	0.512449	-3.52511	0.282753	-1.12436			0.729519	0.512139	-9.57484	0.282689	-3.4	-75.5092
0.439582	0.560418	0.719952	0.512175	-8.8665	0.282714	-2.52368			0.723502	0.512157	-9.2328	0.282705	-2.84098	-77.8858
0.817509	0.182491	0.722991	0.512159	-9.1865	0.2827	-2.99573			0.72393	0.512115	-10.0545	0.282691	-3.31027	-83.4583
0.727057	0.272943	0.718502	0.512193	-8.52993	0.282716	-2.44143			0.722066	0.512108	-10.1895	0.282709	-2.69052	-84.7703
0.299247	0.700753	0.716731	0.512178	-8.82602	0.28277	-0.520746			0.723345	0.512107	-10.2049	0.282717	-2.41053	-84.323
0.481624	0.518376	0.719041	0.51224	-7.60985	0.282738	-1.64503			0.725044	0.51218	-8.77009	0.28273	-1.96217	-82.5638
0.593706	0.406294	0.725607	0.512213	-8.12705	0.282678	-3.79789			0.728497	0.512164	-9.08837	0.282682	-3.63365	-93.0012
0.0912878	0.908712	0.714913	0.51238	-4.87433	0.282749	-1.26979			0.727497	0.512078	-10.7758	0.282716	-2.44381	-75.9573
0.542866	0.457134	0.722694	0.512233	-7.74647	0.282709	-2.69429			0.723731	0.512192	-8.5347	0.28269	-3.35268	-75.0505
0.256543	0.743457	0.715673	0.512429	-3.91675	0.282682	-3.63522			0.726351	0.512122	-9.90894	0.2827	-3.0093	-106.459
0.247111	0.752889	0.719464	0.512329	-5.87459	0.282719	-2.34098			0.729562	0.512135	-9.65355	0.282697	-3.11774	-76.9664
0.345891	0.654109	0.716437	0.512261	-7.20564	0.282716	-2.43539			0.725142	0.512105	-10.2482	0.282713	-2.54601	-93.6208
0.96363	0.0363703	0.734678	0.512127	-9.81255	0.282702	-2.92693			0.735192	0.51212	-9.93949	0.282702	-2.95089	-71.5821
0.328813	0.671187	0.718401	0.512293	-6.58305	0.282752	-1.15411			0.726486	0.512186	-8.65905	0.282709	-2.67913	-85.3772
0.790396	0.209604	0.727623	0.512212	-8.15996	0.282699	-3.02477			0.729113	0.512182	-8.73807	0.282704	-2.85462	-91.4042
0.436224	0.563776	0.721609	0.512185	-8.68498	0.282693	-3.24575			0.727348	0.512116	-10.0252	0.282695	-3.18085	-88.7778
0.153173	0.846827	0.719489	0.512279	-6.83903	0.282702	-2.92028			0.723277	0.512092	-10.4968	0.282694	-3.20537	-69.9815
0.590393	0.409607	0.726198	0.512155	-9.25726	0.282695	-3.1816			0.729563	0.512029	-11.7234	0.282676	-3.85426	-82.428
0.0851176	0.914882	0.722556	0.512389	-4.70486	0.282785	-0.0172304			0.723431	0.512146	-9.44375	0.282746	-1.36689	-113.345
0.7441	0.2559	0.724786	0.512185	-8.68974	0.282712	-2.56386			0.728443	0.512118	-9.99317	0.282697	-3.10503	-95.1649
0.99528	0.00472017	0.7331	0.512195	-8.49279	0.282718	-2.36317			0.733131	0.512194	-8.50459	0.282718	-2.36412	-90.9941
0.296071	0.703929	0.722176	0.512326	-5.92341	0.282704	-2.85581			0.727647	0.512092	-10.4908	0.282678	-3.77544	-96.4249
0.504965	0.495035	0.725801	0.512215	-8.09112	0.282638	-5.19714			0.731349	0.512199	-8.4124	0.28264	-5.1436	-82.7211
0.574192	0.425808	0.728665	0.512163	-9.11857	0.28267	-4.06804			0.731979	0.512103	-10.2864	0.282678	-3.77979	-69.0952
0.728976	0.271024	0.725595	0.512231	-7.78817	0.282632	-5.40087			0.72687	0.512185	-8.67576	0.282623	-5.73493	-79.8724
0.227929	0.772071	0.716798	0.512278	-6.86553	0.282734	-1.79279			0.726686	0.512085	-10.6333	0.282746	-1.37417	-114.328
0.157553	0.842447	0.718525	0.512331	-5.82644	0.282753	-1.14024			0.725515	0.51214	-9.55416	0.282745	-1.40566	-118.758
0.805586	0.194414	0.731414	0.512144	-9.48664	0.282675	-3.88396			0.733972	0.512111	-10.1175	0.282673	-3.97779	-76.7129
0.889676	0.110324	0.721371	0.512165	-9.07219	0.282744	-1.45713			0.722581	0.512129	-9.78116	0.28274	-1.58658	-77.9339
0.605893	0.394107	0.725203	0.512261	-7.18872	0.282715	-2.46625			0.727802	0.512155	-9.26768	0.282693	-3.24032	-69.075
0.441606	0.558394	0.723914	0.512318	-6.09468	0.282665	-4.2338			0.728928	0.512139	-9.58089	0.282636	-5.28428	-79.4613
0.941759	0.0582408	0.72231	0.512148	-9.39716	0.282669	-4.11491			0.72297	0.512132	-9.71602	0.282668	-4.13741	-92.9785
0.316968	0.683032	0.717239	0.512227	-7.87013	0.28269	-3.34786			0.725449	0.512011	-12.0725	0.282653	-4.66219	-89.8597
0.159931	0.840069	0.716965	0.512329	-5.86987	0.282751	-1.194			0.724068	0.512037	-11.5733	0.282717	-2.40905	-96.4948
0.708782	0.291218	0.717039	0.512111	-10.1336	0.282752	-1.1563			0.71827	0.512072	-10.89	0.282735	-1.75522	-77.2224
0.941518	0.0584819	0.728911	0.512185	-8.6834	0.282644	-5.00376			0.729627	0.512177	-8.83874	0.282643	-5.02361	-83.5496
0.309707	0.690293	0.722212	0.512314	-6.15701	0.282821	1.28012			0.727819	0.512115	-10.0526	0.282758	-0.949423	-87.3292
0.146064	0.853936	0.721184	0.512323	-5.98559	0.282743	-1.50114			0.726416	0.512256	-7.28733	0.282683	-3.62174	-83.0435
0.638596	0.361404	0.717029	0.51218	-8.78711	0.28273	-1.94894			0.720024	0.512151	-9.34042	0.282733	-1.85514	-96.8457
0.0805284	0.919472	0.716458	0.512323	-5.99207	0.282619	-5.86364			0.727387	0.512245	-7.51877	0.282706	-2.78648	-97.748
0.385668	0.614332	0.7193	0.512231	-7.78975	0.282741	-1.55655			0.726676	0.512105	-10.2492	0.282722	-2.24311	-89.0426
0.293769	0.706231	0.71817	0.512278	-6.86948	0.282724	-2.16579			0.72165	0.512125	-9.85968	0.282731	-1.91972	-98.6831
0.523232	0.476768	0.720029	0.512219	-8.00894	0.28273	-1.95363			0.723717	0.512098	-10.3854	0.282687	-3.47774	-92.5124
0.755968	0.244032	0.729992	0.512164	-9.09782	0.282694	-3.22696			0.732517	0.512139	-9.58435	0.282691	-3.33835	-92.3494
0.769546	0.230454	0.732035	0.512174	-8.90359	0.282644	-4.97078			0.733862	0.512121	-9.93584	0.282643	-5.01553	-81.026
0.542398	0.457602	0.718366	0.512259	-7.23038	0.282639	-5.17054			0.719579	0.512179	-8.79821	0.282648	-4.83903	-94.0286
0.721256	0.278744	0.722995	0.512152	-9.32116	0.282698	-3.07147			0.726141	0.5121	-10.34	0.282692	-3.30415	-85.8475
0.45552	0.54448	0.718238	0.512264	-7.13359	0.282723	-2.18149			0.722838	0.512117	-10.0129	0.282704	-2.85105	-87.8858
0.174707	0.825293	0.71688	0.512381	-4.85188	0.282702	-2.94846			0.725828	0.51214	-9.56569	0.28274	-1.59956	-68.1672
0.469904	0.530096	0.716471	0.512236	-7.67687	0.28268	-3.70323			0.720676	0.512107	-10.2101	0.282685	-3.5256	-91.3304
0.042023	0.957977	0.717721	0.512328	-5.89736	0.282843	2.06821			0.723851	0.512289	-6.64626	0.282719	-2.34882	-66.2558
0.856159	0.143841	0.725516	0.512128	-9.79409	0.28266	-4.41596			0.726287	0.512087	-10.5893	0.282656	-4.56867	-67.8788
0.616215	0.383785	0.723025	0.512165	-9.07617	0.282675	-3.88549			0.728251	0.512122	-9.90998	0.282668	-4.15463	-73.8242
0.972796	0.0272042	0.725729	0.512105	-10.242	0.282739	-1.62211			0.7259	0.512102	-10.292	0.282738	-1.64999	-66.9961
0.153499	0.846501	0.713307	0.512445	-3.60782	0.282767	-0.622253			0.720422	0.512097	-10.3929	0.282727	-2.05137	-94.0602
0.29419	0.70581	0.716331	0.512249	-7.42984	0.282693	-3.24947			0.723461	0.512168	-9.01851	0.282679	-3.74774	-87.02
0.0771384	0.922862	0.723504	0.512369	-5.10112	0.282802	0.600925			0.724827	0.512298	-6.48067	0.282722	-2.24152	-107.291
0.209427	0.790573	0.720022	0.512252	-7.37965	0.282687	-3.46473			0.72482	0.512155	-9.25877	0.282662	-4.36629	-102.64
0.901693	0.0983068	0.725988	0.512247	-7.47716	0.282645	-4.9648			0.726347	0.512221	-7.97155	0.282639	-5.15174	-73.8706
0.713894	0.286106	0.7324	0.512124	-9.86585	0.282678	-3.77515			0.734779	0.512073	-10.8738	0.28268	-3.70773	-80.6002
0.734169	0.265831	0.73054	0.512105	-10.2494	0.282711	-2.61141			0.733136	0.512039	-11.5378	0.282698	-3.06809	-71.7911
0.480622	0.519378	0.723916	0.512265	-7.11406	0.282703	-2.89893			0.730085	0.512098	-10.3786	0.282692	-3.27474	-74.0411
0.117298	0.882702	0.714794	0.512304	-6.35346	0.282717	-2.39413			0.722658	0.512167	-9.03609	0.282721	-2.25295	-59.2479
0.854809	0.145191	0.723434	0.512248	-7.45774	0.282685	-3.54264			0.724013	0.512221	-7.97285	0.282666	-4.22005	-64.9768
0.215652	0.784348	0.718095	0.512286	-6.70534	0.282727	-2.06094			0.723101	0.512148	-9.39833	0.282743	-1.48687	-103.041
0.58658	0.41342	0.7263	0.512221	-7.97501	0.282675	-3.8753			0.730926	0.512162	-9.13232	0.282685	-3.53565	-88.0442
0.0499002	0.9501	0.719867	0.512352	-5.41831	0.282761	-0.836995			0.72481	0.512265	-7.11186	0.282702	-2.93022	-83.1502
0.47283	0.52717	0.725023	0.512135	-9.66113	0.28273	-1.94721			0.727974	0.512104	-10.2605	0.282705	-2.83734	-77.0197
0.651796	0.348204	0.726241	0.512282	-6.78999	0.282654	-4.6417			0.730061	0.5122	-8.39285	0.282657	-4.5199	-77.9662
0.904178	0.095822	0.732217	0.512175	-8.86801	0.282674	-3.92738			0.73309	0.512155	-9.27344	0.282665	-4.25384	-77.5167
0.498033	0.501967	0.721655	0.51228	-6.82317	0.282719	-2.34986			0.727379	0.512112	-10.1092	0.282649	-4.82076	-83.4176
0.215146	0.784854	0.716033	0.512217	-8.05118	0.282674	-3.93032			0.722921	0.512183	-8.71207	0.282702	-2.927	-100.41
0.702001	0.297999	0.724061	0.51218	-8.78785	0.28273	-1.95197			0.72676	0.51213	-9.74547	0.282726	-2.08982	-76.5953
0.731906	0.268094	0.72675	0.51222	-8.00421	0.282672	-3.99363			0.729032	0.512126	-9.83487	0.282676	-3.86689	-75.3254
0.879797	0.120203	0.718161	0.51216	-9.16394	0.282709	-2.67642			0.719058	0.512132	-9.72316	0.282705	-2.82926	-83.7099
0.213457	0.786543	0.716458	0.512385	-4.77462	0.282752	-1.17147			0.729145	0.512129	-9.76938	0.282652	-4.71304	-74.9256
0.0245711	0.975429	0.711459	0.512376	-4.94677	0.28285	2.30794			0.723305	0.512242	-7.57408	0.282776	-0.317363	-107.54
0.21545	0.78455	0.718362	0.512314	-6.16865	0.282806	0.735494			0.728685	0.512095	-10.4349	0.282713	-2.52917	-90.8327
0.291954	0.708046	0.714989	0.512195	-8.48271	0.282718	-2.37744			0.721359	0.512154	-9.28887	0.282709	-2.69694	-90.5586
0.245658	0.754342	0.719044	0.512285	-6.73031	0.282667	-4.19008			0.721705	0.512255	-7.31246	0.282675	-3.89806	-79.2851
0.86962	0.13038	0.726341	0.512116	-10.0212	0.282672	-4.00512			0.727182	0.512094	-10.4559	0.282674	-3.93216	-77.6715
0.529482	0.470518	0.723126	0.512137	-9.62216	0.282692	-3.27191			0.727358	0.512056	-11.1945	0.282676	-3.83899	-78.7796
0.308266	0.691734	0.718955	0.512256	-7.30011	0.282746	-1.38225			0.72388	0.512177	-8.84488	0.282698	-3.07506	-87.8694
0.135619	0.864381	0.715242	0.512374	-4.99138	0.282669	-4.09484			0.726862	0.512235	-7.69944	0.28271	-2.64522	-91.6241

## Sheet: MC_res_3_comp_NAF-EU
North Africa (A) - East Central Europe (B) - Western Europe (C) / A-B-C mix composition
FA	FB	FC	87Sr/86Sr	143Nd/144Nd	eNd(0)	176Hf/177Hf	eHf(0)	dD
0.342469	0.108981	0.54855	0.724895	0.512028	-11.7499	0.28259	-6.90576	-71.9712
0.702905	0.134495	0.1626	0.723542	0.512001	-12.2645	0.282623	-5.73247	-66.2662
0.328805	0.229619	0.441576	0.724828	0.512054	-11.2289	0.282542	-8.59396	-66.3074
0.177933	0.359265	0.462802	0.727262	0.512091	-10.5068	0.282553	-8.20447	-73.3913
0.542227	0.130051	0.327722	0.726375	0.512029	-11.7178	0.282558	-8.03871	-71.2599
0.442896	0.308141	0.248963	0.722781	0.512044	-11.4293	0.282586	-7.02708	-70.3829
0.467938	0.296447	0.235615	0.728372	0.512006	-12.1665	0.282576	-7.3847	-71.1896
0.768396	0.180538	0.0510658	0.726087	0.512039	-11.5363	0.28262	-5.82562	-66.2703
0.614553	0.0680506	0.317396	0.727011	0.511996	-12.3701	0.282588	-6.95975	-66.5479
0.902347	0.0660175	0.0316359	0.720165	0.511994	-12.4065	0.282588	-6.97733	-65.2065
0.0953998	0.714169	0.190431	0.723773	0.512086	-10.6059	0.282619	-5.88434	-77.6462
0.694536	0.0018873	0.303577	0.723234	0.512059	-11.138	0.282613	-6.07807	-63.0701
0.554411	0.351189	0.0943997	0.720261	0.512062	-11.0889	0.282614	-6.06	-68.5455
0.364528	0.381057	0.254415	0.723246	0.512047	-11.3728	0.282577	-7.3506	-71.2955
0.623329	0.366709	0.00996204	0.723114	0.512018	-11.9417	0.282666	-4.19343	-70.9792
0.383486	0.261845	0.354668	0.721408	0.512044	-11.4222	0.282565	-7.7973	-71.964
0.908336	0.0636121	0.0280522	0.723473	0.511981	-12.667	0.282645	-4.95473	-64.7726
0.00601067	0.087045	0.906944	0.727754	0.512065	-11.0122	0.28258	-7.24034	-71.3852
0.845581	0.135185	0.0192338	0.724876	0.512024	-11.8184	0.282637	-5.2232	-67.5542
0.0742582	0.38658	0.539162	0.724078	0.512057	-11.1816	0.282547	-8.41976	-76.128
0.231562	0.727073	0.0413651	0.72508	0.512108	-10.1876	0.282654	-4.63312	-77.8387
0.0899063	0.881297	0.0287964	0.723424	0.512108	-10.1758	0.282601	-6.49141	-77.1896
0.679585	0.218422	0.101993	0.733797	0.511972	-12.8384	0.282627	-5.56991	-67.0751
0.233471	0.348068	0.418462	0.725114	0.512077	-10.7853	0.282557	-8.07163	-73.8601
0.60696	0.253239	0.139801	0.722436	0.512052	-11.2676	0.282621	-5.81327	-66.8754
0.281093	0.257497	0.46141	0.723304	0.51203	-11.7139	0.282472	-11.0845	-70.9866
0.712475	0.235406	0.0521186	0.722103	0.511952	-13.2343	0.28269	-3.35552	-69.0626
0.835301	0.045237	0.119462	0.722837	0.511957	-13.1228	0.282666	-4.20664	-65.0404
0.103	0.484825	0.412175	0.726901	0.51207	-10.9247	0.282523	-9.27761	-76.6143
0.585564	0.101862	0.312573	0.729447	0.512051	-11.2951	0.282596	-6.68609	-65.8918
0.0453292	0.860215	0.0944556	0.724047	0.512123	-9.89072	0.282617	-5.92653	-83.9237
0.666687	0.059323	0.27399	0.72339	0.512032	-11.6642	0.282628	-5.56177	-66.4194
0.627447	0.0554954	0.317057	0.723964	0.512066	-10.9996	0.282573	-7.49482	-69.2384
0.439281	0.301598	0.259122	0.722557	0.512047	-11.376	0.282599	-6.57168	-67.8895
0.401436	0.501526	0.0970374	0.726004	0.512056	-11.2003	0.282654	-4.63871	-71.1963
0.768065	0.158893	0.0730424	0.725809	0.512006	-12.1818	0.282663	-4.2985	-65.8111
0.955967	0.0104351	0.0335974	0.733396	0.512016	-11.9782	0.282626	-5.62506	-63.8309
0.672425	0.299766	0.0278089	0.724532	0.51204	-11.5082	0.282646	-4.90066	-65.9906
0.702179	0.0546023	0.243218	0.721945	0.512073	-10.8622	0.282592	-6.81462	-64.2042
0.867509	0.114129	0.0183628	0.726782	0.511917	-13.9091	0.282696	-3.14005	-65.5624
0.892381	0.0676294	0.0399897	0.72153	0.51203	-11.7084	0.282684	-3.5766	-64.542
0.939609	0.0442995	0.0160918	0.7286	0.512091	-10.5174	0.282605	-6.35495	-63.5379
0.295475	0.0727942	0.631731	0.723373	0.51208	-10.7348	0.282548	-8.38121	-66.7919
0.326463	0.190059	0.483478	0.727097	0.512032	-11.6625	0.282545	-8.49933	-69.2721
0.68248	0.226056	0.091464	0.725156	0.512044	-11.4363	0.282608	-6.26861	-68.3074
0.352678	0.396095	0.251227	0.724069	0.512117	-10.0145	0.282592	-6.82488	-71.1018
0.920456	0.015063	0.0644814	0.720794	0.51199	-12.4895	0.282683	-3.61113	-63.0681
0.531703	0.0344659	0.433831	0.729563	0.512098	-10.371	0.282592	-6.81848	-68.1852
0.946818	0.00533062	0.0478509	0.72285	0.512055	-11.2234	0.282667	-4.1793	-62.5212
0.410126	0.505651	0.0842225	0.719946	0.512037	-11.5646	0.282626	-5.63265	-71.6748
0.836939	0.103447	0.0596143	0.728353	0.512028	-11.7424	0.282653	-4.68391	-64.4762
0.485176	0.295509	0.219315	0.726821	0.512033	-11.6369	0.282597	-6.6656	-71.9918
0.770131	0.226356	0.0035127	0.730364	0.512001	-12.2666	0.282652	-4.69509	-65.4776
0.855453	0.0792547	0.0652922	0.722977	0.512012	-12.0469	0.282651	-4.7299	-65.5029
0.271836	0.128088	0.600076	0.728573	0.512076	-10.8145	0.282589	-6.9345	-71.4795
0.455368	0.210289	0.334343	0.729012	0.512058	-11.1656	0.282529	-9.04434	-69.5163
0.0244513	0.455469	0.520079	0.726243	0.512103	-10.2794	0.282507	-9.84276	-75.8
0.00996424	0.844115	0.145921	0.72658	0.512137	-9.62512	0.282538	-8.74787	-76.5927
0.361959	0.421974	0.216067	0.721858	0.512018	-11.9427	0.282608	-6.26385	-70.8893
0.36581	0.633057	0.00113311	0.72394	0.512081	-10.7111	0.282719	-2.33728	-72.0914
0.305139	0.0515641	0.643297	0.726318	0.512048	-11.35	0.282544	-8.51147	-65.407
0.355627	0.553253	0.0911201	0.7176	0.512053	-11.2551	0.28256	-7.94007	-75.4218
0.0179782	0.188504	0.793518	0.726174	0.512068	-10.9583	0.282567	-7.72187	-67.8009
0.339898	0.401539	0.258563	0.722498	0.512082	-10.6942	0.282588	-6.95524	-74.3433
0.502469	0.282549	0.214982	0.723947	0.512059	-11.1307	0.282565	-7.76366	-68.9535
0.661126	0.102806	0.236067	0.72544	0.512015	-12.0039	0.282568	-7.66439	-64.9345
0.886439	0.092617	0.0209436	0.72896	0.511967	-12.9383	0.282645	-4.94924	-63.7016
0.11091	0.885967	0.00312321	0.723615	0.512127	-9.81133	0.28261	-6.19411	-82.5681
0.395889	0.595152	0.0089587	0.725526	0.512071	-10.9137	0.282562	-7.9008	-75.9968
0.468386	0.392521	0.139093	0.728564	0.512048	-11.3607	0.282637	-5.2359	-72.3582
0.687619	0.17638	0.136001	0.726966	0.511981	-12.6576	0.282645	-4.95235	-68.0389
0.0740332	0.492948	0.433019	0.725858	0.512081	-10.7115	0.282579	-7.28697	-80.6324
0.0792398	0.514922	0.405838	0.722364	0.51211	-10.1371	0.282529	-9.04958	-75.048
0.197119	0.411236	0.391645	0.723344	0.512052	-11.2779	0.282487	-10.5288	-76.9124
0.989177	0.00978346	0.0010391	0.725194	0.511975	-12.7787	0.282689	-3.37841	-63.9917
0.720457	0.25198	0.0275635	0.722537	0.512113	-10.0755	0.282588	-6.95215	-66.5277
0.735379	0.14108	0.123541	0.723464	0.512042	-11.4675	0.282599	-6.58019	-67.8164
0.570175	0.00381817	0.426007	0.724912	0.511998	-12.3334	0.282638	-5.21184	-65.8394
0.959815	0.0359531	0.00423152	0.719994	0.511897	-14.3054	0.282713	-2.53558	-64.4857
0.881376	0.000175621	0.118449	0.719624	0.512099	-10.3513	0.282629	-5.52749	-63.7023
0.884165	0.10736	0.00847498	0.725394	0.512049	-11.341	0.282698	-3.09398	-64.0938
0.256933	0.230388	0.512679	0.726344	0.512021	-11.8753	0.282595	-6.71827	-71.4073
0.120679	0.837683	0.0416376	0.724419	0.512096	-10.4158	0.282604	-6.38995	-77.6935
0.668806	0.0121479	0.319046	0.725847	0.512002	-12.2481	0.282546	-8.43954	-65.8786
0.486191	0.348633	0.165176	0.720071	0.512077	-10.7833	0.282613	-6.09436	-69.5545
0.84645	0.0702172	0.0833327	0.727037	0.511994	-12.3991	0.282667	-4.18797	-65.019
0.291975	0.579512	0.128513	0.722803	0.512099	-10.367	0.282616	-5.9779	-74.2115
0.157612	0.377033	0.465356	0.725784	0.51205	-11.3094	0.282494	-10.2738	-71.0786
0.0526548	0.840107	0.107238	0.725815	0.512132	-9.71062	0.282591	-6.85714	-80.3674
0.442469	0.177594	0.379936	0.726074	0.512064	-11.0377	0.282587	-6.99277	-67.958
0.56125	0.180579	0.258172	0.725136	0.512047	-11.3816	0.282598	-6.60636	-70.0127
0.118843	0.450275	0.430882	0.72497	0.51211	-10.1343	0.28257	-7.61363	-69.6284
0.215967	0.0111385	0.772894	0.724997	0.512083	-10.6788	0.282492	-10.3513	-71.5452
0.781908	0.0590329	0.159059	0.718262	0.512003	-12.2266	0.282625	-5.67334	-64.3539
0.247574	0.0844872	0.667939	0.722204	0.512031	-11.679	0.282467	-11.2456	-69.4892
0.698103	0.104815	0.197082	0.720171	0.512057	-11.1749	0.28264	-5.14117	-68.5454
0.877429	0.0524544	0.0701161	0.724078	0.511992	-12.4432	0.28266	-4.41894	-64.1623
0.22834	0.715682	0.0559775	0.722785	0.512088	-10.5663	0.282626	-5.61098	-72.3168
0.637472	0.263481	0.0990469	0.727971	0.512087	-10.5888	0.282564	-7.82446	-68.0382
0.25529	0.60297	0.14174	0.724922	0.512074	-10.8522	0.282639	-5.14637	-74.2659
0.86857	0.00145243	0.129977	0.723712	0.512035	-11.6004	0.282653	-4.68439	-65.0462
0.562481	0.270247	0.167272	0.72653	0.512003	-12.2364	0.282683	-3.60183	-70.2981
0.270708	0.654782	0.0745096	0.723775	0.512072	-10.8871	0.28261	-6.18987	-70.8336
0.666174	0.0192522	0.314574	0.7161	0.512043	-11.4443	0.282641	-5.08711	-66.5312
0.661009	0.199319	0.139672	0.723011	0.512033	-11.6405	0.282629	-5.52178	-68.156
0.559234	0.0869939	0.353773	0.721158	0.512025	-11.8003	0.282599	-6.58034	-69.1362
0.488348	0.339999	0.171654	0.724682	0.51205	-11.3047	0.282626	-5.6206	-70.3471
0.546724	0.399602	0.0536739	0.723162	0.51204	-11.5083	0.282635	-5.31825	-68.0809
0.213358	0.485665	0.300977	0.725135	0.51207	-10.9261	0.282611	-6.15934	-71.6846
0.852883	0.0844887	0.0626281	0.727151	0.511984	-12.5958	0.282647	-4.89679	-65.3919
0.562034	0.241912	0.196054	0.726586	0.512064	-11.0432	0.282623	-5.73861	-69.1712
0.208079	0.502593	0.289328	0.725787	0.512039	-11.5279	0.282589	-6.92995	-74.3258
0.489389	0.239927	0.270683	0.723802	0.512093	-10.4682	0.282616	-5.96262	-67.8442
0.896796	0.0117892	0.0914152	0.728942	0.512024	-11.8181	0.282654	-4.64927	-64.6213
0.237317	0.174529	0.588154	0.727127	0.51206	-11.1223	0.282487	-10.5348	-72.714
0.771004	0.0322727	0.196723	0.726676	0.512006	-12.1809	0.282648	-4.83272	-64.1268
0.127078	0.663435	0.209487	0.724877	0.512112	-10.1018	0.282603	-6.43071	-73.6861
0.469052	0.189667	0.341281	0.725148	0.511978	-12.7239	0.282562	-7.90331	-69.1861
0.76457	0.174173	0.0612567	0.722918	0.512	-12.2977	0.28258	-7.25195	-66.3835
0.788255	0.113989	0.0977565	0.71945	0.511998	-12.327	0.282604	-6.39718	-67.9201
0.616054	0.342422	0.0415242	0.720318	0.511952	-13.2258	0.282616	-5.99325	-69.7962
0.129122	0.336147	0.534731	0.724982	0.51208	-10.73	0.282504	-9.94348	-76.5724
0.157565	0.50873	0.333705	0.72437	0.512091	-10.5127	0.282514	-9.5725	-72.681
0.572839	0.389031	0.0381302	0.727802	0.512015	-11.9921	0.28264	-5.1127	-72.254
0.170617	0.403427	0.425956	0.728209	0.512086	-10.6134	0.282546	-8.4436	-74.7205
0.383761	0.400928	0.215311	0.722715	0.512087	-10.5939	0.282565	-7.76666	-69.642
0.424294	0.0888685	0.486837	0.727429	0.512079	-10.7503	0.282568	-7.68925	-67.6165
0.987244	0.00858803	0.00416814	0.726626	0.512052	-11.2755	0.282686	-3.48873	-63.3755
0.452146	0.268651	0.279203	0.726933	0.512101	-10.329	0.282615	-6.00592	-69.9488
0.931739	0.0450369	0.0232238	0.719029	0.512056	-11.1949	0.282657	-4.51991	-65.2298
0.727408	0.219919	0.0526728	0.724052	0.511994	-12.4071	0.282625	-5.65805	-66.852
0.736165	0.175028	0.0888072	0.726484	0.511994	-12.4041	0.28263	-5.4974	-67.9522
0.799234	0.048757	0.152009	0.722175	0.512045	-11.4106	0.282645	-4.9385	-64.9922
0.00901157	0.286167	0.704821	0.723665	0.512102	-10.298	0.282457	-11.6037	-81.3572
0.939895	0.0305388	0.0295659	0.721357	0.512023	-11.8456	0.282605	-6.3481	-64.128
0.304549	0.010143	0.685308	0.722049	0.512065	-11.0201	0.282573	-7.4847	-69.721
0.131891	0.40021	0.467898	0.726903	0.512105	-10.2365	0.282538	-8.72779	-76.9335
0.295785	0.0851715	0.619043	0.728117	0.512104	-10.2705	0.282481	-10.7616	-72.5045
0.304791	0.346061	0.349148	0.724351	0.51206	-11.1153	0.28253	-9.03364	-74.3832
0.0555326	0.72292	0.221548	0.724645	0.512104	-10.2655	0.282477	-10.8775	-76.2473
0.499311	0.370964	0.129725	0.721137	0.512059	-11.1435	0.282614	-6.06324	-71.3853
0.521672	0.158204	0.320124	0.728792	0.512037	-11.5651	0.282615	-6.01345	-71.6404
0.183936	0.241437	0.574627	0.72427	0.512082	-10.6867	0.2826	-6.54831	-71.096
0.928965	0.00242071	0.068614	0.721279	0.512068	-10.9625	0.282556	-8.10275	-63.2922
0.745648	0.101328	0.153024	0.732097	0.511996	-12.3665	0.282676	-3.85377	-66.3852
0.531382	0.345679	0.122939	0.725961	0.512023	-11.8504	0.28258	-7.25324	-70.9215
0.439316	0.497777	0.0629065	0.722033	0.512043	-11.4415	0.282688	-3.44283	-73.223
0.504288	0.334254	0.161458	0.728714	0.512029	-11.7203	0.282621	-5.81569	-69.6488
0.00240746	0.759102	0.238491	0.724293	0.512139	-9.58619	0.282553	-8.21646	-77.3738
0.37629	0.0407701	0.58294	0.726344	0.512034	-11.6258	0.282553	-8.19025	-68.007
0.150014	0.261004	0.588982	0.727394	0.512068	-10.9636	0.282531	-8.98923	-71.9586
0.383629	0.463417	0.152954	0.724164	0.512053	-11.2602	0.282594	-6.7709	-73.0139
0.267743	0.611543	0.120714	0.724105	0.512098	-10.3761	0.282569	-7.63239	-70.3678
0.409186	0.521977	0.0688375	0.724619	0.51209	-10.527	0.282604	-6.41045	-75.3927
0.858161	0.116519	0.0253203	0.724133	0.51201	-12.0947	0.282653	-4.67715	-65.3129
0.705727	0.176262	0.118011	0.722148	0.511996	-12.3721	0.282619	-5.86024	-67.4107
0.761978	0.135868	0.102154	0.724461	0.512006	-12.1682	0.282655	-4.59714	-65.0716
0.648907	0.288944	0.062148	0.725705	0.512032	-11.6563	0.282605	-6.37927	-67.8001
0.283715	0.399712	0.316573	0.725942	0.512084	-10.6593	0.2826	-6.55838	-70.5351
0.869286	0.0083903	0.122324	0.725637	0.511969	-12.8979	0.282654	-4.63708	-65.7107
0.356144	0.109574	0.534283	0.730497	0.512069	-10.9478	0.282551	-8.28652	-71.5946
0.702068	0.262253	0.0356791	0.723371	0.511969	-12.9035	0.282624	-5.68814	-68.3971
0.850211	0.100084	0.0497045	0.7268	0.512031	-11.6847	0.282634	-5.33196	-65.2963
0.615885	0.239633	0.144483	0.72647	0.512054	-11.2271	0.282611	-6.15185	-67.6804
0.0976152	0.410178	0.492207	0.72701	0.512091	-10.5071	0.282544	-8.50809	-73.7684
0.233682	0.117806	0.648512	0.726579	0.512106	-10.2141	0.282536	-8.79988	-73.1667
0.751011	0.0511414	0.197847	0.718492	0.511956	-13.1548	0.28258	-7.23534	-66.4635
0.830105	0.165382	0.00451316	0.727213	0.512062	-11.0763	0.282649	-4.79595	-66.299
0.726058	0.247981	0.0259605	0.725966	0.51201	-12.0876	0.282638	-5.201	-66.8522
0.918995	0.0455043	0.0355003	0.723635	0.512035	-11.5976	0.282632	-5.39309	-64.805
0.284415	0.470659	0.244926	0.726094	0.512103	-10.2858	0.282607	-6.28707	-74.4525
0.465959	0.527223	0.0068185	0.727746	0.512055	-11.2214	0.282627	-5.59552	-71.2721
0.695914	0.0573758	0.24671	0.725973	0.511988	-12.522	0.282599	-6.57973	-67.1562
0.350546	0.105408	0.544047	0.728157	0.512055	-11.2082	0.282593	-6.78805	-68.3404
0.71719	0.0864253	0.196385	0.724778	0.512004	-12.2041	0.282582	-7.18506	-65.7328
0.702801	0.0874011	0.209798	0.725254	0.512002	-12.2487	0.282641	-5.07644	-65.6009
0.126834	0.112041	0.761126	0.727152	0.512098	-10.3709	0.282501	-10.0561	-68.8764
0.0405524	0.369243	0.590204	0.721861	0.512071	-10.9022	0.282494	-10.2763	-70.8644
0.579472	0.196625	0.223904	0.718526	0.512027	-11.7721	0.282611	-6.14273	-67.1044
0.483106	0.0430075	0.473886	0.728805	0.512067	-10.9729	0.282565	-7.78918	-68.0496
0.905743	0.0461674	0.0480892	0.722533	0.512019	-11.9183	0.282685	-3.55257	-63.8842
0.495673	0.43732	0.0670068	0.724682	0.512073	-10.8652	0.282615	-6.0284	-71.9615
0.277198	0.323233	0.399569	0.726622	0.512061	-11.1086	0.282545	-8.47501	-67.486
0.0318061	0.689504	0.278689	0.726707	0.5121	-10.3346	0.282536	-8.8225	-74.1662
0.0748396	0.0436679	0.881493	0.724492	0.512085	-10.6325	0.282541	-8.63753	-77.1893
0.257091	0.00712303	0.735786	0.724555	0.512047	-11.3651	0.282537	-8.78244	-70.9825
0.23461	0.508007	0.257384	0.724532	0.512075	-10.8349	0.282552	-8.23505	-74.9516
0.385288	0.390599	0.224113	0.725365	0.512078	-10.7722	0.28257	-7.60721	-73.4626
0.997675	0.000176537	0.00214872	0.724521	0.511984	-12.5931	0.282616	-5.96823	-60.9821
0.903756	0.0873365	0.00890783	0.724309	0.512083	-10.6628	0.282635	-5.30001	-65.1138
0.706524	0.262513	0.0309637	0.720522	0.512029	-11.7169	0.282646	-4.92478	-68.1769
0.360379	0.484712	0.154909	0.722961	0.51209	-10.527	0.282638	-5.18121	-73.4241
0.291835	0.451051	0.257113	0.725225	0.512076	-10.7989	0.282568	-7.66436	-71.2572
0.699508	0.0993926	0.2011	0.726082	0.512006	-12.1801	0.282613	-6.08085	-68.1695
0.503653	0.109471	0.386876	0.725609	0.512045	-11.4071	0.282626	-5.63055	-68.307
0.0821678	0.668011	0.249821	0.726641	0.512094	-10.4496	0.282607	-6.30228	-77.3162
0.627812	0.0466603	0.325527	0.723679	0.512012	-12.0628	0.282594	-6.76342	-66.9737
0.317434	0.604555	0.0780113	0.724304	0.512066	-10.9932	0.282601	-6.49199	-71.6265
0.13519	0.486701	0.378109	0.726143	0.512102	-10.2921	0.282607	-6.28789	-73.0306
0.0277441	0.921114	0.0511415	0.723879	0.512152	-9.31596	0.282645	-4.94049	-76.8465
0.973788	0.00535666	0.0208549	0.724182	0.511912	-14.0036	0.282692	-3.27202	-63.2974
0.87878	0.108029	0.0131915	0.728626	0.511892	-14.3914	0.28261	-6.17403	-63.2415
0.422924	0.366108	0.210969	0.725045	0.512032	-11.6593	0.282614	-6.05598	-72.8886
0.788032	0.0853959	0.126572	0.720804	0.512045	-11.4177	0.282684	-3.55605	-63.7153
0.272147	0.109641	0.618213	0.72898	0.512042	-11.4715	0.282508	-9.7907	-70.3011
0.624333	0.126736	0.248931	0.720875	0.512056	-11.1961	0.282614	-6.03529	-64.1869
0.0910858	0.286868	0.622047	0.728431	0.512086	-10.6096	0.282493	-10.325	-72.0911
0.464821	0.212101	0.323078	0.72483	0.512045	-11.4202	0.28262	-5.84097	-69.9618
0.00610683	0.348693	0.6452	0.729075	0.512081	-10.7102	0.28245	-11.8388	-71.1656
0.735175	0.135142	0.129683	0.722285	0.512047	-11.3675	0.282605	-6.35322	-66.4828
0.529811	0.174283	0.295906	0.726064	0.512064	-11.0461	0.282591	-6.87185	-66.6704
0.118088	0.462115	0.419797	0.72106	0.512091	-10.5047	0.282576	-7.38011	-73.9806
0.00430986	0.628058	0.367632	0.723349	0.512126	-9.83653	0.282531	-8.98885	-78.488
0.0826941	0.233439	0.683867	0.727738	0.512083	-10.6651	0.282497	-10.1708	-74.7555
0.0947713	0.125774	0.779455	0.729451	0.512078	-10.7664	0.282481	-10.7409	-70.1546
0.907527	0.043424	0.049049	0.725525	0.512009	-12.1099	0.282588	-6.98363	-64.4613
0.219271	0.693533	0.0871954	0.726918	0.512079	-10.7523	0.282645	-4.94101	-76.5493
0.21309	0.000393374	0.786517	0.723647	0.512034	-11.6189	0.28251	-9.73425	-67.7519
0.509818	0.125952	0.36423	0.72034	0.512037	-11.5755	0.282551	-8.2898	-67.7434
0.0383314	0.282592	0.679077	0.723388	0.512094	-10.4529	0.282522	-9.28499	-72.4639
0.360596	0.170434	0.468971	0.722307	0.512155	-9.2638	0.282531	-8.98569	-68.2919
0.447921	0.151948	0.400131	0.729829	0.512073	-10.869	0.28258	-7.24302	-71.524
0.69911	0.0408656	0.260025	0.726931	0.512082	-10.6884	0.282621	-5.80632	-67.2504
0.887304	0.109723	0.00297303	0.729199	0.511906	-14.1299	0.28266	-4.43615	-63.6518
0.183192	0.806779	0.0100293	0.722629	0.512078	-10.7616	0.28262	-5.82638	-78.5348
0.324669	0.646056	0.0292748	0.723256	0.512057	-11.1708	0.282662	-4.33362	-75.5419
0.725169	0.00979476	0.265036	0.725841	0.512074	-10.8544	0.282598	-6.62043	-66.7139
0.173189	0.174444	0.652366	0.723343	0.512058	-11.1497	0.282556	-8.08283	-69.8501
0.103246	0.358941	0.537812	0.726944	0.512083	-10.664	0.282552	-8.24629	-72.9628
0.847318	0.131212	0.0214705	0.731256	0.512012	-12.0544	0.282621	-5.81334	-65.4926
0.613809	0.0687233	0.317467	0.722861	0.512003	-12.2222	0.282574	-7.4463	-69.493
0.140361	0.309327	0.550312	0.731961	0.51208	-10.7387	0.282555	-8.11769	-75.5719
0.766953	0.0456544	0.187392	0.726822	0.512031	-11.6902	0.282584	-7.11549	-64.7158
0.304963	0.115161	0.579876	0.726738	0.512054	-11.2286	0.282566	-7.76014	-76.2636
0.163638	0.529302	0.30706	0.724852	0.512084	-10.6441	0.28255	-8.30011	-76.9987
0.800962	0.0500149	0.149023	0.722101	0.511971	-12.8597	0.282668	-4.15266	-66.0965
0.297855	0.29718	0.404965	0.725333	0.512075	-10.8263	0.28258	-7.26361	-72.8957
0.978059	0.0100467	0.0118948	0.731065	0.511941	-13.4448	0.282624	-5.67676	-62.5582
0.972741	0.00251121	0.0247474	0.734011	0.511887	-14.4925	0.282677	-3.82311	-63.1336
0.54818	0.344132	0.107687	0.730159	0.512031	-11.6753	0.282643	-5.03546	-68.9808
0.527397	0.0318861	0.440717	0.731899	0.512025	-11.8051	0.282579	-7.2804	-68.1763
0.857276	0.0559784	0.086746	0.730478	0.512015	-12.0047	0.282629	-5.52772	-67.1639
0.623286	0.0550512	0.321663	0.725266	0.512028	-11.744	0.28257	-7.60239	-68.0164
0.953546	0.034582	0.0118717	0.719842	0.512043	-11.4462	0.282678	-3.76756	-63.9412
0.461529	0.25909	0.279381	0.727089	0.512089	-10.5543	0.282576	-7.37784	-71.8436
0.768264	0.0411999	0.190536	0.722842	0.511994	-12.4065	0.282643	-5.0339	-66.5468
0.195288	0.623283	0.181429	0.729292	0.512125	-9.84941	0.282636	-5.26371	-77.4349
0.909657	0.0171801	0.0731629	0.726925	0.512099	-10.3608	0.282639	-5.15963	-65.1135
0.238121	0.397972	0.363908	0.723901	0.512083	-10.6795	0.282628	-5.56635	-73.5723
0.925914	0.0395742	0.0345119	0.720976	0.511982	-12.6386	0.28257	-7.61827	-65.2254
0.0450652	0.0331494	0.921785	0.724194	0.512087	-10.5983	0.282553	-8.19369	-68.6412
0.837247	0.00765748	0.155095	0.718791	0.512055	-11.2197	0.282624	-5.69067	-64.4169
0.179291	0.363323	0.457386	0.726685	0.512077	-10.7795	0.282526	-9.15878	-72.2273
0.441364	0.273258	0.285379	0.724269	0.512038	-11.5532	0.282646	-4.91252	-68.2313
0.57733	0.263096	0.159574	0.720302	0.511981	-12.6682	0.282641	-5.09146	-68.3859
0.0120753	0.132012	0.855912	0.729215	0.512089	-10.5489	0.282358	-15.1008	-73.8667
0.418705	0.313985	0.26731	0.722085	0.512076	-10.8146	0.282593	-6.77448	-70.5298
0.309618	0.6672	0.0231816	0.729999	0.51204	-11.5037	0.282655	-4.60877	-71.5507
0.854058	0.123053	0.0228896	0.723597	0.512087	-10.597	0.282686	-3.5123	-64.881
0.102941	0.508818	0.388241	0.725486	0.512073	-10.8587	0.2826	-6.5462	-72.6506
0.144813	0.342945	0.512242	0.725149	0.512096	-10.4206	0.28247	-11.1552	-68.0921
0.880704	0.0840534	0.035243	0.728685	0.511926	-13.7307	0.282638	-5.20382	-66.1585
0.567423	0.115125	0.317453	0.722427	0.51208	-10.7365	0.282571	-7.57411	-67.9513
0.635469	0.197884	0.166647	0.727757	0.512049	-11.3291	0.282633	-5.36318	-69.6751
0.36511	0.495771	0.139119	0.726941	0.512034	-11.6263	0.2826	-6.53684	-72.0748
0.997391	0.00159133	0.00101812	0.723604	0.512008	-12.1285	0.282717	-2.40142	-64.1694
0.235228	0.605786	0.158986	0.72276	0.512094	-10.4647	0.282595	-6.70689	-70.866
0.301986	0.405434	0.29258	0.729612	0.512047	-11.3638	0.282571	-7.57835	-71.427
0.867891	0.0557425	0.076366	0.724468	0.512061	-11.1059	0.28266	-4.4241	-65.971
0.10306	0.663175	0.233765	0.724746	0.51211	-10.142	0.282509	-9.74673	-71.1334
0.92228	0.0141572	0.0635629	0.723444	0.512053	-11.25	0.282619	-5.8728	-63.2704
0.374723	0.48245	0.142827	0.726706	0.512043	-11.458	0.282636	-5.27909	-71.508
0.259837	0.56521	0.174953	0.724164	0.512068	-10.9705	0.282597	-6.6341	-73.0676
0.991528	0.00539319	0.00307884	0.733291	0.512047	-11.3773	0.282682	-3.63646	-64.3949
0.139834	0.824909	0.0352567	0.725011	0.512097	-10.3989	0.282577	-7.34196	-71.1772
0.508618	0.255528	0.235854	0.727004	0.51206	-11.1097	0.282637	-5.23685	-71.0702
0.0718434	0.0217517	0.906405	0.724869	0.512051	-11.2894	0.282518	-9.45744	-76.7077
0.348005	0.406449	0.245546	0.722834	0.51208	-10.7265	0.282576	-7.39997	-72.6406
0.683282	0.211798	0.104921	0.72491	0.51201	-12.1038	0.282596	-6.68411	-68.6836
0.830791	0.168745	0.000463395	0.719164	0.512017	-11.9653	0.282727	-2.03491	-66.459
0.0334327	0.312791	0.653776	0.72304	0.512116	-10.0245	0.282476	-10.9323	-74.6921
0.37113	0.171816	0.457053	0.724528	0.512031	-11.6824	0.282526	-9.14477	-70.3015
0.293001	0.356385	0.350614	0.725666	0.512043	-11.4472	0.282593	-6.80039	-73.6126
0.75361	0.121586	0.124803	0.722284	0.512068	-10.9537	0.282611	-6.16651	-68.7907
0.536385	0.0557261	0.407889	0.726872	0.512013	-12.0386	0.282566	-7.73945	-70.6979
0.365739	0.0109784	0.623283	0.730007	0.512027	-11.7646	0.282551	-8.27205	-64.427
0.214291	0.523292	0.262417	0.725885	0.512077	-10.785	0.282614	-6.06104	-73.3097
0.853652	0.0613389	0.0850095	0.730595	0.512045	-11.4181	0.282644	-4.98768	-63.252
0.559122	0.137934	0.302944	0.72882	0.512152	-9.31769	0.2826	-6.53819	-68.4606
0.0851685	0.818667	0.0961644	0.721557	0.512113	-10.0902	0.282604	-6.39993	-77.6191
0.190121	0.574219	0.23566	0.724071	0.512104	-10.2692	0.282552	-8.24979	-69.3422
0.242948	0.0671351	0.689917	0.72741	0.512072	-10.8825	0.282514	-9.56751	-72.9652
0.235844	0.562722	0.201434	0.729547	0.512119	-9.97493	0.282509	-9.77163	-71.0398
0.576447	0.11385	0.309703	0.727522	0.512088	-10.5803	0.282594	-6.76679	-65.7772
0.319554	0.570352	0.110094	0.725549	0.512045	-11.4077	0.282581	-7.21393	-75.8589
0.473402	0.180995	0.345603	0.729662	0.512056	-11.2045	0.282624	-5.69779	-66.8773
0.156387	0.716226	0.127387	0.722109	0.512109	-10.1673	0.282603	-6.44645	-76.1826
0.464604	0.376393	0.159003	0.724274	0.512073	-10.8611	0.2826	-6.52666	-71.6499
0.951449	0.005742	0.0428086	0.728054	0.512011	-12.0744	0.28265	-4.77434	-64.2637
0.342697	0.571173	0.0861303	0.72475	0.512058	-11.1569	0.282608	-6.26854	-72.2862
0.568064	0.0455878	0.386348	0.726086	0.51205	-11.3048	0.28261	-6.19941	-65.9264
0.947488	0.0265946	0.0259175	0.727687	0.512078	-10.7743	0.282672	-3.98456	-64.8
0.520083	0.380196	0.0997217	0.726168	0.512074	-10.8543	0.282625	-5.67501	-72.0684
0.817869	0.0320192	0.150112	0.722317	0.512042	-11.4739	0.282623	-5.72022	-65.5222
0.103351	0.129714	0.766936	0.727356	0.51206	-11.1243	0.282457	-11.6069	-72.702
0.990819	0.00243632	0.00674495	0.724049	0.51196	-13.0662	0.282566	-7.73213	-63.0645
0.637572	0.170447	0.191982	0.730283	0.512028	-11.7446	0.2826	-6.54271	-69.1457
0.512553	0.110264	0.377183	0.726822	0.512028	-11.7452	0.282517	-9.4867	-69.6928
0.716173	0.236721	0.0471066	0.719309	0.511945	-13.369	0.282638	-5.20702	-69.3779
0.721342	0.199029	0.0796284	0.732181	0.512039	-11.5286	0.282621	-5.789	-66.2996
0.134535	0.852685	0.0127791	0.721064	0.512116	-10.0178	0.282629	-5.50027	-77.3472
0.69781	0.228116	0.0740743	0.724598	0.512029	-11.7222	0.282645	-4.96645	-67.4755
0.651629	0.0252794	0.323091	0.733707	0.512046	-11.3899	0.282575	-7.42085	-64.0541
0.999101	0.000573856	0.000324726	0.729074	0.512085	-10.6285	0.282709	-2.69819	-64.1548
0.0773956	0.331531	0.591074	0.727338	0.512098	-10.3701	0.28258	-7.25823	-75.3831
0.287836	0.515906	0.196258	0.725555	0.512097	-10.3929	0.282607	-6.30362	-72.5212
0.290036	0.539056	0.170908	0.720226	0.51206	-11.1142	0.282624	-5.68113	-70.6292
[truncated: 683 more rows]

## Sheet: MC_res_3_comp_NAF-EU-SEAsia
North Africa (A) - Western Europe (B) - SE Asia desert B (C) / A-B-C mix composition
[truncated: 1,001 more rows]
