# Supplementary material for: Greenland Ice Core Record of Last Glacial Dust Sources and Atmospheric Circulation
Source: J Geophys Res Atmos. 2022 Aug 5;127(15):e2022JD036597. doi: 10.1029/2022JD036597 (PMC9542552; doi:10.1029/2022JD036597)
Supplement: Supplementary file 5 — Data Set S4 [file JGRD-127-e2022JD036597-s002.xlsx]

## Sheet: Info
	Supporting Dataset S4
	Zr and Hf concentration data and Nd-Hf isotope compositions of bulk and various size fractions of aeolian loess, paleosol and red clay samples
	Újvári et al. Greenland ice core record of last glacial dust sources and atmospheric circulation. Submitted to Journal of Geophysical Research: Atmospheres

## Sheet: Zr,Hf conc + Nd-Hf isotope data
Zr, Hf concentration and Nd-Hf isotope data of bulk and different garin size fractions of aeolian loess, paleosol and red clay samples from Europe and SE Asia
Sample ID	Material	Fraction	Digestion temperature (°C)	Age	Site	Region	Country	Longitude	Latitude	Zr (ppm)	Hf (ppm)	143Nd/144Nd	2SE	εNd(0)	2SE	176Hf/177Hf	2SE	εHf(0)	2SE
Dsz	loess	<2 μm, wet sed.,aluminosilicate	220	L1/LGM (25.9 ka)	Dunaszekcső	Middle Danube valley	Hungary	18.7622°E	46.0908°N	98.9994	2.83366	0.51212	3.23609e-06	-9.94947	0.223468	0.282655	5.49277e-06	-4.60091	0.434628
Dsz	loess	<5 μm, wet sed.,aluminosilicate	230	L1/LGM (25.9 ka)	Dunaszekcső	Middle Danube valley	Hungary	18.7622°E	46.0908°N	107.893	3.13753	0.512131	3.26126e-06	-9.73286	0.223612	0.282603	7.71077e-06	-6.43772	0.474834
Dsz	loess	<5 μm, wet sed.,aluminosilicate	220	L1/LGM (25.9 ka)	Dunaszekcső	Middle Danube valley	Hungary	18.7622°E	46.0908°N	107.893	3.13753	0.512123	3.68364e-06	-9.89089	0.226091	0.282612	9.1552e-06	-6.12146	0.505907
Dsz	loess	8-16 μm, wet sed., aluminosilicate	220	L1/LGM (25.9 ka)	Dunaszekcső	Middle Danube valley	Hungary	18.7622°E	46.0908°N	157.219	4.44119	0.512108	2.86939e-06	-10.1799	0.221549	0.282496	7.69943e-06	-10.2332	0.474483
Dsz	loess	31-63 μm, wet sed., aluminosilicate	220	L1/LGM (25.9 ka)	Dunaszekcső	Middle Danube valley	Hungary	18.7622°E	46.0908°N	253.227	7.11364	0.512111	3.52213e-06	-10.1162	0.225104	0.282408	9.81569e-06	-13.3199	0.520954
Dsz	loess	bulk, aluminosilicate	220	L1/LGM (25.9 ka)	Dunaszekcső	Middle Danube valley	Hungary	18.7622°E	46.0908°N	386.457	11.4027	0.512111	4.07454e-06	-10.1311	0.228624	0.28239	4.29116e-06	-13.9721	0.417033
Dsz	loess	chamber generated aerosol, aluminosilicate	220	L1/LGM (25.9 ka)	Dunaszekcső	Middle Danube valley	Hungary	18.7622°E	46.0908°N			0.512106	4.04431e-06	-10.2311	0.228417	0.282516	6.08933e-06	-9.51032	0.444289
Luo	loess	<2 μm (ws.), aluminosilicate	220	L1/MIS2	Luochuan	Chinese Loess Plateau	China	109.4436°E	35.7261°N	116.591	3.20288	0.512133	2.90892e-06	-9.69729	0.221755	0.282726	7.01175e-06	-2.07626	0.461226
Luo	loess	<5 μm (ws.), aluminosilicate	230	L1/MIS2	Luochuan	Chinese Loess Plateau	China	109.4436°E	35.7261°N			0.512126	3.17262e-06	-9.8337	0.223124	0.282704	4.40663e-06	-2.88161	0.418936
Luo	loess	8-16 μm, wet sed., aluminosilicate	220	L1/MIS2	Luochuan	Chinese Loess Plateau	China	109.4436°E	35.7261°N	136.431	3.71649	0.512104	3.04478e-06	-10.2599	0.222436	0.282569	6.99632e-06	-7.63791	0.460751
Luo	loess	31-63 μm, wet sed., aluminosilicate	200	L1/MIS2	Luochuan	Chinese Loess Plateau	China	109.4436°E	35.7261°N	216.853	5.75322	0.512103	2.70002e-06	-10.2769	0.220735	0.282464	1.12968e-05	-11.368	0.557274
Luo-L2	loess	<2 μm (ws.), aluminosilicate	220	L2/MIS6	Luochuan	Chinese Loess Plateau	China	109.4436°E	35.7261°N	111.912	3.30011	0.512125	2.82829e-06	-9.84945	0.221354	0.28273	8.58782e-06	-1.95384	0.493436
Luo-L2	loess	8-16 μm, wet sed., aluminosilicate	220	L2/MIS6	Luochuan	Chinese Loess Plateau	China	109.4436°E	35.7261°N	144.657	4.19342	0.512097	2.50966e-06	-10.3969	0.219876	0.282574	1.93231e-05	-7.4721	0.786132
Luo-L2	loess	31-63 μm, wet sed., aluminosilicate	220	L2/MIS6	Luochuan	Chinese Loess Plateau	China	109.4436°E	35.7261°N	222.761	6.1617	0.51209	3.61245e-06	-10.5322	0.22564	0.28245	5.40137e-06	-11.8565	0.432939
Luo-L2	loess	bulk, aluminosilicate	200	L2/MIS6	Luochuan	Chinese Loess Plateau	China	109.4436°E	35.7261°N	202.627	5.57344	0.512085	3.80502e-06	-10.632	0.226839	0.282439	6.51169e-06	-12.2297	0.451626
Luo-L2	loess	chamber generated aerosol, aluminosilicate	220	L2/MIS6	Luochuan	Chinese Loess Plateau	China	109.4436°E	35.7261°N			0.512114	4.99612e-06	-10.0634	0.235479	0.28263	8.43414e-06	-5.48158	0.490001
Luo-S2	paleosol	<2 μm (ws.), aluminosilicate	220	S2/MIS7	Luochuan	Chinese Loess Plateau	China	109.4436°E	35.7261°N	111.674	3.12053	0.512159	2.85684e-06	-9.18143	0.221508	0.282762	1.6045e-05	-0.80452	0.68791
Luo-S2	paleosol	8-16 μm, wet sed., aluminosilicate	220	S2/MIS7	Luochuan	Chinese Loess Plateau	China	109.4436°E	35.7261°N	147.809	4.07306	0.512125	4.32084e-06	-9.84491	0.230344	0.282619	1.05679e-05	-5.8689	0.539251
Luo-S2	paleosol	31-63 μm, wet sed., aluminosilicate	220	S2/MIS7	Luochuan	Chinese Loess Plateau	China	109.4436°E	35.7261°N	202.553	5.41271	0.512121	3.42459e-06	-9.9294	0.224535	0.282469	3.28663e-05	-11.1751	1.22547
Luo-S2	paleosol	bulk, aluminosilicate	200	S2/MIS7	Luochuan	Chinese Loess Plateau	China	109.4436°E	35.7261°N	232.116	6.4403	0.512104	3.79791e-06	-10.2518	0.226802	0.282485	5.25701e-06	-10.6161	0.430755
Luo-S2	paleosol	chamber generated aerosol, aluminosilicate	220	S2/MIS7	Luochuan	Chinese Loess Plateau	China	109.4436°E	35.7261°N			0.512126	6.00308e-06	-9.82474	0.244269	0.282631	6.62789e-06	-5.44007	0.453961
Luo-RC	red clay	<2 μm (ws.), aluminosilicate	220	~2-2.5 Ma	Luochuan	Chinese Loess Plateau	China	109.4436°E	35.7261°N	97.7516	2.96151	0.5121	3.35904e-06	-10.339	0.224149	0.282734	6.15488e-06	-1.79478	0.445679
Luo-RC	red clay	8-16 μm, wet sed., aluminosilicate	200	~2-2.5 Ma	Luochuan	Chinese Loess Plateau	China	109.4436°E	35.7261°N	139.375	4.19228	0.51209	3.70315e-06	-10.543	0.226199	0.282549	8.11653e-05	-8.33556	2.89641
Luo-RC	red clay	31-63 μm, wet sed., aluminosilicate	220	~2-2.5 Ma	Luochuan	Chinese Loess Plateau	China	109.4436°E	35.7261°N	255.541	7.15584	0.512081	3.16468e-06	-10.7042	0.223063	0.282409	5.50711e-06	-13.3007	0.434552
Luo-RC	red clay	bulk, aluminosilicate	220	~2-2.5 Ma	Luochuan	Chinese Loess Plateau	China	109.4436°E	35.7261°N	235.676	7.88286	0.512076	2.88361e-06	-10.8064	0.221606	0.282402	5.44892e-06	-13.5451	0.433625
Luo-RC	red clay	chamber generated aerosol, aluminosilicate	220	~2-2.5 Ma	Luochuan	Chinese Loess Plateau	China	109.4436°E	35.7261°N			0.512115	5.10239e-06	-10.0461	0.236345	0.282641	8.29973e-06	-5.07633	0.487135
wet sed. - wet sedimentation
ka - kilo annum
Ma - Mega annum
LGM - Last Glacial Maximum
MIS - Marine Isotope Stage
